# Supplementary material for: High microphone signal-to-noise ratio enhances acoustic sampling of wildlife
Source: PeerJ. 2020 Oct 20;8:e9955. doi: 10.7717/peerj.9955 (PMC7585376; doi:10.7717/peerj.9955)
Supplement: Supplemental Information 5 [file peerj-08-9955-s010.csv]

Microphone_ID	Code	set	label_placement	selfnoise_1kHz_dB	selfnoise_40kHz_dB	soundlevel_1kHz_4m_level1_dB	soundlevel_40kHz_8m_dB	extinction_distance_front_level5_1kHz_m	extinction_distance_front_40kHz_m	extinction_distance_left_level5_1kHz_m	extinction_distance_left_40kHz_m	extinction_distance_back_level5_1kHz_m	extinction_distance_back_40kHz_m	extinction_distance_right_level5_1kHz_m	extinction_distance_right_40kHz_m	BatA_counted_calls	Bulbul_counted_calls	soundlevel_94dBSPL_1kHz	soundlevel_48dBSPL_40kHz
1	A	1	0	-63.33	-69.64	-59.56	-40.57	17	16	7	7	5	9	5	9	20	0
2	A	2	1	-62.93	-69.20	-54.32	-47.48	12	16	7	11	7	9	9	12	0	0
3	B	2	1	-61.23	-68.98	-24.83	-48.07	46	16	47	9	44	9	44	9	0	84
4	B	1	0	-60.32	-69.42	-27.99	-42.22	45	18	48	11	41	11	42	12	19	101
5	C	2	0	-65.96	-84.38	-28.31	-42.23	55	26	48	17	54	16	48	21	5	85
6	C	1	1	-66.94	-84.35	-28.72	-40.42	46	31	48	18	46	13	54	17	49	95
7	G	1	1	-71.71	-82.89	-18.46	-33.58	46	32	55	22	55	21	46	24	74	93
8	G	2	0	-70.53	-83.04	-22.33	-25.95	58	41	53	26	55	21	55	27	21	95
9	I	1	1	-61.76	-71.39	-13.53	-6.19	54	41	42	26	56	23	48	22	109	95	-8.36
10	I	2	0	-63.45	-71.68	-16.70	-20.23	54	38	53	27	54	23	52	27	36	85	-9.62
11	D	2	1	-68.23	-82.68	-23.04	-44.38	55	31	53	23	53	18	53	21	21	88
12	D	1	0	-65.58	-82.47	-22.02	-37.44	47	31	53	21	48	17	53	18	62	95
13	E	2	0	-82.44	-96.42	-29.82	-58.61	54	9	53	5	53	5	53	7	0	86
14	E	1	1	-83.15	-96.41	-23.90	-60.88	57	17	58	5	58	5	58	7	5	97
15	F	2	1	-68.65	-77.14	-18.18	-19.78	55	43	54	42	54	32	53	31	38	98		-41.56
16	F	1	0	-68.20	-77.40	-21.44	-9.03	58	42	58	37	60	26	58	31	142	94		-45.39
17	K	1		-84.99	-75.69		-17.16		27		37		26		31	132
18	K	2		-84.91	-75.67		-25.61		33		26		21		27	26
19	J	2	1	-70.61	-73.15	-14.07	-15.09	58	44	58	27	56	26	54	27	49	99
20	J	1	0	-71.03	-73.12	-17.04	-8.82	57	36	56	37	56	31	58	31	127	100
21	H	1	1	-63.85	-72.96	-18.14	-18.96	55	33	49	26	54	18	47	26	110	96
22	H	2	0	-63.23	-72.92	-18.89	-37.29	55	23	53	16	56	12	53	22	20	90
23	L	1	0	-68.61	-79.40	-12.59	-24.29	56	37	54	31	55	24	55	31	92	98
24	L	2	1	-69.16	-80.85	-11.03	-24.81	60	36	58	28	56	23	57	26	31	87
