# Supplementary material for: High microphone signal-to-noise ratio enhances acoustic sampling of wildlife
Source: PeerJ. 2020 Oct 20;8:e9955. doi: 10.7717/peerj.9955 (PMC7585376; doi:10.7717/peerj.9955)
Supplement: Supplemental Information 6 [file peerj-08-9955-s011.csv]

species_id	user_id	tag_id	recording_id	collection_id	recording.name	collection.name	recording.date	min_time	max_time	min_freq	max_freq	uncertain	call_distance_m	distance_not_estimable	number_of_individuals	type	reference_call	creation_date	comments	reviewer_id	tag_review_status_id	reviewed_species_id	user.name	binomial	genus	family	taxon_order	class	common_name	level	region
			3396	31	02_US1_20181104_180000.flac	Microphone SNR	2018-11-04
			3397	31	03_US1_20181104_180000.flac	Microphone SNR	2018-11-04
			3408	31	04_US1_20181103_181500.flac	Microphone SNR	2018-11-03
			3448	31	02_US1_20181105_060000.flac	Microphone SNR	2018-11-05
			3453	31	01_US1_20181104_060000.flac	Microphone SNR	2018-11-04
			3456	31	11_US4_20181105_060000.flac	Microphone SNR	2018-11-05
			3470	31	01_US1_20181103_181500.flac	Microphone SNR	2018-11-03
550	151	11561	3465	31	23_US8_20181104_060000.flac	Microphone SNR	2018-11-04	361.5	429.4	194	993	1	NULL	1	1	call	0	2018-12-11 14:19:14		150	1	NULL	Franziska Deppe	Chalcophaps indica	Chalcophaps	COLUMBIDAE	COLUMBIFORMES	AVES	Grey-capped Emerald Dove, Emerald Dove, Common Emerald Dove	1	Sumatra
550	151	11562	3468	31	21_A4_20181104_060000.flac	Microphone SNR	2018-11-04	369.3	435.1	221	1048	0	NULL	1	1	call	0	2018-12-11 14:33:18		150	1	NULL	Franziska Deppe	Chalcophaps indica	Chalcophaps	COLUMBIDAE	COLUMBIFORMES	AVES	Grey-capped Emerald Dove, Emerald Dove, Common Emerald Dove	1	Sumatra
550	151	11564	3460	31	20_US3_20181104_060000.flac	Microphone SNR	2018-11-04	353.6	430	297	792	0	NULL	1	1	call	0	2018-12-11 20:12:33	11561	150	1	NULL	Franziska Deppe	Chalcophaps indica	Chalcophaps	COLUMBIDAE	COLUMBIFORMES	AVES	Grey-capped Emerald Dove, Emerald Dove, Common Emerald Dove	1	Sumatra
550	151	11567	3464	31	16_US6_20181104_060000.flac	Microphone SNR	2018-11-04	367.5	436.6	317	462	0	NULL	1	1	call	0	2018-12-11 20:31:11	11561	150	1	NULL	Franziska Deppe	Chalcophaps indica	Chalcophaps	COLUMBIDAE	COLUMBIFORMES	AVES	Grey-capped Emerald Dove, Emerald Dove, Common Emerald Dove	1	Sumatra
550	151	11569	3467	31	14_US8_20181104_060000.flac	Microphone SNR	2018-11-04	347.5	429.6	139	1103	0	NULL	1	1	call	0	2018-12-11 20:56:07	11561	150	1	NULL	Franziska Deppe	Chalcophaps indica	Chalcophaps	COLUMBIDAE	COLUMBIFORMES	AVES	Grey-capped Emerald Dove, Emerald Dove, Common Emerald Dove	1	Sumatra
550	151	11571	3457	31	12_US4_20181104_060000.flac	Microphone SNR	2018-11-04	352.1	431.3	1	1076	0	NULL	1	1	call	0	2018-12-11 21:36:36	11561	150	1	NULL	Franziska Deppe	Chalcophaps indica	Chalcophaps	COLUMBIDAE	COLUMBIFORMES	AVES	Grey-capped Emerald Dove, Emerald Dove, Common Emerald Dove	1	Sumatra
550	151	11583	3459	31	09_US4_20181104_060000.flac	Microphone SNR	2018-11-04	352	431.3	166	966	0	NULL	1	1	call	0	2018-12-12 14:51:45	11561	150	1	NULL	Franziska Deppe	Chalcophaps indica	Chalcophaps	COLUMBIDAE	COLUMBIFORMES	AVES	Grey-capped Emerald Dove, Emerald Dove, Common Emerald Dove	1	Sumatra
550	151	11598	3454	31	07_US6_20181104_060000.flac	Microphone SNR	2018-11-04	354.3	436.4	166	993	0	NULL	1	1	call	0	2018-12-12 15:30:16	11561	150	1	NULL	Franziska Deppe	Chalcophaps indica	Chalcophaps	COLUMBIDAE	COLUMBIFORMES	AVES	Grey-capped Emerald Dove, Emerald Dove, Common Emerald Dove	1	Sumatra
550	151	11612	3452	31	06_A4_20181104_060000.flac	Microphone SNR	2018-11-04	367	435.1	139	910	0	NULL	1	1	call	0	2018-12-12 18:48:14	11561 is the same sp.	150	1	NULL	Franziska Deppe	Chalcophaps indica	Chalcophaps	COLUMBIDAE	COLUMBIFORMES	AVES	Grey-capped Emerald Dove, Emerald Dove, Common Emerald Dove	1	Sumatra
550	151	11625	3450	31	04_US1_20181104_060000.flac	Microphone SNR	2018-11-04	362.8	426.1	139	855	0	NULL	1	1	call	0	2018-12-12 19:12:49	11561. same sp.	150	1	NULL	Franziska Deppe	Chalcophaps indica	Chalcophaps	COLUMBIDAE	COLUMBIFORMES	AVES	Grey-capped Emerald Dove, Emerald Dove, Common Emerald Dove	1	Sumatra
874	151	11460	3465	31	23_US8_20181104_060000.flac	Microphone SNR	2018-11-04	39.8	47.2	6507	9235	0	NULL	1	1	call	0	2018-12-09 16:17:26		150	1	NULL	Franziska Deppe	Dicaeum trigonostigma	Dicaeum	DICAEIDAE	PASSERIFORMES	AVES	Orange-bellied Flowerpecker	1	Sumatra
874	151	11461	3468	31	21_A4_20181104_060000.flac	Microphone SNR	2018-11-04	45.8	53.1	6522	9239	0	NULL	1	1	call	0	2018-12-09 16:18:29	11460	150	1	NULL	Franziska Deppe	Dicaeum trigonostigma	Dicaeum	DICAEIDAE	PASSERIFORMES	AVES	Orange-bellied Flowerpecker	1	Sumatra
874	151	11462	3460	31	20_US3_20181104_060000.flac	Microphone SNR	2018-11-04	41.5	47.7	6430	9234	0	NULL	1	1	call	0	2018-12-09 16:19:08	11460	150	1	NULL	Franziska Deppe	Dicaeum trigonostigma	Dicaeum	DICAEIDAE	PASSERIFORMES	AVES	Orange-bellied Flowerpecker	1	Sumatra
874	151	11464	3467	31	14_US8_20181104_060000.flac	Microphone SNR	2018-11-04	39.8	47	6555	9202	0	NULL	1	1	call	0	2018-12-09 16:20:40	11460	150	1	NULL	Franziska Deppe	Dicaeum trigonostigma	Dicaeum	DICAEIDAE	PASSERIFORMES	AVES	Orange-bellied Flowerpecker	1	Sumatra
874	151	11465	3457	31	12_US4_20181104_060000.flac	Microphone SNR	2018-11-04	41.6	48.8	6479	9253	0	NULL	1	1	call	0	2018-12-09 16:21:31	11460	150	1	NULL	Franziska Deppe	Dicaeum trigonostigma	Dicaeum	DICAEIDAE	PASSERIFORMES	AVES	Orange-bellied Flowerpecker	1	Sumatra
874	151	11466	3459	31	09_US4_20181104_060000.flac	Microphone SNR	2018-11-04	41.5	48.8	6463	9241	0	NULL	1	1	call	0	2018-12-09 16:22:22	11460	150	1	NULL	Franziska Deppe	Dicaeum trigonostigma	Dicaeum	DICAEIDAE	PASSERIFORMES	AVES	Orange-bellied Flowerpecker	1	Sumatra
874	151	11467	3454	31	07_US6_20181104_060000.flac	Microphone SNR	2018-11-04	47	54.3	6488	9242	0	NULL	1	1	call	0	2018-12-09 16:23:03	11460	150	1	NULL	Franziska Deppe	Dicaeum trigonostigma	Dicaeum	DICAEIDAE	PASSERIFORMES	AVES	Orange-bellied Flowerpecker	1	Sumatra
874	151	11468	3452	31	06_A4_20181104_060000.flac	Microphone SNR	2018-11-04	46.9	52.9	6599	9192	0	NULL	1	1	call	0	2018-12-09 16:23:47	11460. is the same sp.	150	1	NULL	Franziska Deppe	Dicaeum trigonostigma	Dicaeum	DICAEIDAE	PASSERIFORMES	AVES	Orange-bellied Flowerpecker	1	Sumatra
874	151	11469	3450	31	04_US1_20181104_060000.flac	Microphone SNR	2018-11-04	38	44.1	6577	9200	0	NULL	1	1	call	0	2018-12-09 16:24:33	11460. same sp.	150	1	NULL	Franziska Deppe	Dicaeum trigonostigma	Dicaeum	DICAEIDAE	PASSERIFORMES	AVES	Orange-bellied Flowerpecker	1	Sumatra
874	151	11470	3464	31	16_US6_20181104_060000.flac	Microphone SNR	2018-11-04	47	54.3	6487	9266	0	NULL	1	1	call	0	2018-12-09 16:25:44	11460	150	1	NULL	Franziska Deppe	Dicaeum trigonostigma	Dicaeum	DICAEIDAE	PASSERIFORMES	AVES	Orange-bellied Flowerpecker	1	Sumatra
874	151	11479	3468	31	21_A4_20181104_060000.flac	Microphone SNR	2018-11-04	72.2	76.7	6505	8682	0	NULL	1	1	call	0	2018-12-09 17:33:21	11488	150	1	NULL	Franziska Deppe	Dicaeum trigonostigma	Dicaeum	DICAEIDAE	PASSERIFORMES	AVES	Orange-bellied Flowerpecker	1	Sumatra
874	151	11480	3460	31	20_US3_20181104_060000.flac	Microphone SNR	2018-11-04	67.2	69.9	6639	8735	0	NULL	1	1	call	0	2018-12-09 17:34:31	11488	150	1	NULL	Franziska Deppe	Dicaeum trigonostigma	Dicaeum	DICAEIDAE	PASSERIFORMES	AVES	Orange-bellied Flowerpecker	1	Sumatra
874	151	11481	3464	31	16_US6_20181104_060000.flac	Microphone SNR	2018-11-04	73.8	77.6	6604	8984	0	NULL	1	1	call	0	2018-12-09 17:35:10	11488	150	1	NULL	Franziska Deppe	Dicaeum trigonostigma	Dicaeum	DICAEIDAE	PASSERIFORMES	AVES	Orange-bellied Flowerpecker	1	Sumatra
874	151	11482	3467	31	14_US8_20181104_060000.flac	Microphone SNR	2018-11-04	66.6	70.4	6635	8772	0	NULL	1	1	call	0	2018-12-09 17:36:06	11488	150	1	NULL	Franziska Deppe	Dicaeum trigonostigma	Dicaeum	DICAEIDAE	PASSERIFORMES	AVES	Orange-bellied Flowerpecker	1	Sumatra
874	151	11483	3457	31	12_US4_20181104_060000.flac	Microphone SNR	2018-11-04	68.3	71	6985	8749	0	NULL	1	1	call	0	2018-12-09 17:37:10	11488	150	1	NULL	Franziska Deppe	Dicaeum trigonostigma	Dicaeum	DICAEIDAE	PASSERIFORMES	AVES	Orange-bellied Flowerpecker	1	Sumatra
874	151	11484	3459	31	09_US4_20181104_060000.flac	Microphone SNR	2018-11-04	68.4	72.1	6454	8873	0	NULL	1	1	call	0	2018-12-09 17:38:02	11488	150	1	NULL	Franziska Deppe	Dicaeum trigonostigma	Dicaeum	DICAEIDAE	PASSERIFORMES	AVES	Orange-bellied Flowerpecker	1	Sumatra
874	151	11485	3454	31	07_US6_20181104_060000.flac	Microphone SNR	2018-11-04	73.8	76.5	6622	8920	0	NULL	1	1	call	0	2018-12-09 17:38:50	11488	150	1	NULL	Franziska Deppe	Dicaeum trigonostigma	Dicaeum	DICAEIDAE	PASSERIFORMES	AVES	Orange-bellied Flowerpecker	1	Sumatra
874	151	11486	3452	31	06_A4_20181104_060000.flac	Microphone SNR	2018-11-04	72.6	75.2	6594	8864	0	NULL	1	1	call	0	2018-12-09 17:40:14	11488	150	1	NULL	Franziska Deppe	Dicaeum trigonostigma	Dicaeum	DICAEIDAE	PASSERIFORMES	AVES	Orange-bellied Flowerpecker	1	Sumatra
874	151	11487	3450	31	04_US1_20181104_060000.flac	Microphone SNR	2018-11-04	63.7	66.4	6615	8831	0	NULL	1	1	call	0	2018-12-09 17:41:11	11488. same sp	150	1	NULL	Franziska Deppe	Dicaeum trigonostigma	Dicaeum	DICAEIDAE	PASSERIFORMES	AVES	Orange-bellied Flowerpecker	1	Sumatra
874	151	11488	3465	31	23_US8_20181104_060000.flac	Microphone SNR	2018-11-04	66.6	70.4	6588	8799	0	NULL	1	1	call	0	2018-12-09 17:42:49		150	1	NULL	Franziska Deppe	Dicaeum trigonostigma	Dicaeum	DICAEIDAE	PASSERIFORMES	AVES	Orange-bellied Flowerpecker	1	Sumatra
874	151	11502	3465	31	23_US8_20181104_060000.flac	Microphone SNR	2018-11-04	340.5	341.8	6570	9043	0	NULL	1	1	call	0	2018-12-09 19:11:24		150	1	NULL	Franziska Deppe	Dicaeum trigonostigma	Dicaeum	DICAEIDAE	PASSERIFORMES	AVES	Orange-bellied Flowerpecker	1	Sumatra
874	151	11503	3468	31	21_A4_20181104_060000.flac	Microphone SNR	2018-11-04	346	347.5	6615	9068	0	NULL	0	1	call	0	2018-12-09 19:18:09	11502	150	1	NULL	Franziska Deppe	Dicaeum trigonostigma	Dicaeum	DICAEIDAE	PASSERIFORMES	AVES	Orange-bellied Flowerpecker	1	Sumatra
874	151	11504	3460	31	20_US3_20181104_060000.flac	Microphone SNR	2018-11-04	341	342.3	6560	8683	0	NULL	1	1	call	0	2018-12-09 19:19:34	11502	150	1	NULL	Franziska Deppe	Dicaeum trigonostigma	Dicaeum	DICAEIDAE	PASSERIFORMES	AVES	Orange-bellied Flowerpecker	1	Sumatra
874	151	11505	3464	31	16_US6_20181104_060000.flac	Microphone SNR	2018-11-04	347.4	348.9	6516	8550	0	NULL	1	1	call	0	2018-12-09 19:21:38	11502	150	1	NULL	Franziska Deppe	Dicaeum trigonostigma	Dicaeum	DICAEIDAE	PASSERIFORMES	AVES	Orange-bellied Flowerpecker	1	Sumatra
874	151	11506	3467	31	14_US8_20181104_060000.flac	Microphone SNR	2018-11-04	340.4	341.8	6563	8802	0	NULL	1	1	call	0	2018-12-09 19:24:49	11502	150	1	NULL	Franziska Deppe	Dicaeum trigonostigma	Dicaeum	DICAEIDAE	PASSERIFORMES	AVES	Orange-bellied Flowerpecker	1	Sumatra
874	151	11507	3459	31	09_US4_20181104_060000.flac	Microphone SNR	2018-11-04	342.2	343.2	6511	8289	0	NULL	0	1	call	0	2018-12-09 19:27:15	11502	150	1	NULL	Franziska Deppe	Dicaeum trigonostigma	Dicaeum	DICAEIDAE	PASSERIFORMES	AVES	Orange-bellied Flowerpecker	1	Sumatra
874	151	11508	3454	31	07_US6_20181104_060000.flac	Microphone SNR	2018-11-04	347.2	348.9	6681	8268	0	NULL	1	1	call	0	2018-12-09 19:28:18	11502	150	1	NULL	Franziska Deppe	Dicaeum trigonostigma	Dicaeum	DICAEIDAE	PASSERIFORMES	AVES	Orange-bellied Flowerpecker	1	Sumatra
874	151	11624	3450	31	04_US1_20181104_060000.flac	Microphone SNR	2018-11-04	337.3	338.3	6658	7873	0	NULL	1	1	call	0	2018-12-12 19:12:07	11502	150	1	NULL	Franziska Deppe	Dicaeum trigonostigma	Dicaeum	DICAEIDAE	PASSERIFORMES	AVES	Orange-bellied Flowerpecker	1	Sumatra
874	151	11648	3462	31	24_A2_20181105_060000.flac	Microphone SNR	2018-11-05	512.3	530.9	6457	9140	0	NULL	1	1	call	0	2018-12-12 20:09:41		150	1	NULL	Franziska Deppe	Dicaeum trigonostigma	Dicaeum	DICAEIDAE	PASSERIFORMES	AVES	Orange-bellied Flowerpecker	1	Sumatra
874	151	11660	3449	31	03_US1_20181105_060000.flac	Microphone SNR	2018-11-05	516.3	533	6092	9068	0	NULL	1	1	call	0	2018-12-13 15:46:06	11648	150	1	NULL	Franziska Deppe	Dicaeum trigonostigma	Dicaeum	DICAEIDAE	PASSERIFORMES	AVES	Orange-bellied Flowerpecker	1	Sumatra
874	151	11662	3451	31	05_A4_20181105_060000.flac	Microphone SNR	2018-11-05	506	522.2	6450	9068	0	NULL	1	1	call	0	2018-12-13 15:55:00	11648	150	1	NULL	Franziska Deppe	Dicaeum trigonostigma	Dicaeum	DICAEIDAE	PASSERIFORMES	AVES	Orange-bellied Flowerpecker	1	Sumatra
874	151	11669	3458	31	08_US6_20181105_060000.flac	Microphone SNR	2018-11-05	500	517.3	6588	8986	0	NULL	1	1	call	0	2018-12-13 16:35:00	11648	150	1	NULL	Franziska Deppe	Dicaeum trigonostigma	Dicaeum	DICAEIDAE	PASSERIFORMES	AVES	Orange-bellied Flowerpecker	1	Sumatra
874	151	11672	3455	31	10_US4_20181105_060000.flac	Microphone SNR	2018-11-05	507.8	525.2	6808	9482	0	NULL	1	1	call	0	2018-12-13 16:44:38	11648	150	1	NULL	Franziska Deppe	Dicaeum trigonostigma	Dicaeum	DICAEIDAE	PASSERIFORMES	AVES	Orange-bellied Flowerpecker	1	Sumatra
874	151	11681	3466	31	13_A2_20181105_060000.flac	Microphone SNR	2018-11-05	510.2	530.8	6504	9150	0	NULL	1	1	call	0	2018-12-13 17:43:28	11648	150	1	NULL	Franziska Deppe	Dicaeum trigonostigma	Dicaeum	DICAEIDAE	PASSERIFORMES	AVES	Orange-bellied Flowerpecker	1	Sumatra
874	151	11682	3463	31	15_US6_20181105_060000.flac	Microphone SNR	2018-11-05	492.4	528.2	6450	9371	0	NULL	1	1	call	0	2018-12-13 17:46:45	11648	150	1	NULL	Franziska Deppe	Dicaeum trigonostigma	Dicaeum	DICAEIDAE	PASSERIFORMES	AVES	Orange-bellied Flowerpecker	1	Sumatra
874	151	11686	3461	31	19_US3_20181105_060000.flac	Microphone SNR	2018-11-05	495.9	513.4	6312	9301	0	NULL	1	1	call	0	2018-12-13 17:59:31	11648	150	1	NULL	Franziska Deppe	Dicaeum trigonostigma	Dicaeum	DICAEIDAE	PASSERIFORMES	AVES	Orange-bellied Flowerpecker	1	Sumatra
874	151	11691	3469	31	22_A4_20181105_060000.flac	Microphone SNR	2018-11-05	503.7	522.3	6781	9068	0	NULL	1	1	call	0	2018-12-13 18:16:24	11648	150	1	NULL	Franziska Deppe	Dicaeum trigonostigma	Dicaeum	DICAEIDAE	PASSERIFORMES	AVES	Orange-bellied Flowerpecker	1	Sumatra
874	151	12277	3462	31	24_A2_20181105_060000.flac	Microphone SNR	2018-11-05	629.6	633.7	5651	9785	0	NULL	1	1	call	0	2019-02-11 17:32:29		150	1	NULL	Franziska Deppe	Dicaeum trigonostigma	Dicaeum	DICAEIDAE	PASSERIFORMES	AVES	Orange-bellied Flowerpecker	1	Sumatra
874	151	12313	3469	31	22_A4_20181105_060000.flac	Microphone SNR	2018-11-05	621.3	630.5	5934	10216	0	NULL	1	1	call	0	2019-02-11 20:07:14	12277	150	1	NULL	Franziska Deppe	Dicaeum trigonostigma	Dicaeum	DICAEIDAE	PASSERIFORMES	AVES	Orange-bellied Flowerpecker	1	Sumatra
874	151	12332	3461	31	19_US3_20181105_060000.flac	Microphone SNR	2018-11-05	607.9	616.6	6285	10074	0	NULL	1	1	call	0	2019-02-11 21:02:24	12277	150	1	NULL	Franziska Deppe	Dicaeum trigonostigma	Dicaeum	DICAEIDAE	PASSERIFORMES	AVES	Orange-bellied Flowerpecker	1	Sumatra
874	151	12355	3463	31	15_US6_20181105_060000.flac	Microphone SNR	2018-11-05	619.5	620.5	6347	10389	0	NULL	1	1	call	0	2019-02-12 09:39:08	12277	150	1	NULL	Franziska Deppe	Dicaeum trigonostigma	Dicaeum	DICAEIDAE	PASSERIFORMES	AVES	Orange-bellied Flowerpecker	1	Sumatra
874	151	15984	3465	31	23_US8_20181104_060000.flac	Microphone SNR	2018-11-04	1230	1287.5	6753	8958	0	NULL	1	1	call	0	2019-12-18 10:32:44	KD: originally unknown	150	2	874	Franziska Deppe	Dicaeum trigonostigma	Dicaeum	DICAEIDAE	PASSERIFORMES	AVES	Orange-bellied Flowerpecker	1	Sumatra
874	151	16112	3465	31	23_US8_20181104_060000.flac	Microphone SNR	2018-11-04	1560.8	1567.9	6478	9234	0	NULL	1	1	call	0	2019-12-18 12:58:18		150	1	NULL	Franziska Deppe	Dicaeum trigonostigma	Dicaeum	DICAEIDAE	PASSERIFORMES	AVES	Orange-bellied Flowerpecker	1	Sumatra
874	151	16133	3462	31	24_A2_20181105_060000.flac	Microphone SNR	2018-11-05	1427.2	1429.3	6974	9234	0	NULL	1	1	call	0	2019-12-18 19:02:11		150	1	NULL	Franziska Deppe	Dicaeum trigonostigma	Dicaeum	DICAEIDAE	PASSERIFORMES	AVES	Orange-bellied Flowerpecker	1	Sumatra
874	151	16135	3462	31	24_A2_20181105_060000.flac	Microphone SNR	2018-11-05	1446.2	1448.1	6757	9055	0	NULL	1	1	call	0	2019-12-18 19:08:07		150	2	874	Franziska Deppe	Dicaeum trigonostigma	Dicaeum	DICAEIDAE	PASSERIFORMES	AVES	Orange-bellied Flowerpecker	1	Sumatra
874	151	16136	3462	31	24_A2_20181105_060000.flac	Microphone SNR	2018-11-05	1469.8	1471.4	6698	9068	0	NULL	1	1	call	0	2019-12-18 19:11:34		150	2	874	Franziska Deppe	Dicaeum trigonostigma	Dicaeum	DICAEIDAE	PASSERIFORMES	AVES	Orange-bellied Flowerpecker	1	Sumatra
874	151	16202	3468	31	21_A4_20181104_060000.flac	Microphone SNR	2018-11-04	1235	1292.6	7167	8572	0	NULL	1	1	call	0	2019-12-22 19:46:25	15984	150	1	NULL	Franziska Deppe	Dicaeum trigonostigma	Dicaeum	DICAEIDAE	PASSERIFORMES	AVES	Orange-bellied Flowerpecker	1	Sumatra
874	151	16213	3468	31	21_A4_20181104_060000.flac	Microphone SNR	2018-11-04	1565.4	1573.8	6560	9206	0	NULL	1	1	call	0	2019-12-22 22:33:01	16112	150	1	NULL	Franziska Deppe	Dicaeum trigonostigma	Dicaeum	DICAEIDAE	PASSERIFORMES	AVES	Orange-bellied Flowerpecker	1	Sumatra
874	151	16227	3460	31	20_US3_20181104_060000.flac	Microphone SNR	2018-11-04	1230	1288	6753	8738	0	NULL	1	1	call	0	2019-12-23 18:20:12	15984	150	1	NULL	Franziska Deppe	Dicaeum trigonostigma	Dicaeum	DICAEIDAE	PASSERIFORMES	AVES	Orange-bellied Flowerpecker	1	Sumatra
874	151	16239	3460	31	20_US3_20181104_060000.flac	Microphone SNR	2018-11-04	1561.3	1568.7	6367	9178	0	NULL	1	1	call	0	2019-12-23 18:48:40		150	1	NULL	Franziska Deppe	Dicaeum trigonostigma	Dicaeum	DICAEIDAE	PASSERIFORMES	AVES	Orange-bellied Flowerpecker	1	Sumatra
874	151	16251	3464	31	16_US6_20181104_060000.flac	Microphone SNR	2018-11-04	1246	1294	6753	8738	0	NULL	1	1	call	0	2019-12-24 00:09:23	15984	150	1	NULL	Franziska Deppe	Dicaeum trigonostigma	Dicaeum	DICAEIDAE	PASSERIFORMES	AVES	Orange-bellied Flowerpecker	1	Sumatra
874	151	16266	3464	31	16_US6_20181104_060000.flac	Microphone SNR	2018-11-04	1566.8	1576.2	6478	9399	0	NULL	1	1	call	0	2019-12-24 14:43:19	16112	150	1	NULL	Franziska Deppe	Dicaeum trigonostigma	Dicaeum	DICAEIDAE	PASSERIFORMES	AVES	Orange-bellied Flowerpecker	1	Sumatra
874	151	16278	3450	31	04_US1_20181104_060000.flac	Microphone SNR	2018-11-04	1226	1284	6781	8848	0	NULL	1	1	call	0	2019-12-24 15:39:06	15984. is D.trigonostigma.	150	1	NULL	Franziska Deppe	Dicaeum trigonostigma	Dicaeum	DICAEIDAE	PASSERIFORMES	AVES	Orange-bellied Flowerpecker	1	Sumatra
874	151	16286	3450	31	04_US1_20181104_060000.flac	Microphone SNR	2018-11-04	1557	1564.3	6643	9178	0	NULL	1	1	call	0	2019-12-24 16:33:29	16112.same sp.	150	1	NULL	Franziska Deppe	Dicaeum trigonostigma	Dicaeum	DICAEIDAE	PASSERIFORMES	AVES	Orange-bellied Flowerpecker	1	Sumatra
874	151	16331	3452	31	06_A4_20181104_060000.flac	Microphone SNR	2018-11-04	1235	1292.6	6919	8875	0	NULL	1	1	call	0	2019-12-25 15:03:09	15984	150	1	NULL	Franziska Deppe	Dicaeum trigonostigma	Dicaeum	DICAEIDAE	PASSERIFORMES	AVES	Orange-bellied Flowerpecker	1	Sumatra
874	151	16349	3452	31	06_A4_20181104_060000.flac	Microphone SNR	2018-11-04	1569.1	1572.8	6643	9289	0	NULL	1	1	call	0	2019-12-25 15:15:05	16112	150	1	NULL	Franziska Deppe	Dicaeum trigonostigma	Dicaeum	DICAEIDAE	PASSERIFORMES	AVES	Orange-bellied Flowerpecker	1	Sumatra
874	151	16367	3454	31	07_US6_20181104_060000.flac	Microphone SNR	2018-11-04	1236	1293.8	7084	8793	0	NULL	1	1	call	0	2019-12-27 00:37:44	15984	150	1	NULL	Franziska Deppe	Dicaeum trigonostigma	Dicaeum	DICAEIDAE	PASSERIFORMES	AVES	Orange-bellied Flowerpecker	1	Sumatra
874	151	16378	3454	31	07_US6_20181104_060000.flac	Microphone SNR	2018-11-04	1566.8	1574	6753	9537	0	NULL	1	1	call	0	2019-12-27 01:52:07	16112	150	1	NULL	Franziska Deppe	Dicaeum trigonostigma	Dicaeum	DICAEIDAE	PASSERIFORMES	AVES	Orange-bellied Flowerpecker	1	Sumatra
874	151	16391	3467	31	14_US8_20181104_060000.flac	Microphone SNR	2018-11-04	1230	1287.5	7056	8682	0	NULL	1	1	call	0	2019-12-28 09:32:12	15984	150	1	NULL	Franziska Deppe	Dicaeum trigonostigma	Dicaeum	DICAEIDAE	PASSERIFORMES	AVES	Orange-bellied Flowerpecker	1	Sumatra
874	151	16404	3467	31	14_US8_20181104_060000.flac	Microphone SNR	2018-11-04	1560.8	1569	6533	9289	0	NULL	1	1	call	0	2019-12-28 13:46:53	16112	150	1	NULL	Franziska Deppe	Dicaeum trigonostigma	Dicaeum	DICAEIDAE	PASSERIFORMES	AVES	Orange-bellied Flowerpecker	1	Sumatra
874	151	16417	3457	31	12_US4_20181104_060000.flac	Microphone SNR	2018-11-04	1232	1289.3	7056	8793	0	NULL	1	1	call	0	2019-12-28 14:05:28	15984	150	1	NULL	Franziska Deppe	Dicaeum trigonostigma	Dicaeum	DICAEIDAE	PASSERIFORMES	AVES	Orange-bellied Flowerpecker	1	Sumatra
874	151	16431	3457	31	12_US4_20181104_060000.flac	Microphone SNR	2018-11-04	1562.8	1569.8	6450	9399	0	NULL	1	1	call	0	2019-12-28 14:38:42	16112	150	1	NULL	Franziska Deppe	Dicaeum trigonostigma	Dicaeum	DICAEIDAE	PASSERIFORMES	AVES	Orange-bellied Flowerpecker	1	Sumatra
874	151	16441	3459	31	09_US4_20181104_060000.flac	Microphone SNR	2018-11-04	1232	1289.3	7029	9096	0	NULL	1	1	call	0	2019-12-28 23:14:21	15984	150	1	NULL	Franziska Deppe	Dicaeum trigonostigma	Dicaeum	DICAEIDAE	PASSERIFORMES	AVES	Orange-bellied Flowerpecker	1	Sumatra
874	151	16451	3459	31	09_US4_20181104_060000.flac	Microphone SNR	2018-11-04	1562.6	1569.7	6671	9206	0	NULL	1	1	call	0	2019-12-28 23:46:04	16112	150	1	NULL	Franziska Deppe	Dicaeum trigonostigma	Dicaeum	DICAEIDAE	PASSERIFORMES	AVES	Orange-bellied Flowerpecker	1	Sumatra
874	151	16470	3469	31	22_A4_20181105_060000.flac	Microphone SNR	2018-11-05	1419.7	1421.3	6974	9289	0	NULL	1	1	call	0	2019-12-29 13:32:34	16133	150	1	NULL	Franziska Deppe	Dicaeum trigonostigma	Dicaeum	DICAEIDAE	PASSERIFORMES	AVES	Orange-bellied Flowerpecker	1	Sumatra
874	151	16472	3469	31	22_A4_20181105_060000.flac	Microphone SNR	2018-11-05	1438.7	1440.3	6781	8958	0	NULL	1	1	call	0	2019-12-29 13:35:35	16135	150	1	NULL	Franziska Deppe	Dicaeum trigonostigma	Dicaeum	DICAEIDAE	PASSERIFORMES	AVES	Orange-bellied Flowerpecker	1	Sumatra
874	151	16473	3469	31	22_A4_20181105_060000.flac	Microphone SNR	2018-11-05	1462.1	1463.7	6643	9096	0	NULL	1	1	call	0	2019-12-29 13:35:58	16136	150	1	NULL	Franziska Deppe	Dicaeum trigonostigma	Dicaeum	DICAEIDAE	PASSERIFORMES	AVES	Orange-bellied Flowerpecker	1	Sumatra
874	151	16498	3461	31	19_US3_20181105_060000.flac	Microphone SNR	2018-11-05	1410.7	1412.5	7222	9178	0	NULL	1	1	call	0	2019-12-29 15:31:20	16133	150	1	NULL	Franziska Deppe	Dicaeum trigonostigma	Dicaeum	DICAEIDAE	PASSERIFORMES	AVES	Orange-bellied Flowerpecker	1	Sumatra
874	151	16500	3461	31	19_US3_20181105_060000.flac	Microphone SNR	2018-11-05	1429.7	1431.5	6891	8986	0	NULL	1	1	call	0	2019-12-29 15:33:54	16135	150	1	NULL	Franziska Deppe	Dicaeum trigonostigma	Dicaeum	DICAEIDAE	PASSERIFORMES	AVES	Orange-bellied Flowerpecker	1	Sumatra
874	151	16501	3461	31	19_US3_20181105_060000.flac	Microphone SNR	2018-11-05	1453.3	1454.8	7332	9096	0	NULL	1	1	call	0	2019-12-29 15:34:08	16136	150	1	NULL	Franziska Deppe	Dicaeum trigonostigma	Dicaeum	DICAEIDAE	PASSERIFORMES	AVES	Orange-bellied Flowerpecker	1	Sumatra
874	151	16525	3463	31	15_US6_20181105_060000.flac	Microphone SNR	2018-11-05	1414.9	1416.4	7139	9206	0	NULL	1	1	call	0	2019-12-29 17:05:42	16133	150	1	NULL	Franziska Deppe	Dicaeum trigonostigma	Dicaeum	DICAEIDAE	PASSERIFORMES	AVES	Orange-bellied Flowerpecker	1	Sumatra
874	151	16527	3463	31	15_US6_20181105_060000.flac	Microphone SNR	2018-11-05	1433.7	1435.5	6974	9013	0	NULL	1	1	call	0	2019-12-29 17:07:13	16135	150	1	NULL	Franziska Deppe	Dicaeum trigonostigma	Dicaeum	DICAEIDAE	PASSERIFORMES	AVES	Orange-bellied Flowerpecker	1	Sumatra
874	151	16528	3463	31	15_US6_20181105_060000.flac	Microphone SNR	2018-11-05	1457.3	1458.8	6533	9178	0	NULL	1	1	call	0	2019-12-29 17:07:31	16136	150	1	NULL	Franziska Deppe	Dicaeum trigonostigma	Dicaeum	DICAEIDAE	PASSERIFORMES	AVES	Orange-bellied Flowerpecker	1	Sumatra
874	151	16552	3466	31	13_A2_20181105_060000.flac	Microphone SNR	2018-11-05	1427.3	1428.9	6836	9123	0	NULL	1	1	call	0	2019-12-29 17:38:51	16133	150	1	NULL	Franziska Deppe	Dicaeum trigonostigma	Dicaeum	DICAEIDAE	PASSERIFORMES	AVES	Orange-bellied Flowerpecker	1	Sumatra
874	151	16553	3466	31	13_A2_20181105_060000.flac	Microphone SNR	2018-11-05	1446.2	1448	7084	8875	0	NULL	1	1	call	0	2019-12-29 17:39:18	16135	150	1	NULL	Franziska Deppe	Dicaeum trigonostigma	Dicaeum	DICAEIDAE	PASSERIFORMES	AVES	Orange-bellied Flowerpecker	1	Sumatra
874	151	16554	3466	31	13_A2_20181105_060000.flac	Microphone SNR	2018-11-05	1469.9	1471.3	6753	9123	0	NULL	1	1	call	0	2019-12-29 17:39:40	16136	150	1	NULL	Franziska Deppe	Dicaeum trigonostigma	Dicaeum	DICAEIDAE	PASSERIFORMES	AVES	Orange-bellied Flowerpecker	1	Sumatra
874	151	16604	3455	31	10_US4_20181105_060000.flac	Microphone SNR	2018-11-05	1422.7	1424.2	7332	9178	0	NULL	1	1	call	0	2019-12-29 19:17:54	16133	150	1	NULL	Franziska Deppe	Dicaeum trigonostigma	Dicaeum	DICAEIDAE	PASSERIFORMES	AVES	Orange-bellied Flowerpecker	1	Sumatra
874	151	16605	3455	31	10_US4_20181105_060000.flac	Microphone SNR	2018-11-05	1441.6	1443.2	7084	9123	0	NULL	1	1	call	0	2019-12-29 19:18:14	16135	150	1	NULL	Franziska Deppe	Dicaeum trigonostigma	Dicaeum	DICAEIDAE	PASSERIFORMES	AVES	Orange-bellied Flowerpecker	1	Sumatra
874	151	16606	3455	31	10_US4_20181105_060000.flac	Microphone SNR	2018-11-05	1465.2	1466.6	6588	9234	0	NULL	1	1	call	0	2019-12-29 19:18:58	16136	150	1	NULL	Franziska Deppe	Dicaeum trigonostigma	Dicaeum	DICAEIDAE	PASSERIFORMES	AVES	Orange-bellied Flowerpecker	1	Sumatra
874	151	16629	3451	31	05_A4_20181105_060000.flac	Microphone SNR	2018-11-05	1419.8	1421.4	7277	9289	0	NULL	1	1	call	0	2019-12-29 20:53:34	16133	150	1	NULL	Franziska Deppe	Dicaeum trigonostigma	Dicaeum	DICAEIDAE	PASSERIFORMES	AVES	Orange-bellied Flowerpecker	1	Sumatra
874	151	16630	3451	31	05_A4_20181105_060000.flac	Microphone SNR	2018-11-05	1438.7	1440.3	7194	8958	0	NULL	1	1	call	0	2019-12-29 20:53:50	16135	150	1	NULL	Franziska Deppe	Dicaeum trigonostigma	Dicaeum	DICAEIDAE	PASSERIFORMES	AVES	Orange-bellied Flowerpecker	1	Sumatra
874	151	16631	3451	31	05_A4_20181105_060000.flac	Microphone SNR	2018-11-05	1462.2	1463.7	7001	9096	0	NULL	1	1	call	0	2019-12-29 20:54:07	16136	150	1	NULL	Franziska Deppe	Dicaeum trigonostigma	Dicaeum	DICAEIDAE	PASSERIFORMES	AVES	Orange-bellied Flowerpecker	1	Sumatra
874	151	16652	3458	31	08_US6_20181105_060000.flac	Microphone SNR	2018-11-05	1414.8	1416.5	7111	9178	0	NULL	1	1	call	0	2019-12-29 21:40:07	16133	150	1	NULL	Franziska Deppe	Dicaeum trigonostigma	Dicaeum	DICAEIDAE	PASSERIFORMES	AVES	Orange-bellied Flowerpecker	1	Sumatra
874	151	16653	3458	31	08_US6_20181105_060000.flac	Microphone SNR	2018-11-05	1433.7	1435.6	7001	9068	0	NULL	1	1	call	0	2019-12-29 21:40:34	16135	150	1	NULL	Franziska Deppe	Dicaeum trigonostigma	Dicaeum	DICAEIDAE	PASSERIFORMES	AVES	Orange-bellied Flowerpecker	1	Sumatra
874	151	16654	3458	31	08_US6_20181105_060000.flac	Microphone SNR	2018-11-05	1457.2	1458.8	7001	9068	0	NULL	1	1	call	0	2019-12-29 21:40:50	16136	150	1	NULL	Franziska Deppe	Dicaeum trigonostigma	Dicaeum	DICAEIDAE	PASSERIFORMES	AVES	Orange-bellied Flowerpecker	1	Sumatra
874	151	16676	3449	31	03_US1_20181105_060000.flac	Microphone SNR	2018-11-05	1430.4	1431.3	8407	9234	0	NULL	1	1	call	0	2019-12-29 22:47:13	16133	150	1	NULL	Franziska Deppe	Dicaeum trigonostigma	Dicaeum	DICAEIDAE	PASSERIFORMES	AVES	Orange-bellied Flowerpecker	1	Sumatra
874	151	16677	3449	31	03_US1_20181105_060000.flac	Microphone SNR	2018-11-05	1448.6	1450.2	7608	9123	0	NULL	1	1	call	0	2019-12-29 22:47:35	16135	150	1	NULL	Franziska Deppe	Dicaeum trigonostigma	Dicaeum	DICAEIDAE	PASSERIFORMES	AVES	Orange-bellied Flowerpecker	1	Sumatra
874	151	16678	3449	31	03_US1_20181105_060000.flac	Microphone SNR	2018-11-05	1472.2	1473.5	7387	9068	0	NULL	1	1	call	0	2019-12-29 22:48:00	16136	150	1	NULL	Franziska Deppe	Dicaeum trigonostigma	Dicaeum	DICAEIDAE	PASSERIFORMES	AVES	Orange-bellied Flowerpecker	1	Sumatra
1201	151	12273	3462	31	24_A2_20181105_060000.flac	Microphone SNR	2018-11-05	566.1	592.2	607	1572	0	NULL	1	1	call	0	2019-02-11 17:22:53		150	1	NULL	Franziska Deppe	Geopelia striata	Geopelia	COLUMBIDAE	COLUMBIFORMES	AVES	Zebra Dove, Barred Ground Dove, Peaceful Dove	1	Sumatra
1201	151	12274	3462	31	24_A2_20181105_060000.flac	Microphone SNR	2018-11-05	607.4	608.6	607	1572	0	NULL	1	1	call	0	2019-02-11 17:24:42		150	1	NULL	Franziska Deppe	Geopelia striata	Geopelia	COLUMBIDAE	COLUMBIFORMES	AVES	Zebra Dove, Barred Ground Dove, Peaceful Dove	1	Sumatra
1201	151	12276	3462	31	24_A2_20181105_060000.flac	Microphone SNR	2018-11-05	625.3	639.1	607	1572	0	NULL	1	1	call	0	2019-02-11 17:28:15		150	1	NULL	Franziska Deppe	Geopelia striata	Geopelia	COLUMBIDAE	COLUMBIFORMES	AVES	Zebra Dove, Barred Ground Dove, Peaceful Dove	1	Sumatra
1201	151	12278	3462	31	24_A2_20181105_060000.flac	Microphone SNR	2018-11-05	656.4	657.6	607	1572	0	NULL	1	1	call	0	2019-02-11 17:33:23		150	1	NULL	Franziska Deppe	Geopelia striata	Geopelia	COLUMBIDAE	COLUMBIFORMES	AVES	Zebra Dove, Barred Ground Dove, Peaceful Dove	1	Sumatra
1201	151	12279	3462	31	24_A2_20181105_060000.flac	Microphone SNR	2018-11-05	674.1	689.4	607	1572	0	NULL	1	1	call	0	2019-02-11 17:33:55		150	1	NULL	Franziska Deppe	Geopelia striata	Geopelia	COLUMBIDAE	COLUMBIFORMES	AVES	Zebra Dove, Barred Ground Dove, Peaceful Dove	1	Sumatra
1201	151	12280	3462	31	24_A2_20181105_060000.flac	Microphone SNR	2018-11-05	704.8	720.5	607	1572	0	NULL	1	1	call	0	2019-02-11 17:36:29		150	1	NULL	Franziska Deppe	Geopelia striata	Geopelia	COLUMBIDAE	COLUMBIFORMES	AVES	Zebra Dove, Barred Ground Dove, Peaceful Dove	1	Sumatra
1201	151	12281	3462	31	24_A2_20181105_060000.flac	Microphone SNR	2018-11-05	738.3	739.6	607	1572	0	NULL	1	1	call	0	2019-02-11 17:37:39		150	1	NULL	Franziska Deppe	Geopelia striata	Geopelia	COLUMBIDAE	COLUMBIFORMES	AVES	Zebra Dove, Barred Ground Dove, Peaceful Dove	1	Sumatra
1201	151	12282	3462	31	24_A2_20181105_060000.flac	Microphone SNR	2018-11-05	757.5	759	607	1572	0	NULL	1	1	call	0	2019-02-11 17:38:06		150	1	NULL	Franziska Deppe	Geopelia striata	Geopelia	COLUMBIDAE	COLUMBIFORMES	AVES	Zebra Dove, Barred Ground Dove, Peaceful Dove	1	Sumatra
1201	151	12283	3462	31	24_A2_20181105_060000.flac	Microphone SNR	2018-11-05	778.3	795.2	607	1572	0	NULL	1	1	call	0	2019-02-11 17:38:50		150	1	NULL	Franziska Deppe	Geopelia striata	Geopelia	COLUMBIDAE	COLUMBIFORMES	AVES	Zebra Dove, Barred Ground Dove, Peaceful Dove	1	Sumatra
1201	151	12285	3462	31	24_A2_20181105_060000.flac	Microphone SNR	2018-11-05	818.8	819.8	607	1572	0	NULL	1	1	call	0	2019-02-11 17:41:12		150	1	NULL	Franziska Deppe	Geopelia striata	Geopelia	COLUMBIDAE	COLUMBIFORMES	AVES	Zebra Dove, Barred Ground Dove, Peaceful Dove	1	Sumatra
1201	151	12286	3462	31	24_A2_20181105_060000.flac	Microphone SNR	2018-11-05	851.7	852.7	607	1572	0	NULL	1	1	call	0	2019-02-11 17:41:49		150	1	NULL	Franziska Deppe	Geopelia striata	Geopelia	COLUMBIDAE	COLUMBIFORMES	AVES	Zebra Dove, Barred Ground Dove, Peaceful Dove	1	Sumatra
1201	151	12287	3462	31	24_A2_20181105_060000.flac	Microphone SNR	2018-11-05	881.4	882.5	607	1572	0	NULL	1	1	call	0	2019-02-11 17:42:08		150	1	NULL	Franziska Deppe	Geopelia striata	Geopelia	COLUMBIDAE	COLUMBIFORMES	AVES	Zebra Dove, Barred Ground Dove, Peaceful Dove	1	Sumatra
1201	151	12290	3449	31	03_US1_20181105_060000.flac	Microphone SNR	2018-11-05	609.2	610.7	855	1407	0	NULL	1	1	call	0	2019-02-11 17:57:35	12274	150	1	NULL	Franziska Deppe	Geopelia striata	Geopelia	COLUMBIDAE	COLUMBIFORMES	AVES	Zebra Dove, Barred Ground Dove, Peaceful Dove	1	Sumatra
1201	151	12291	3449	31	03_US1_20181105_060000.flac	Microphone SNR	2018-11-05	627.1	641.7	745	1407	0	NULL	1	1	call	0	2019-02-11 17:58:31	12276	150	1	NULL	Franziska Deppe	Geopelia striata	Geopelia	COLUMBIDAE	COLUMBIFORMES	AVES	Zebra Dove, Barred Ground Dove, Peaceful Dove	1	Sumatra
1201	151	12293	3449	31	03_US1_20181105_060000.flac	Microphone SNR	2018-11-05	658.4	659.8	800	1489	0	NULL	1	1	call	0	2019-02-11 18:00:32	12278	150	1	NULL	Franziska Deppe	Geopelia striata	Geopelia	COLUMBIDAE	COLUMBIFORMES	AVES	Zebra Dove, Barred Ground Dove, Peaceful Dove	1	Sumatra
1201	151	12294	3449	31	03_US1_20181105_060000.flac	Microphone SNR	2018-11-05	676.7	691.6	662	1517	0	NULL	1	1	call	0	2019-02-11 18:01:06	12279	150	1	NULL	Franziska Deppe	Geopelia striata	Geopelia	COLUMBIDAE	COLUMBIFORMES	AVES	Zebra Dove, Barred Ground Dove, Peaceful Dove	1	Sumatra
1201	151	12295	3449	31	03_US1_20181105_060000.flac	Microphone SNR	2018-11-05	707.1	723	718	1434	0	NULL	1	1	call	0	2019-02-11 18:02:33	12280	150	1	NULL	Franziska Deppe	Geopelia striata	Geopelia	COLUMBIDAE	COLUMBIFORMES	AVES	Zebra Dove, Barred Ground Dove, Peaceful Dove	1	Sumatra
1201	151	12298	3449	31	03_US1_20181105_060000.flac	Microphone SNR	2018-11-05	740.7	741.8	745	1379	0	NULL	1	1	call	0	2019-02-11 18:05:23	12281	150	1	NULL	Franziska Deppe	Geopelia striata	Geopelia	COLUMBIDAE	COLUMBIFORMES	AVES	Zebra Dove, Barred Ground Dove, Peaceful Dove	1	Sumatra
1201	151	12299	3449	31	03_US1_20181105_060000.flac	Microphone SNR	2018-11-05	759.9	761.1	773	1407	0	NULL	1	1	call	0	2019-02-11 18:05:45	12282	150	1	NULL	Franziska Deppe	Geopelia striata	Geopelia	COLUMBIDAE	COLUMBIFORMES	AVES	Zebra Dove, Barred Ground Dove, Peaceful Dove	1	Sumatra
1201	151	12302	3449	31	03_US1_20181105_060000.flac	Microphone SNR	2018-11-05	780.5	797.5	745	1572	0	NULL	1	1	call	0	2019-02-11 18:09:42	12283	150	1	NULL	Franziska Deppe	Geopelia striata	Geopelia	COLUMBIDAE	COLUMBIFORMES	AVES	Zebra Dove, Barred Ground Dove, Peaceful Dove	1	Sumatra
1201	151	12303	3449	31	03_US1_20181105_060000.flac	Microphone SNR	2018-11-05	820.8	822	773	1517	0	NULL	1	1	call	0	2019-02-11 18:10:21	12285	150	1	NULL	Franziska Deppe	Geopelia striata	Geopelia	COLUMBIDAE	COLUMBIFORMES	AVES	Zebra Dove, Barred Ground Dove, Peaceful Dove	1	Sumatra
1201	151	12306	3449	31	03_US1_20181105_060000.flac	Microphone SNR	2018-11-05	853.9	855	790	1552	0	NULL	1	1	call	0	2019-02-11 18:13:25	12286	150	1	NULL	Franziska Deppe	Geopelia striata	Geopelia	COLUMBIDAE	COLUMBIFORMES	AVES	Zebra Dove, Barred Ground Dove, Peaceful Dove	1	Sumatra
1201	151	12307	3449	31	03_US1_20181105_060000.flac	Microphone SNR	2018-11-05	883.2	884.5	872	1498	0	NULL	1	1	call	0	2019-02-11 18:14:01	12287	150	1	NULL	Franziska Deppe	Geopelia striata	Geopelia	COLUMBIDAE	COLUMBIFORMES	AVES	Zebra Dove, Barred Ground Dove, Peaceful Dove	1	Sumatra
1201	151	12308	3451	31	05_A4_20181105_060000.flac	Microphone SNR	2018-11-05	557.4	583.6	662	1544	0	NULL	1	1	call	0	2019-02-11 19:40:58	12273	150	1	NULL	Franziska Deppe	Geopelia striata	Geopelia	COLUMBIDAE	COLUMBIFORMES	AVES	Zebra Dove, Barred Ground Dove, Peaceful Dove	1	Sumatra
1201	151	12309	3469	31	22_A4_20181105_060000.flac	Microphone SNR	2018-11-05	557.6	583.6	690	1462	0	NULL	1	1	call	0	2019-02-11 19:48:31	12273	150	1	NULL	Franziska Deppe	Geopelia striata	Geopelia	COLUMBIDAE	COLUMBIFORMES	AVES	Zebra Dove, Barred Ground Dove, Peaceful Dove	1	Sumatra
1201	151	12310	3469	31	22_A4_20181105_060000.flac	Microphone SNR	2018-11-05	598.7	599.8	773	1627	0	NULL	1	1	call	0	2019-02-11 19:59:25	12274	150	1	NULL	Franziska Deppe	Geopelia striata	Geopelia	COLUMBIDAE	COLUMBIFORMES	AVES	Zebra Dove, Barred Ground Dove, Peaceful Dove	1	Sumatra
1201	151	12312	3469	31	22_A4_20181105_060000.flac	Microphone SNR	2018-11-05	617.1	630.8	800	1517	0	NULL	1	1	call	0	2019-02-11 20:03:42	12276	150	1	NULL	Franziska Deppe	Geopelia striata	Geopelia	COLUMBIDAE	COLUMBIFORMES	AVES	Zebra Dove, Barred Ground Dove, Peaceful Dove	1	Sumatra
1201	151	12314	3469	31	22_A4_20181105_060000.flac	Microphone SNR	2018-11-05	647.9	649.1	690	1517	0	NULL	1	1	call	0	2019-02-11 20:09:02	12278	150	1	NULL	Franziska Deppe	Geopelia striata	Geopelia	COLUMBIDAE	COLUMBIFORMES	AVES	Zebra Dove, Barred Ground Dove, Peaceful Dove	1	Sumatra
1201	151	12315	3469	31	22_A4_20181105_060000.flac	Microphone SNR	2018-11-05	666.2	681.1	690	1434	0	NULL	1	1	call	0	2019-02-11 20:09:30	12279	150	1	NULL	Franziska Deppe	Geopelia striata	Geopelia	COLUMBIDAE	COLUMBIFORMES	AVES	Zebra Dove, Barred Ground Dove, Peaceful Dove	1	Sumatra
1201	151	12317	3469	31	22_A4_20181105_060000.flac	Microphone SNR	2018-11-05	696.3	712.6	690	1489	0	NULL	1	1	call	0	2019-02-11 20:12:05	12280	150	1	NULL	Franziska Deppe	Geopelia striata	Geopelia	COLUMBIDAE	COLUMBIFORMES	AVES	Zebra Dove, Barred Ground Dove, Peaceful Dove	1	Sumatra
1201	151	12319	3469	31	22_A4_20181105_060000.flac	Microphone SNR	2018-11-05	730.1	731	662	1462	0	NULL	1	1	call	0	2019-02-11 20:18:42	12281	150	1	NULL	Franziska Deppe	Geopelia striata	Geopelia	COLUMBIDAE	COLUMBIFORMES	AVES	Zebra Dove, Barred Ground Dove, Peaceful Dove	1	Sumatra
1201	151	12320	3469	31	22_A4_20181105_060000.flac	Microphone SNR	2018-11-05	749.4	750.6	580	1517	0	NULL	1	1	call	0	2019-02-11 20:19:25	12282	150	1	NULL	Franziska Deppe	Geopelia striata	Geopelia	COLUMBIDAE	COLUMBIFORMES	AVES	Zebra Dove, Barred Ground Dove, Peaceful Dove	1	Sumatra
1201	151	12322	3469	31	22_A4_20181105_060000.flac	Microphone SNR	2018-11-05	769	787	800	1572	0	NULL	1	1	call	0	2019-02-11 20:21:56	12283	150	1	NULL	Franziska Deppe	Geopelia striata	Geopelia	COLUMBIDAE	COLUMBIFORMES	AVES	Zebra Dove, Barred Ground Dove, Peaceful Dove	1	Sumatra
1201	151	12323	3469	31	22_A4_20181105_060000.flac	Microphone SNR	2018-11-05	810.5	811.8	690	1462	0	NULL	1	1	call	0	2019-02-11 20:26:15	12285	150	1	NULL	Franziska Deppe	Geopelia striata	Geopelia	COLUMBIDAE	COLUMBIFORMES	AVES	Zebra Dove, Barred Ground Dove, Peaceful Dove	1	Sumatra
1201	151	12324	3469	31	22_A4_20181105_060000.flac	Microphone SNR	2018-11-05	843.4	844.9	773	1379	0	NULL	1	1	call	0	2019-02-11 20:28:26	12286	150	1	NULL	Franziska Deppe	Geopelia striata	Geopelia	COLUMBIDAE	COLUMBIFORMES	AVES	Zebra Dove, Barred Ground Dove, Peaceful Dove	1	Sumatra
1201	151	12326	3469	31	22_A4_20181105_060000.flac	Microphone SNR	2018-11-05	873.1	874.7	635	1489	0	NULL	1	1	call	0	2019-02-11 20:30:18	12287	150	1	NULL	Franziska Deppe	Geopelia striata	Geopelia	COLUMBIDAE	COLUMBIFORMES	AVES	Zebra Dove, Barred Ground Dove, Peaceful Dove	1	Sumatra
1201	151	12327	3461	31	19_US3_20181105_060000.flac	Microphone SNR	2018-11-05	548.8	574.9	800	1407	0	NULL	1	1	call	0	2019-02-11 20:56:26	12273	150	1	NULL	Franziska Deppe	Geopelia striata	Geopelia	COLUMBIDAE	COLUMBIFORMES	AVES	Zebra Dove, Barred Ground Dove, Peaceful Dove	1	Sumatra
1201	151	12328	3461	31	19_US3_20181105_060000.flac	Microphone SNR	2018-11-05	589.9	591.1	773	1517	0	NULL	1	1	call	0	2019-02-11 20:57:22	12274	150	1	NULL	Franziska Deppe	Geopelia striata	Geopelia	COLUMBIDAE	COLUMBIFORMES	AVES	Zebra Dove, Barred Ground Dove, Peaceful Dove	1	Sumatra
1201	151	12330	3461	31	19_US3_20181105_060000.flac	Microphone SNR	2018-11-05	608	622.3	525	1627	0	NULL	1	1	call	0	2019-02-11 20:59:22	12276	150	1	NULL	Franziska Deppe	Geopelia striata	Geopelia	COLUMBIDAE	COLUMBIFORMES	AVES	Zebra Dove, Barred Ground Dove, Peaceful Dove	1	Sumatra
1201	151	12334	3461	31	19_US3_20181105_060000.flac	Microphone SNR	2018-11-05	639.2	640	580	1462	0	NULL	1	1	call	0	2019-02-11 21:03:30	12278	150	1	NULL	Franziska Deppe	Geopelia striata	Geopelia	COLUMBIDAE	COLUMBIFORMES	AVES	Zebra Dove, Barred Ground Dove, Peaceful Dove	1	Sumatra
1201	151	12335	3461	31	19_US3_20181105_060000.flac	Microphone SNR	2018-11-05	657.3	672.2	662	1434	0	NULL	1	1	call	0	2019-02-11 21:04:22	12279	150	1	NULL	Franziska Deppe	Geopelia striata	Geopelia	COLUMBIDAE	COLUMBIFORMES	AVES	Zebra Dove, Barred Ground Dove, Peaceful Dove	1	Sumatra
1201	151	12336	3461	31	19_US3_20181105_060000.flac	Microphone SNR	2018-11-05	687.6	703.4	773	1407	0	NULL	1	1	call	0	2019-02-11 21:10:54	12280	150	1	NULL	Franziska Deppe	Geopelia striata	Geopelia	COLUMBIDAE	COLUMBIFORMES	AVES	Zebra Dove, Barred Ground Dove, Peaceful Dove	1	Sumatra
1201	151	12339	3461	31	19_US3_20181105_060000.flac	Microphone SNR	2018-11-05	721.3	722.5	635	1324	0	NULL	1	1	call	0	2019-02-11 21:13:38	12281	150	1	NULL	Franziska Deppe	Geopelia striata	Geopelia	COLUMBIDAE	COLUMBIFORMES	AVES	Zebra Dove, Barred Ground Dove, Peaceful Dove	1	Sumatra
1201	151	12340	3461	31	19_US3_20181105_060000.flac	Microphone SNR	2018-11-05	740	741.8	745	1462	0	NULL	1	1	call	0	2019-02-11 21:14:05	12282	150	1	NULL	Franziska Deppe	Geopelia striata	Geopelia	COLUMBIDAE	COLUMBIFORMES	AVES	Zebra Dove, Barred Ground Dove, Peaceful Dove	1	Sumatra
1201	151	12342	3461	31	19_US3_20181105_060000.flac	Microphone SNR	2018-11-05	761	778.5	662	1351	0	NULL	1	1	call	0	2019-02-11 21:16:17	12283	150	1	NULL	Franziska Deppe	Geopelia striata	Geopelia	COLUMBIDAE	COLUMBIFORMES	AVES	Zebra Dove, Barred Ground Dove, Peaceful Dove	1	Sumatra
1201	151	12344	3461	31	19_US3_20181105_060000.flac	Microphone SNR	2018-11-05	801.7	802.5	552	1462	0	NULL	1	1	call	0	2019-02-11 21:18:20	12285	150	1	NULL	Franziska Deppe	Geopelia striata	Geopelia	COLUMBIDAE	COLUMBIFORMES	AVES	Zebra Dove, Barred Ground Dove, Peaceful Dove	1	Sumatra
1201	151	12346	3461	31	19_US3_20181105_060000.flac	Microphone SNR	2018-11-05	834.7	835.5	607	1489	0	NULL	1	1	call	0	2019-02-11 21:19:40	12286	150	1	NULL	Franziska Deppe	Geopelia striata	Geopelia	COLUMBIDAE	COLUMBIFORMES	AVES	Zebra Dove, Barred Ground Dove, Peaceful Dove	1	Sumatra
1201	151	12347	3461	31	19_US3_20181105_060000.flac	Microphone SNR	2018-11-05	864.2	865.7	745	1434	0	NULL	1	1	call	0	2019-02-11 21:20:13	12287	150	1	NULL	Franziska Deppe	Geopelia striata	Geopelia	COLUMBIDAE	COLUMBIFORMES	AVES	Zebra Dove, Barred Ground Dove, Peaceful Dove	1	Sumatra
1201	151	12348	3463	31	15_US6_20181105_060000.flac	Microphone SNR	2018-11-05	552.6	578.8	800	1572	0	NULL	1	1	call	0	2019-02-12 09:30:17	12273	150	1	NULL	Franziska Deppe	Geopelia striata	Geopelia	COLUMBIDAE	COLUMBIFORMES	AVES	Zebra Dove, Barred Ground Dove, Peaceful Dove	1	Sumatra
1201	151	12349	3463	31	15_US6_20181105_060000.flac	Microphone SNR	2018-11-05	593.8	595.2	745	1544	0	NULL	1	1	call	0	2019-02-12 09:30:50	12274	150	1	NULL	Franziska Deppe	Geopelia striata	Geopelia	COLUMBIDAE	COLUMBIFORMES	AVES	Zebra Dove, Barred Ground Dove, Peaceful Dove	1	Sumatra
1201	151	12351	3463	31	15_US6_20181105_060000.flac	Microphone SNR	2018-11-05	612.3	626.3	745	1544	0	NULL	1	1	call	0	2019-02-12 09:35:40	12276	150	1	NULL	Franziska Deppe	Geopelia striata	Geopelia	COLUMBIDAE	COLUMBIFORMES	AVES	Zebra Dove, Barred Ground Dove, Peaceful Dove	1	Sumatra
1201	151	12354	3463	31	15_US6_20181105_060000.flac	Microphone SNR	2018-11-05	643.2	644.1	690	1434	0	NULL	1	1	call	0	2019-02-12 09:37:56	12278	150	1	NULL	Franziska Deppe	Geopelia striata	Geopelia	COLUMBIDAE	COLUMBIFORMES	AVES	Zebra Dove, Barred Ground Dove, Peaceful Dove	1	Sumatra
1201	151	12356	3463	31	15_US6_20181105_060000.flac	Microphone SNR	2018-11-05	661.1	676.8	800	1489	0	NULL	1	1	call	0	2019-02-12 09:40:49	12279	150	1	NULL	Franziska Deppe	Geopelia striata	Geopelia	COLUMBIDAE	COLUMBIFORMES	AVES	Zebra Dove, Barred Ground Dove, Peaceful Dove	1	Sumatra
1201	151	12357	3463	31	15_US6_20181105_060000.flac	Microphone SNR	2018-11-05	691.6	707.6	745	1407	0	NULL	1	1	call	0	2019-02-12 09:41:31	12280	150	1	NULL	Franziska Deppe	Geopelia striata	Geopelia	COLUMBIDAE	COLUMBIFORMES	AVES	Zebra Dove, Barred Ground Dove, Peaceful Dove	1	Sumatra
1201	151	12360	3463	31	15_US6_20181105_060000.flac	Microphone SNR	2018-11-05	725.4	726.3	718	1407	0	NULL	1	1	call	0	2019-02-12 09:55:11	12281	150	1	NULL	Franziska Deppe	Geopelia striata	Geopelia	COLUMBIDAE	COLUMBIFORMES	AVES	Zebra Dove, Barred Ground Dove, Peaceful Dove	1	Sumatra
1201	151	12361	3463	31	15_US6_20181105_060000.flac	Microphone SNR	2018-11-05	744.4	746	607	1517	0	NULL	1	1	call	0	2019-02-12 09:55:59	12282	150	1	NULL	Franziska Deppe	Geopelia striata	Geopelia	COLUMBIDAE	COLUMBIFORMES	AVES	Zebra Dove, Barred Ground Dove, Peaceful Dove	1	Sumatra
1201	151	12363	3463	31	15_US6_20181105_060000.flac	Microphone SNR	2018-11-05	765	782.2	855	1544	0	NULL	1	1	call	0	2019-02-12 10:00:13	12283	150	1	NULL	Franziska Deppe	Geopelia striata	Geopelia	COLUMBIDAE	COLUMBIFORMES	AVES	Zebra Dove, Barred Ground Dove, Peaceful Dove	1	Sumatra
1201	151	12365	3463	31	15_US6_20181105_060000.flac	Microphone SNR	2018-11-05	805.5	806.4	745	1517	0	NULL	1	1	call	0	2019-02-12 10:08:39	12285	150	1	NULL	Franziska Deppe	Geopelia striata	Geopelia	COLUMBIDAE	COLUMBIFORMES	AVES	Zebra Dove, Barred Ground Dove, Peaceful Dove	1	Sumatra
1201	151	12367	3463	31	15_US6_20181105_060000.flac	Microphone SNR	2018-11-05	838.7	839.9	635	1599	0	NULL	1	1	call	0	2019-02-12 10:10:00	12286	150	1	NULL	Franziska Deppe	Geopelia striata	Geopelia	COLUMBIDAE	COLUMBIFORMES	AVES	Zebra Dove, Barred Ground Dove, Peaceful Dove	1	Sumatra
1201	151	12368	3463	31	15_US6_20181105_060000.flac	Microphone SNR	2018-11-05	868.1	869	690	1627	0	NULL	1	1	call	0	2019-02-12 10:10:34	12287	150	1	NULL	Franziska Deppe	Geopelia striata	Geopelia	COLUMBIDAE	COLUMBIFORMES	AVES	Zebra Dove, Barred Ground Dove, Peaceful Dove	1	Sumatra
1201	151	12369	3466	31	13_A2_20181105_060000.flac	Microphone SNR	2018-11-05	566.3	592.2	828	1517	0	NULL	1	1	call	0	2019-02-12 10:16:00	12273	150	1	NULL	Franziska Deppe	Geopelia striata	Geopelia	COLUMBIDAE	COLUMBIFORMES	AVES	Zebra Dove, Barred Ground Dove, Peaceful Dove	1	Sumatra
1201	151	12371	3466	31	13_A2_20181105_060000.flac	Microphone SNR	2018-11-05	607.4	608.4	745	1544	0	NULL	1	1	call	0	2019-02-12 10:17:51	12274	150	1	NULL	Franziska Deppe	Geopelia striata	Geopelia	COLUMBIDAE	COLUMBIFORMES	AVES	Zebra Dove, Barred Ground Dove, Peaceful Dove	1	Sumatra
1201	151	12372	3466	31	13_A2_20181105_060000.flac	Microphone SNR	2018-11-05	625.5	639.4	607	1517	0	NULL	1	1	call	0	2019-02-12 10:18:12	12276	150	1	NULL	Franziska Deppe	Geopelia striata	Geopelia	COLUMBIDAE	COLUMBIFORMES	AVES	Zebra Dove, Barred Ground Dove, Peaceful Dove	1	Sumatra
1201	151	12375	3466	31	13_A2_20181105_060000.flac	Microphone SNR	2018-11-05	656.3	657.5	607	1599	0	NULL	1	1	call	0	2019-02-12 10:22:54	12278	150	1	NULL	Franziska Deppe	Geopelia striata	Geopelia	COLUMBIDAE	COLUMBIFORMES	AVES	Zebra Dove, Barred Ground Dove, Peaceful Dove	1	Sumatra
1201	151	12376	3466	31	13_A2_20181105_060000.flac	Microphone SNR	2018-11-05	674.5	689.7	690	1489	0	NULL	1	1	call	0	2019-02-12 10:23:20	12279	150	1	NULL	Franziska Deppe	Geopelia striata	Geopelia	COLUMBIDAE	COLUMBIFORMES	AVES	Zebra Dove, Barred Ground Dove, Peaceful Dove	1	Sumatra
1201	151	12377	3466	31	13_A2_20181105_060000.flac	Microphone SNR	2018-11-05	704.8	720.8	745	1434	0	NULL	1	1	call	0	2019-02-12 10:24:41	12280	150	1	NULL	Franziska Deppe	Geopelia striata	Geopelia	COLUMBIDAE	COLUMBIFORMES	AVES	Zebra Dove, Barred Ground Dove, Peaceful Dove	1	Sumatra
1201	151	12378	3466	31	13_A2_20181105_060000.flac	Microphone SNR	2018-11-05	738.4	739.5	745	1434	0	NULL	1	1	call	0	2019-02-12 10:25:01	12281	150	1	NULL	Franziska Deppe	Geopelia striata	Geopelia	COLUMBIDAE	COLUMBIFORMES	AVES	Zebra Dove, Barred Ground Dove, Peaceful Dove	1	Sumatra
1201	151	12381	3466	31	13_A2_20181105_060000.flac	Microphone SNR	2018-11-05	757.9	759.2	718	1434	0	NULL	1	1	call	0	2019-02-12 10:27:21	12282	150	1	NULL	Franziska Deppe	Geopelia striata	Geopelia	COLUMBIDAE	COLUMBIFORMES	AVES	Zebra Dove, Barred Ground Dove, Peaceful Dove	1	Sumatra
1201	151	12383	3466	31	13_A2_20181105_060000.flac	Microphone SNR	2018-11-05	778.1	795	828	1462	0	NULL	1	1	call	0	2019-02-12 10:28:56	12283	150	1	NULL	Franziska Deppe	Geopelia striata	Geopelia	COLUMBIDAE	COLUMBIFORMES	AVES	Zebra Dove, Barred Ground Dove, Peaceful Dove	1	Sumatra
1201	151	12384	3466	31	13_A2_20181105_060000.flac	Microphone SNR	2018-11-05	818.6	819.6	635	1517	0	NULL	1	1	call	0	2019-02-12 10:29:43	12285	150	1	NULL	Franziska Deppe	Geopelia striata	Geopelia	COLUMBIDAE	COLUMBIFORMES	AVES	Zebra Dove, Barred Ground Dove, Peaceful Dove	1	Sumatra
1201	151	12387	3466	31	13_A2_20181105_060000.flac	Microphone SNR	2018-11-05	851.7	852.9	855	1434	0	NULL	1	1	call	0	2019-02-12 10:32:30	12286	150	1	NULL	Franziska Deppe	Geopelia striata	Geopelia	COLUMBIDAE	COLUMBIFORMES	AVES	Zebra Dove, Barred Ground Dove, Peaceful Dove	1	Sumatra
1201	151	12388	3466	31	13_A2_20181105_060000.flac	Microphone SNR	2018-11-05	881.4	882.6	828	1599	0	NULL	1	1	call	0	2019-02-12 10:33:23	12287	150	1	NULL	Franziska Deppe	Geopelia striata	Geopelia	COLUMBIDAE	COLUMBIFORMES	AVES	Zebra Dove, Barred Ground Dove, Peaceful Dove	1	Sumatra
1201	151	12454	3455	31	10_US4_20181105_060000.flac	Microphone SNR	2018-11-05	584.9	586.7	800	1544	0	NULL	1	1	call	0	2019-02-12 17:03:40	12273	150	1	NULL	Franziska Deppe	Geopelia striata	Geopelia	COLUMBIDAE	COLUMBIFORMES	AVES	Zebra Dove, Barred Ground Dove, Peaceful Dove	1	Sumatra
1201	151	12456	3455	31	10_US4_20181105_060000.flac	Microphone SNR	2018-11-05	619.6	633.9	800	1489	0	NULL	1	1	call	0	2019-02-12 17:06:12	12276	150	1	NULL	Franziska Deppe	Geopelia striata	Geopelia	COLUMBIDAE	COLUMBIFORMES	AVES	Zebra Dove, Barred Ground Dove, Peaceful Dove	1	Sumatra
1201	151	12459	3455	31	10_US4_20181105_060000.flac	Microphone SNR	2018-11-05	650.6	652	745	1489	0	NULL	1	1	call	0	2019-02-12 17:11:09	12278	150	1	NULL	Franziska Deppe	Geopelia striata	Geopelia	COLUMBIDAE	COLUMBIFORMES	AVES	Zebra Dove, Barred Ground Dove, Peaceful Dove	1	Sumatra
1201	151	12460	3455	31	10_US4_20181105_060000.flac	Microphone SNR	2018-11-05	683	684.3	690	1462	0	NULL	1	1	call	0	2019-02-12 17:12:13	12279	150	1	NULL	Franziska Deppe	Geopelia striata	Geopelia	COLUMBIDAE	COLUMBIFORMES	AVES	Zebra Dove, Barred Ground Dove, Peaceful Dove	1	Sumatra
1201	151	12462	3455	31	10_US4_20181105_060000.flac	Microphone SNR	2018-11-05	714	715.6	828	1489	0	NULL	1	1	call	0	2019-02-12 17:15:09	12280	150	1	NULL	Franziska Deppe	Geopelia striata	Geopelia	COLUMBIDAE	COLUMBIFORMES	AVES	Zebra Dove, Barred Ground Dove, Peaceful Dove	1	Sumatra
1201	151	12463	3455	31	10_US4_20181105_060000.flac	Microphone SNR	2018-11-05	732.9	733.9	828	1407	0	NULL	1	1	call	0	2019-02-12 17:15:38	12281	150	1	NULL	Franziska Deppe	Geopelia striata	Geopelia	COLUMBIDAE	COLUMBIFORMES	AVES	Zebra Dove, Barred Ground Dove, Peaceful Dove	1	Sumatra
1201	151	12464	3455	31	10_US4_20181105_060000.flac	Microphone SNR	2018-11-05	752.2	753.5	745	1407	0	NULL	1	1	call	0	2019-02-12 17:16:21	12282	150	1	NULL	Franziska Deppe	Geopelia striata	Geopelia	COLUMBIDAE	COLUMBIFORMES	AVES	Zebra Dove, Barred Ground Dove, Peaceful Dove	1	Sumatra
1201	151	12467	3455	31	10_US4_20181105_060000.flac	Microphone SNR	2018-11-05	773	790.2	690	1572	0	NULL	1	1	call	0	2019-02-12 17:20:08	12283	150	1	NULL	Franziska Deppe	Geopelia striata	Geopelia	COLUMBIDAE	COLUMBIFORMES	AVES	Zebra Dove, Barred Ground Dove, Peaceful Dove	1	Sumatra
1201	151	12468	3455	31	10_US4_20181105_060000.flac	Microphone SNR	2018-11-05	813.2	814.3	745	1489	0	NULL	1	1	call	0	2019-02-12 17:21:23	12285	150	1	NULL	Franziska Deppe	Geopelia striata	Geopelia	COLUMBIDAE	COLUMBIFORMES	AVES	Zebra Dove, Barred Ground Dove, Peaceful Dove	1	Sumatra
1201	151	12470	3455	31	10_US4_20181105_060000.flac	Microphone SNR	2018-11-05	846.2	847.2	855	1434	0	NULL	1	1	call	0	2019-02-12 17:22:50	12286	150	1	NULL	Franziska Deppe	Geopelia striata	Geopelia	COLUMBIDAE	COLUMBIFORMES	AVES	Zebra Dove, Barred Ground Dove, Peaceful Dove	1	Sumatra
1201	151	12471	3455	31	10_US4_20181105_060000.flac	Microphone SNR	2018-11-05	876	877.4	800	1407	0	NULL	1	1	call	0	2019-02-12 17:23:22	12287	150	1	NULL	Franziska Deppe	Geopelia striata	Geopelia	COLUMBIDAE	COLUMBIFORMES	AVES	Zebra Dove, Barred Ground Dove, Peaceful Dove	1	Sumatra
1201	151	12472	3458	31	08_US6_20181105_060000.flac	Microphone SNR	2018-11-05	552.6	578.8	662	1517	0	NULL	1	1	call	0	2019-02-12 17:39:20	12273	150	1	NULL	Franziska Deppe	Geopelia striata	Geopelia	COLUMBIDAE	COLUMBIFORMES	AVES	Zebra Dove, Barred Ground Dove, Peaceful Dove	1	Sumatra
1201	151	12473	3458	31	08_US6_20181105_060000.flac	Microphone SNR	2018-11-05	593.9	595.2	525	1544	0	NULL	1	1	call	0	2019-02-12 17:40:53	12274	150	1	NULL	Franziska Deppe	Geopelia striata	Geopelia	COLUMBIDAE	COLUMBIFORMES	AVES	Zebra Dove, Barred Ground Dove, Peaceful Dove	1	Sumatra
1201	151	12476	3458	31	08_US6_20181105_060000.flac	Microphone SNR	2018-11-05	612.2	626.1	800	1489	0	NULL	1	1	call	0	2019-02-12 18:00:23	12276	150	1	NULL	Franziska Deppe	Geopelia striata	Geopelia	COLUMBIDAE	COLUMBIFORMES	AVES	Zebra Dove, Barred Ground Dove, Peaceful Dove	1	Sumatra
1201	151	12478	3458	31	08_US6_20181105_060000.flac	Microphone SNR	2018-11-05	643.1	644.5	855	1379	0	NULL	1	1	call	0	2019-02-12 18:01:46	12278	150	1	NULL	Franziska Deppe	Geopelia striata	Geopelia	COLUMBIDAE	COLUMBIFORMES	AVES	Zebra Dove, Barred Ground Dove, Peaceful Dove	1	Sumatra
1201	151	12479	3458	31	08_US6_20181105_060000.flac	Microphone SNR	2018-11-05	661.4	676.4	552	1489	0	NULL	1	1	call	0	2019-02-12 18:02:19	12279	150	1	NULL	Franziska Deppe	Geopelia striata	Geopelia	COLUMBIDAE	COLUMBIFORMES	AVES	Zebra Dove, Barred Ground Dove, Peaceful Dove	1	Sumatra
1201	151	12480	3458	31	08_US6_20181105_060000.flac	Microphone SNR	2018-11-05	691.5	707.6	745	1462	0	NULL	1	1	call	0	2019-02-12 18:02:57	12280	150	1	NULL	Franziska Deppe	Geopelia striata	Geopelia	COLUMBIDAE	COLUMBIFORMES	AVES	Zebra Dove, Barred Ground Dove, Peaceful Dove	1	Sumatra
1201	151	12481	3458	31	08_US6_20181105_060000.flac	Microphone SNR	2018-11-05	725.3	726.4	580	1627	0	NULL	1	1	call	0	2019-02-12 18:03:18	12281	150	1	NULL	Franziska Deppe	Geopelia striata	Geopelia	COLUMBIDAE	COLUMBIFORMES	AVES	Zebra Dove, Barred Ground Dove, Peaceful Dove	1	Sumatra
1201	151	12484	3458	31	08_US6_20181105_060000.flac	Microphone SNR	2018-11-05	744.5	745.9	525	1407	0	NULL	1	1	call	0	2019-02-12 18:21:59	12282	150	1	NULL	Franziska Deppe	Geopelia striata	Geopelia	COLUMBIDAE	COLUMBIFORMES	AVES	Zebra Dove, Barred Ground Dove, Peaceful Dove	1	Sumatra
1201	151	12485	3458	31	08_US6_20181105_060000.flac	Microphone SNR	2018-11-05	765.1	781.9	745	1599	0	NULL	1	1	call	0	2019-02-12 18:22:39	12283	150	1	NULL	Franziska Deppe	Geopelia striata	Geopelia	COLUMBIDAE	COLUMBIFORMES	AVES	Zebra Dove, Barred Ground Dove, Peaceful Dove	1	Sumatra
1201	151	12488	3458	31	08_US6_20181105_060000.flac	Microphone SNR	2018-11-05	805.5	806.5	718	1489	0	NULL	1	1	call	0	2019-02-12 18:30:53	12285	150	1	NULL	Franziska Deppe	Geopelia striata	Geopelia	COLUMBIDAE	COLUMBIFORMES	AVES	Zebra Dove, Barred Ground Dove, Peaceful Dove	1	Sumatra
1201	151	12490	3458	31	08_US6_20181105_060000.flac	Microphone SNR	2018-11-05	838.6	840.1	414	1544	0	NULL	1	1	call	0	2019-02-12 18:33:20	12287	150	1	NULL	Franziska Deppe	Geopelia striata	Geopelia	COLUMBIDAE	COLUMBIFORMES	AVES	Zebra Dove, Barred Ground Dove, Peaceful Dove	1	Sumatra
1201	151	12491	3458	31	08_US6_20181105_060000.flac	Microphone SNR	2018-11-05	868.2	869.1	718	1462	0	NULL	1	1	call	0	2019-02-12 18:33:42	12287	150	1	NULL	Franziska Deppe	Geopelia striata	Geopelia	COLUMBIDAE	COLUMBIFORMES	AVES	Zebra Dove, Barred Ground Dove, Peaceful Dove	1	Sumatra
1201	151	12492	3451	31	05_A4_20181105_060000.flac	Microphone SNR	2018-11-05	616.8	618.1	855	1599	0	NULL	1	1	call	0	2019-02-12 19:22:33	12276	150	1	NULL	Franziska Deppe	Geopelia striata	Geopelia	COLUMBIDAE	COLUMBIFORMES	AVES	Zebra Dove, Barred Ground Dove, Peaceful Dove	1	Sumatra
1201	151	12496	3451	31	05_A4_20181105_060000.flac	Microphone SNR	2018-11-05	648	649.4	828	1462	0	NULL	1	1	call	0	2019-02-12 19:27:28	12278	150	1	NULL	Franziska Deppe	Geopelia striata	Geopelia	COLUMBIDAE	COLUMBIFORMES	AVES	Zebra Dove, Barred Ground Dove, Peaceful Dove	1	Sumatra
1201	151	12497	3451	31	05_A4_20181105_060000.flac	Microphone SNR	2018-11-05	666.1	681.5	718	1462	0	NULL	1	1	call	0	2019-02-12 19:28:05	12279	150	1	NULL	Franziska Deppe	Geopelia striata	Geopelia	COLUMBIDAE	COLUMBIFORMES	AVES	Zebra Dove, Barred Ground Dove, Peaceful Dove	1	Sumatra
1201	151	12498	3451	31	05_A4_20181105_060000.flac	Microphone SNR	2018-11-05	730	731.2	855	1682	0	NULL	1	1	call	0	2019-02-12 19:29:06	12281	150	1	NULL	Franziska Deppe	Geopelia striata	Geopelia	COLUMBIDAE	COLUMBIFORMES	AVES	Zebra Dove, Barred Ground Dove, Peaceful Dove	1	Sumatra
1201	151	12500	3451	31	05_A4_20181105_060000.flac	Microphone SNR	2018-11-05	696.2	713.2	249	1351	0	NULL	1	1	call	0	2019-02-12 19:31:29	12280	150	1	NULL	Franziska Deppe	Geopelia striata	Geopelia	COLUMBIDAE	COLUMBIFORMES	AVES	Zebra Dove, Barred Ground Dove, Peaceful Dove	1	Sumatra
1201	151	12501	3451	31	05_A4_20181105_060000.flac	Microphone SNR	2018-11-05	749.6	750.5	800	1462	0	NULL	1	1	call	0	2019-02-12 19:33:05	12282	150	1	NULL	Franziska Deppe	Geopelia striata	Geopelia	COLUMBIDAE	COLUMBIFORMES	AVES	Zebra Dove, Barred Ground Dove, Peaceful Dove	1	Sumatra
1201	151	12502	3451	31	05_A4_20181105_060000.flac	Microphone SNR	2018-11-05	770	786.9	745	1434	0	NULL	1	1	call	0	2019-02-12 19:33:51	12283	150	1	NULL	Franziska Deppe	Geopelia striata	Geopelia	COLUMBIDAE	COLUMBIFORMES	AVES	Zebra Dove, Barred Ground Dove, Peaceful Dove	1	Sumatra
1201	151	12505	3451	31	05_A4_20181105_060000.flac	Microphone SNR	2018-11-05	810.4	812.1	387	1324	0	NULL	1	1	call	0	2019-02-12 19:58:51	12285	150	1	NULL	Franziska Deppe	Geopelia striata	Geopelia	COLUMBIDAE	COLUMBIFORMES	AVES	Zebra Dove, Barred Ground Dove, Peaceful Dove	1	Sumatra
1201	151	12507	3451	31	05_A4_20181105_060000.flac	Microphone SNR	2018-11-05	873.1	874.1	745	1572	0	NULL	1	1	call	0	2019-02-12 20:00:55	12287	150	1	NULL	Franziska Deppe	Geopelia striata	Geopelia	COLUMBIDAE	COLUMBIFORMES	AVES	Zebra Dove, Barred Ground Dove, Peaceful Dove	1	Sumatra
1201	151	16121	3462	31	24_A2_20181105_060000.flac	Microphone SNR	2018-11-05	971.8	973.2	607	1572	0	NULL	1	1	call	0	2019-12-18 14:11:06		150	1	NULL	Franziska Deppe	Geopelia striata	Geopelia	COLUMBIDAE	COLUMBIFORMES	AVES	Zebra Dove, Barred Ground Dove, Peaceful Dove	1	Sumatra
1201	151	16458	3469	31	22_A4_20181105_060000.flac	Microphone SNR	2018-11-05	963.6	964.4	718	1462	0	NULL	1	1	call	0	2019-12-29 12:51:13	16121	150	1	NULL	Franziska Deppe	Geopelia striata	Geopelia	COLUMBIDAE	COLUMBIFORMES	AVES	Zebra Dove, Barred Ground Dove, Peaceful Dove	1	Sumatra
1201	151	16482	3462	31	24_A2_20181105_060000.flac	Microphone SNR	2018-11-05	946.1	947.1	938	1462	0	NULL	1	1	call	0	2019-12-29 14:12:34		150	1	NULL	Franziska Deppe	Geopelia striata	Geopelia	COLUMBIDAE	COLUMBIFORMES	AVES	Zebra Dove, Barred Ground Dove, Peaceful Dove	1	Sumatra
1201	151	16484	3461	31	19_US3_20181105_060000.flac	Microphone SNR	2018-11-05	928.9	929.7	1021	1489	0	NULL	1	1	call	0	2019-12-29 14:13:26	16482	150	1	NULL	Franziska Deppe	Geopelia striata	Geopelia	COLUMBIDAE	COLUMBIFORMES	AVES	Zebra Dove, Barred Ground Dove, Peaceful Dove	1	Sumatra
1201	151	16486	3461	31	19_US3_20181105_060000.flac	Microphone SNR	2018-11-05	954.8	956.1	580	1351	0	NULL	1	1	call	0	2019-12-29 14:14:48	16121	150	1	NULL	Franziska Deppe	Geopelia striata	Geopelia	COLUMBIDAE	COLUMBIFORMES	AVES	Zebra Dove, Barred Ground Dove, Peaceful Dove	1	Sumatra
1201	151	16512	3463	31	15_US6_20181105_060000.flac	Microphone SNR	2018-11-05	932.9	933.9	635	1489	0	NULL	1	1	call	0	2019-12-29 16:26:11	16482	150	1	NULL	Franziska Deppe	Geopelia striata	Geopelia	COLUMBIDAE	COLUMBIFORMES	AVES	Zebra Dove, Barred Ground Dove, Peaceful Dove	1	Sumatra
1201	151	16513	3463	31	15_US6_20181105_060000.flac	Microphone SNR	2018-11-05	958.6	959.7	662	1351	0	NULL	1	1	call	0	2019-12-29 16:26:40	16121	150	1	NULL	Franziska Deppe	Geopelia striata	Geopelia	COLUMBIDAE	COLUMBIFORMES	AVES	Zebra Dove, Barred Ground Dove, Peaceful Dove	1	Sumatra
1201	151	16539	3466	31	13_A2_20181105_060000.flac	Microphone SNR	2018-11-05	946.2	946.9	745	1379	0	NULL	1	1	call	0	2019-12-29 17:23:01	16482	150	1	NULL	Franziska Deppe	Geopelia striata	Geopelia	COLUMBIDAE	COLUMBIFORMES	AVES	Zebra Dove, Barred Ground Dove, Peaceful Dove	1	Sumatra
1201	151	16540	3466	31	13_A2_20181105_060000.flac	Microphone SNR	2018-11-05	971.7	972.8	800	1434	0	NULL	1	1	call	0	2019-12-29 17:23:37	16121	150	1	NULL	Franziska Deppe	Geopelia striata	Geopelia	COLUMBIDAE	COLUMBIFORMES	AVES	Zebra Dove, Barred Ground Dove, Peaceful Dove	1	Sumatra
1201	151	16617	3451	31	05_A4_20181105_060000.flac	Microphone SNR	2018-11-05	938.1	938.9	1021	1407	0	NULL	1	1	call	0	2019-12-29 20:22:22	16482	150	1	NULL	Franziska Deppe	Geopelia striata	Geopelia	COLUMBIDAE	COLUMBIFORMES	AVES	Zebra Dove, Barred Ground Dove, Peaceful Dove	1	Sumatra
1201	151	16618	3451	31	05_A4_20181105_060000.flac	Microphone SNR	2018-11-05	963.7	964.3	855	1434	0	NULL	1	1	call	0	2019-12-29 20:23:11	16121	150	1	NULL	Franziska Deppe	Geopelia striata	Geopelia	COLUMBIDAE	COLUMBIFORMES	AVES	Zebra Dove, Barred Ground Dove, Peaceful Dove	1	Sumatra
1201	151	16639	3458	31	08_US6_20181105_060000.flac	Microphone SNR	2018-11-05	933.2	933.9	828	1379	0	NULL	1	1	call	0	2019-12-29 21:18:35	16482	150	1	NULL	Franziska Deppe	Geopelia striata	Geopelia	COLUMBIDAE	COLUMBIFORMES	AVES	Zebra Dove, Barred Ground Dove, Peaceful Dove	1	Sumatra
1201	151	16641	3458	31	08_US6_20181105_060000.flac	Microphone SNR	2018-11-05	958.7	959.5	800	1379	0	NULL	1	1	call	0	2019-12-29 21:19:25	16121	150	1	NULL	Franziska Deppe	Geopelia striata	Geopelia	COLUMBIDAE	COLUMBIFORMES	AVES	Zebra Dove, Barred Ground Dove, Peaceful Dove	1	Sumatra
1201	151	16664	3449	31	03_US1_20181105_060000.flac	Microphone SNR	2018-11-05	973.7	974.5	828	1407	0	NULL	1	1	call	0	2019-12-29 22:32:43	16121	150	1	NULL	Franziska Deppe	Geopelia striata	Geopelia	COLUMBIDAE	COLUMBIFORMES	AVES	Zebra Dove, Barred Ground Dove, Peaceful Dove	1	Sumatra
1260	104	16689	3462	31	24_A2_20181105_060000.flac	Microphone SNR	2018-11-05	1058.8	1064.7	1647	3270	0	NULL	0	1	call	0	2020-01-02 10:33:04		150	1	NULL	Kevin Darras	Halcyon smyrnensis	Halcyon	ALCEDINIDAE	CORACIIFORMES	AVES	White-breasted Kingfisher, White-throated Kingfisher	1	Sumatra
1260	151	11471	3465	31	23_US8_20181104_060000.flac	Microphone SNR	2018-11-04	0.8	59.3	2300	3700	0	NULL	1	1	call	0	2018-12-09 16:32:07	KD: changed to H smyrnensis	150	2	1260	Franziska Deppe	Halcyon smyrnensis	Halcyon	ALCEDINIDAE	CORACIIFORMES	AVES	White-breasted Kingfisher, White-throated Kingfisher	1	Sumatra
1260	151	11472	3468	31	21_A4_20181104_060000.flac	Microphone SNR	2018-11-04	9.2	63	2509	3832	0	NULL	1	1	call	0	2018-12-09 16:37:52	11471	150	1	NULL	Franziska Deppe	Halcyon smyrnensis	Halcyon	ALCEDINIDAE	CORACIIFORMES	AVES	White-breasted Kingfisher, White-throated Kingfisher	1	Sumatra
1260	151	11473	3460	31	20_US3_20181104_060000.flac	Microphone SNR	2018-11-04	5.1	57.5	2178	3777	0	NULL	1	1	call	0	2018-12-09 16:46:46	11471	150	1	NULL	Franziska Deppe	Halcyon smyrnensis	Halcyon	ALCEDINIDAE	CORACIIFORMES	AVES	White-breasted Kingfisher, White-throated Kingfisher	1	Sumatra
1260	151	11474	3464	31	16_US6_20181104_060000.flac	Microphone SNR	2018-11-04	9.7	69.9	2288	3777	0	NULL	1	1	call	0	2018-12-09 16:50:35	11471	150	1	NULL	Franziska Deppe	Halcyon smyrnensis	Halcyon	ALCEDINIDAE	CORACIIFORMES	AVES	White-breasted Kingfisher, White-throated Kingfisher	1	Sumatra
1260	151	11475	3467	31	14_US8_20181104_060000.flac	Microphone SNR	2018-11-04	4.3	62.5	2233	3694	0	NULL	1	1	call	0	2018-12-09 16:53:30	11471	150	1	NULL	Franziska Deppe	Halcyon smyrnensis	Halcyon	ALCEDINIDAE	CORACIIFORMES	AVES	White-breasted Kingfisher, White-throated Kingfisher	1	Sumatra
1260	151	11476	3457	31	12_US4_20181104_060000.flac	Microphone SNR	2018-11-04	6.1	59.7	2651	3509	0	NULL	1	1	call	0	2018-12-09 16:56:04	11471	150	1	NULL	Franziska Deppe	Halcyon smyrnensis	Halcyon	ALCEDINIDAE	CORACIIFORMES	AVES	White-breasted Kingfisher, White-throated Kingfisher	1	Sumatra
1260	151	11477	3454	31	07_US6_20181104_060000.flac	Microphone SNR	2018-11-04	11.7	63.7	2454	3859	0	NULL	1	1	call	0	2018-12-09 17:06:29	11471	150	1	NULL	Franziska Deppe	Halcyon smyrnensis	Halcyon	ALCEDINIDAE	CORACIIFORMES	AVES	White-breasted Kingfisher, White-throated Kingfisher	1	Sumatra
1260	151	11478	3452	31	06_A4_20181104_060000.flac	Microphone SNR	2018-11-04	10.4	51.4	2426	3722	0	NULL	1	1	call	0	2018-12-09 17:08:26	11471 is kingfisher	150	1	NULL	Franziska Deppe	Halcyon smyrnensis	Halcyon	ALCEDINIDAE	CORACIIFORMES	AVES	White-breasted Kingfisher, White-throated Kingfisher	1	Sumatra
1260	151	11489	3465	31	23_US8_20181104_060000.flac	Microphone SNR	2018-11-04	100.5	101.9	2444	3411	0	NULL	1	1	call	0	2018-12-09 17:53:13	KD: changed to H smyrnensis	150	2	1260	Franziska Deppe	Halcyon smyrnensis	Halcyon	ALCEDINIDAE	CORACIIFORMES	AVES	White-breasted Kingfisher, White-throated Kingfisher	1	Sumatra
1260	151	11490	3468	31	21_A4_20181104_060000.flac	Microphone SNR	2018-11-04	107.4	107.8	2457	3443	0	NULL	0	1	call	0	2018-12-09 17:54:27	11489	150	1	NULL	Franziska Deppe	Halcyon smyrnensis	Halcyon	ALCEDINIDAE	CORACIIFORMES	AVES	White-breasted Kingfisher, White-throated Kingfisher	1	Sumatra
1260	151	11491	3460	31	20_US3_20181104_060000.flac	Microphone SNR	2018-11-04	102.1	102.4	2478	3457	0	NULL	0	1	call	0	2018-12-09 17:55:43	11489	150	1	NULL	Franziska Deppe	Halcyon smyrnensis	Halcyon	ALCEDINIDAE	CORACIIFORMES	AVES	White-breasted Kingfisher, White-throated Kingfisher	1	Sumatra
1260	151	11492	3464	31	16_US6_20181104_060000.flac	Microphone SNR	2018-11-04	107.8	109.2	1981	3437	0	NULL	0	1	call	0	2018-12-09 17:56:56	11489	150	1	NULL	Franziska Deppe	Halcyon smyrnensis	Halcyon	ALCEDINIDAE	CORACIIFORMES	AVES	White-breasted Kingfisher, White-throated Kingfisher	1	Sumatra
1260	151	11493	3467	31	14_US8_20181104_060000.flac	Microphone SNR	2018-11-04	100.6	101.8	2393	3490	0	NULL	1	1	call	0	2018-12-09 17:58:15	11489	150	1	NULL	Franziska Deppe	Halcyon smyrnensis	Halcyon	ALCEDINIDAE	CORACIIFORMES	AVES	White-breasted Kingfisher, White-throated Kingfisher	1	Sumatra
1260	151	11494	3457	31	12_US4_20181104_060000.flac	Microphone SNR	2018-11-04	102.4	103.5	2545	3467	0	NULL	1	1	call	0	2018-12-09 17:59:02	11489	150	1	NULL	Franziska Deppe	Halcyon smyrnensis	Halcyon	ALCEDINIDAE	CORACIIFORMES	AVES	White-breasted Kingfisher, White-throated Kingfisher	1	Sumatra
1260	151	11495	3459	31	09_US4_20181104_060000.flac	Microphone SNR	2018-11-04	103.2	103.8	2151	3611	0	NULL	1	1	call	0	2018-12-09 18:00:39	11489	150	1	NULL	Franziska Deppe	Halcyon smyrnensis	Halcyon	ALCEDINIDAE	CORACIIFORMES	AVES	White-breasted Kingfisher, White-throated Kingfisher	1	Sumatra
1260	151	11496	3452	31	06_A4_20181104_060000.flac	Microphone SNR	2018-11-04	107.5	107.8	2356	3348	0	NULL	1	1	call	0	2018-12-09 18:07:22	11489 is kingfisher	150	1	NULL	Franziska Deppe	Halcyon smyrnensis	Halcyon	ALCEDINIDAE	CORACIIFORMES	AVES	White-breasted Kingfisher, White-throated Kingfisher	1	Sumatra
1260	151	12263	3465	31	23_US8_20181104_060000.flac	Microphone SNR	2018-11-04	672.3	709.8	2844	4212	1	NULL	1	1	call	0	2019-02-09 16:16:06	Andres: maybe Halcyon smyrnensis but not 100 % sure	150	2	1260	Franziska Deppe	Halcyon smyrnensis	Halcyon	ALCEDINIDAE	CORACIIFORMES	AVES	White-breasted Kingfisher, White-throated Kingfisher	1	Sumatra
1260	151	12412	3468	31	21_A4_20181104_060000.flac	Microphone SNR	2018-11-04	678	715.2	2757	4438	0	NULL	1	1	call	0	2019-02-12 12:17:43	12263	150	1	NULL	Franziska Deppe	Halcyon smyrnensis	Halcyon	ALCEDINIDAE	CORACIIFORMES	AVES	White-breasted Kingfisher, White-throated Kingfisher	1	Sumatra
1260	151	12416	3460	31	20_US3_20181104_060000.flac	Microphone SNR	2018-11-04	673	710.5	2288	4245	0	NULL	1	1	call	0	2019-02-12 12:26:38	12263	150	1	NULL	Franziska Deppe	Halcyon smyrnensis	Halcyon	ALCEDINIDAE	CORACIIFORMES	AVES	White-breasted Kingfisher, White-throated Kingfisher	1	Sumatra
1260	151	12420	3464	31	16_US6_20181104_060000.flac	Microphone SNR	2018-11-04	679.2	716.3	2261	4052	0	NULL	1	1	call	0	2019-02-12 12:33:26	12263	150	1	NULL	Franziska Deppe	Halcyon smyrnensis	Halcyon	ALCEDINIDAE	CORACIIFORMES	AVES	White-breasted Kingfisher, White-throated Kingfisher	1	Sumatra
1260	151	12424	3467	31	14_US8_20181104_060000.flac	Microphone SNR	2018-11-04	672.2	707.1	2261	4190	0	NULL	1	1	call	0	2019-02-12 12:51:40	12263	150	1	NULL	Franziska Deppe	Halcyon smyrnensis	Halcyon	ALCEDINIDAE	CORACIIFORMES	AVES	White-breasted Kingfisher, White-throated Kingfisher	1	Sumatra
1260	151	12428	3457	31	12_US4_20181104_060000.flac	Microphone SNR	2018-11-04	674.3	711.6	2399	4300	0	NULL	1	1	call	0	2019-02-12 13:21:20	12263	150	1	NULL	Franziska Deppe	Halcyon smyrnensis	Halcyon	ALCEDINIDAE	CORACIIFORMES	AVES	White-breasted Kingfisher, White-throated Kingfisher	1	Sumatra
1260	151	12432	3459	31	09_US4_20181104_060000.flac	Microphone SNR	2018-11-04	674.5	711.6	2537	4355	0	NULL	1	1	call	0	2019-02-12 13:29:59	12263	150	1	NULL	Franziska Deppe	Halcyon smyrnensis	Halcyon	ALCEDINIDAE	CORACIIFORMES	AVES	White-breasted Kingfisher, White-throated Kingfisher	1	Sumatra
1260	151	12439	3454	31	07_US6_20181104_060000.flac	Microphone SNR	2018-11-04	679.3	716.6	2399	4052	0	NULL	1	1	call	0	2019-02-12 14:39:33	12263	150	1	NULL	Franziska Deppe	Halcyon smyrnensis	Halcyon	ALCEDINIDAE	CORACIIFORMES	AVES	White-breasted Kingfisher, White-throated Kingfisher	1	Sumatra
1260	151	12444	3452	31	06_A4_20181104_060000.flac	Microphone SNR	2018-11-04	678	715.4	2950	4218	0	NULL	1	1	call	0	2019-02-12 15:45:20	12263	150	1	NULL	Franziska Deppe	Halcyon smyrnensis	Halcyon	ALCEDINIDAE	CORACIIFORMES	AVES	White-breasted Kingfisher, White-throated Kingfisher	1	Sumatra
1260	151	12449	3450	31	04_US1_20181104_060000.flac	Microphone SNR	2018-11-04	668.7	676.2	2619	4107	0	NULL	1	1	call	0	2019-02-12 16:32:03	12263.kingfisher	150	1	NULL	Franziska Deppe	Halcyon smyrnensis	Halcyon	ALCEDINIDAE	CORACIIFORMES	AVES	White-breasted Kingfisher, White-throated Kingfisher	1	Sumatra
1260	151	12451	3450	31	04_US1_20181104_060000.flac	Microphone SNR	2018-11-04	697.8	704	2592	3942	0	NULL	1	1	call	0	2019-02-12 16:33:32	12263.kingfisher	150	1	NULL	Franziska Deppe	Halcyon smyrnensis	Halcyon	ALCEDINIDAE	CORACIIFORMES	AVES	White-breasted Kingfisher, White-throated Kingfisher	1	Sumatra
1260	151	16110	3465	31	23_US8_20181104_060000.flac	Microphone SNR	2018-11-04	1526.4	1638.7	1131	3529	0	NULL	1	1	call	0	2019-12-18 12:54:54	Andres: I changed my mind, I think that in fact is a flight call of halcyon smyrnensis no a bulbul.	150	2	2615	Franziska Deppe	Halcyon smyrnensis	Halcyon	ALCEDINIDAE	CORACIIFORMES	AVES	White-breasted Kingfisher, White-throated Kingfisher	1	Sumatra
1260	151	16116	3465	31	23_US8_20181104_060000.flac	Microphone SNR	2018-11-04	1721	1795.7	1351	3253	1	NULL	1	1	call	0	2019-12-18 13:20:49		150	1	NULL	Franziska Deppe	Halcyon smyrnensis	Halcyon	ALCEDINIDAE	CORACIIFORMES	AVES	White-breasted Kingfisher, White-throated Kingfisher	1	Sumatra
1260	151	16137	3462	31	24_A2_20181105_060000.flac	Microphone SNR	2018-11-05	1490	1764.9	1875	3088	0	NULL	1	2	call	0	2019-12-18 19:13:33	I strongly believe that is Halcyon smyrnensis.. not Zosterops	150	2	3281	Franziska Deppe	Halcyon smyrnensis	Halcyon	ALCEDINIDAE	CORACIIFORMES	AVES	White-breasted Kingfisher, White-throated Kingfisher	1	Sumatra
1260	151	16212	3468	31	21_A4_20181104_060000.flac	Microphone SNR	2018-11-04	1548	1643.3	1131	3639	0	NULL	1	1	call	0	2019-12-22 22:31:38	16110	150	1	NULL	Franziska Deppe	Halcyon smyrnensis	Halcyon	ALCEDINIDAE	CORACIIFORMES	AVES	White-breasted Kingfisher, White-throated Kingfisher	1	Sumatra
1260	151	16218	3468	31	21_A4_20181104_060000.flac	Microphone SNR	2018-11-04	1725	1796.8	1627	3446	0	NULL	1	1	call	0	2019-12-22 22:46:50	16116	150	1	NULL	Franziska Deppe	Halcyon smyrnensis	Halcyon	ALCEDINIDAE	CORACIIFORMES	AVES	White-breasted Kingfisher, White-throated Kingfisher	1	Sumatra
1260	151	16238	3460	31	20_US3_20181104_060000.flac	Microphone SNR	2018-11-04	1544	1639.3	1241	3446	0	NULL	1	1	call	0	2019-12-23 18:48:11	16110	150	1	NULL	Franziska Deppe	Halcyon smyrnensis	Halcyon	ALCEDINIDAE	CORACIIFORMES	AVES	White-breasted Kingfisher, White-throated Kingfisher	1	Sumatra
1260	151	16243	3460	31	20_US3_20181104_060000.flac	Microphone SNR	2018-11-04	1721.5	1793	1159	3226	0	NULL	1	1	call	0	2019-12-23 18:52:11	16116	150	1	NULL	Franziska Deppe	Halcyon smyrnensis	Halcyon	ALCEDINIDAE	CORACIIFORMES	AVES	White-breasted Kingfisher, White-throated Kingfisher	1	Sumatra
1260	151	16267	3464	31	16_US6_20181104_060000.flac	Microphone SNR	2018-11-04	1549	1644.9	1241	3777	0	NULL	1	1	call	0	2019-12-24 14:43:55	16110	150	1	NULL	Franziska Deppe	Halcyon smyrnensis	Halcyon	ALCEDINIDAE	CORACIIFORMES	AVES	White-breasted Kingfisher, White-throated Kingfisher	1	Sumatra
1260	151	16271	3464	31	16_US6_20181104_060000.flac	Microphone SNR	2018-11-04	1727	1801.2	1903	3887	0	NULL	1	1	call	0	2019-12-24 14:47:47	16116	150	1	NULL	Franziska Deppe	Halcyon smyrnensis	Halcyon	ALCEDINIDAE	CORACIIFORMES	AVES	White-breasted Kingfisher, White-throated Kingfisher	1	Sumatra
1260	151	16288	3450	31	04_US1_20181104_060000.flac	Microphone SNR	2018-11-04	1540	1626.4	1351	3281	0	NULL	1	1	call	0	2019-12-24 16:34:58	16110 .is kingfisher.	150	1	NULL	Franziska Deppe	Halcyon smyrnensis	Halcyon	ALCEDINIDAE	CORACIIFORMES	AVES	White-breasted Kingfisher, White-throated Kingfisher	1	Sumatra
1260	151	16308	3450	31	04_US1_20181104_060000.flac	Microphone SNR	2018-11-04	1717	1750.8	1296	3363	0	NULL	1	1	call	0	2019-12-25 14:35:45	16116 .is kingfisher.	150	1	NULL	Franziska Deppe	Halcyon smyrnensis	Halcyon	ALCEDINIDAE	CORACIIFORMES	AVES	White-breasted Kingfisher, White-throated Kingfisher	1	Sumatra
1260	151	16347	3452	31	06_A4_20181104_060000.flac	Microphone SNR	2018-11-04	1548	1643	1186	3446	0	NULL	1	1	call	0	2019-12-25 15:14:37	16110	150	1	NULL	Franziska Deppe	Halcyon smyrnensis	Halcyon	ALCEDINIDAE	CORACIIFORMES	AVES	White-breasted Kingfisher, White-throated Kingfisher	1	Sumatra
1260	151	16358	3452	31	06_A4_20181104_060000.flac	Microphone SNR	2018-11-04	1725	1796.3	1517	3115	0	NULL	1	1	call	0	2019-12-25 15:19:59	16116	150	1	NULL	Franziska Deppe	Halcyon smyrnensis	Halcyon	ALCEDINIDAE	CORACIIFORMES	AVES	White-breasted Kingfisher, White-throated Kingfisher	1	Sumatra
1260	151	16382	3454	31	07_US6_20181104_060000.flac	Microphone SNR	2018-11-04	1726	1797.7	1792	3391	0	NULL	1	1	call	0	2019-12-27 01:55:54	16116	150	1	NULL	Franziska Deppe	Halcyon smyrnensis	Halcyon	ALCEDINIDAE	CORACIIFORMES	AVES	White-breasted Kingfisher, White-throated Kingfisher	1	Sumatra
1260	151	16403	3467	31	14_US8_20181104_060000.flac	Microphone SNR	2018-11-04	1543	1638.9	1214	3611	0	NULL	1	1	call	0	2019-12-28 13:44:52	16110	150	1	NULL	Franziska Deppe	Halcyon smyrnensis	Halcyon	ALCEDINIDAE	CORACIIFORMES	AVES	White-breasted Kingfisher, White-throated Kingfisher	1	Sumatra
1260	151	16409	3467	31	14_US8_20181104_060000.flac	Microphone SNR	2018-11-04	1720.9	1799.8	1131	3226	0	NULL	1	1	call	0	2019-12-28 13:51:04	16116	150	1	NULL	Franziska Deppe	Halcyon smyrnensis	Halcyon	ALCEDINIDAE	CORACIIFORMES	AVES	White-breasted Kingfisher, White-throated Kingfisher	1	Sumatra
1260	151	16430	3457	31	12_US4_20181104_060000.flac	Microphone SNR	2018-11-04	1546	1640.6	1103	3391	0	NULL	1	1	call	0	2019-12-28 14:38:24	16110	150	1	NULL	Franziska Deppe	Halcyon smyrnensis	Halcyon	ALCEDINIDAE	CORACIIFORMES	AVES	White-breasted Kingfisher, White-throated Kingfisher	1	Sumatra
1260	151	16435	3457	31	12_US4_20181104_060000.flac	Microphone SNR	2018-11-04	1722.6	1798.1	1434	3474	0	NULL	1	1	call	0	2019-12-28 14:40:47	16116	150	1	NULL	Franziska Deppe	Halcyon smyrnensis	Halcyon	ALCEDINIDAE	CORACIIFORMES	AVES	White-breasted Kingfisher, White-throated Kingfisher	1	Sumatra
1260	151	16450	3459	31	09_US4_20181104_060000.flac	Microphone SNR	2018-11-04	1545.6	1640.2	1113	3446	0	NULL	1	1	call	0	2019-12-28 23:45:32	16110	150	1	NULL	Franziska Deppe	Halcyon smyrnensis	Halcyon	ALCEDINIDAE	CORACIIFORMES	AVES	White-breasted Kingfisher, White-throated Kingfisher	1	Sumatra
1260	151	16455	3459	31	09_US4_20181104_060000.flac	Microphone SNR	2018-11-04	1723	1763	1765	3501	0	NULL	1	1	call	0	2019-12-29 00:02:52	16116	150	1	NULL	Franziska Deppe	Halcyon smyrnensis	Halcyon	ALCEDINIDAE	CORACIIFORMES	AVES	White-breasted Kingfisher, White-throated Kingfisher	1	Sumatra
1260	151	16460	3469	31	22_A4_20181105_060000.flac	Microphone SNR	2018-11-05	1051.6	1061.4	1572	3005	0	NULL	1	1	call	0	2019-12-29 12:56:28	16689	150	1	NULL	Franziska Deppe	Halcyon smyrnensis	Halcyon	ALCEDINIDAE	CORACIIFORMES	AVES	White-breasted Kingfisher, White-throated Kingfisher	1	Sumatra
1260	151	16474	3469	31	22_A4_20181105_060000.flac	Microphone SNR	2018-11-05	1482	1757	1875	3005	0	NULL	1	2	call	0	2019-12-29 13:36:57	16137	150	1	NULL	Franziska Deppe	Halcyon smyrnensis	Halcyon	ALCEDINIDAE	CORACIIFORMES	AVES	White-breasted Kingfisher, White-throated Kingfisher	1	Sumatra
1260	151	16488	3461	31	19_US3_20181105_060000.flac	Microphone SNR	2018-11-05	1043.2	1052.8	1462	3115	0	NULL	1	1	call	0	2019-12-29 14:23:08	16689	150	1	NULL	Franziska Deppe	Halcyon smyrnensis	Halcyon	ALCEDINIDAE	CORACIIFORMES	AVES	White-breasted Kingfisher, White-throated Kingfisher	1	Sumatra
1260	151	16502	3461	31	19_US3_20181105_060000.flac	Microphone SNR	2018-11-05	1473	1750	1462	3115	0	NULL	1	1	call	0	2019-12-29 15:35:28	16137	150	1	NULL	Franziska Deppe	Halcyon smyrnensis	Halcyon	ALCEDINIDAE	CORACIIFORMES	AVES	White-breasted Kingfisher, White-throated Kingfisher	1	Sumatra
1260	151	16515	3463	31	15_US6_20181105_060000.flac	Microphone SNR	2018-11-05	1046.5	1056.1	1462	3115	0	NULL	1	1	call	0	2019-12-29 16:47:45	16689	150	1	NULL	Franziska Deppe	Halcyon smyrnensis	Halcyon	ALCEDINIDAE	CORACIIFORMES	AVES	White-breasted Kingfisher, White-throated Kingfisher	1	Sumatra
1260	151	16529	3463	31	15_US6_20181105_060000.flac	Microphone SNR	2018-11-05	1477	1752.1	1682	3226	0	NULL	1	1	call	0	2019-12-29 17:08:07	16137	150	1	NULL	Franziska Deppe	Halcyon smyrnensis	Halcyon	ALCEDINIDAE	CORACIIFORMES	AVES	White-breasted Kingfisher, White-throated Kingfisher	1	Sumatra
1260	151	16542	3466	31	13_A2_20181105_060000.flac	Microphone SNR	2018-11-05	1060	1070	1737	3198	0	NULL	1	1	call	0	2019-12-29 17:28:05	16689	150	1	NULL	Franziska Deppe	Halcyon smyrnensis	Halcyon	ALCEDINIDAE	CORACIIFORMES	AVES	White-breasted Kingfisher, White-throated Kingfisher	1	Sumatra
1260	151	16556	3466	31	13_A2_20181105_060000.flac	Microphone SNR	2018-11-05	1489	1764.8	1572	3060	0	NULL	1	1	call	0	2019-12-29 17:41:28	16137	150	1	NULL	Franziska Deppe	Halcyon smyrnensis	Halcyon	ALCEDINIDAE	CORACIIFORMES	AVES	White-breasted Kingfisher, White-throated Kingfisher	1	Sumatra
1260	151	16607	3455	31	10_US4_20181105_060000.flac	Microphone SNR	2018-11-05	1486	1757.6	2040	3005	0	NULL	1	1	call	0	2019-12-29 19:19:42	16137	150	1	NULL	Franziska Deppe	Halcyon smyrnensis	Halcyon	ALCEDINIDAE	CORACIIFORMES	AVES	White-breasted Kingfisher, White-throated Kingfisher	1	Sumatra
1260	151	16636	3451	31	05_A4_20181105_060000.flac	Microphone SNR	2018-11-05	1772.7	1775.1	1737	2564	0	NULL	1	1	call	0	2019-12-29 21:03:27	16142	150	1	NULL	Franziska Deppe	Halcyon smyrnensis	Halcyon	ALCEDINIDAE	CORACIIFORMES	AVES	White-breasted Kingfisher, White-throated Kingfisher	1	Sumatra
1260	151	16637	3451	31	05_A4_20181105_060000.flac	Microphone SNR	2018-11-05	1788	1800	2371	2950	0	NULL	1	1	call	0	2019-12-29 21:04:11	16143	150	1	NULL	Franziska Deppe	Halcyon smyrnensis	Halcyon	ALCEDINIDAE	CORACIIFORMES	AVES	White-breasted Kingfisher, White-throated Kingfisher	1	Sumatra
1260	151	16655	3458	31	08_US6_20181105_060000.flac	Microphone SNR	2018-11-05	1478	1752.3	1875	3060	0	NULL	1	1	call	0	2019-12-29 21:41:45	16137	150	1	NULL	Franziska Deppe	Halcyon smyrnensis	Halcyon	ALCEDINIDAE	CORACIIFORMES	AVES	White-breasted Kingfisher, White-throated Kingfisher	1	Sumatra
1260	151	16660	3458	31	08_US6_20181105_060000.flac	Microphone SNR	2018-11-05	1767.1	1771.6	745	2592	0	NULL	1	1	call	0	2019-12-29 21:45:55	16142	150	1	NULL	Franziska Deppe	Halcyon smyrnensis	Halcyon	ALCEDINIDAE	CORACIIFORMES	AVES	White-breasted Kingfisher, White-throated Kingfisher	1	Sumatra
1260	151	16661	3458	31	08_US6_20181105_060000.flac	Microphone SNR	2018-11-05	1783	1796	2344	3143	0	NULL	1	1	call	0	2019-12-29 21:46:40	16143	150	1	NULL	Franziska Deppe	Halcyon smyrnensis	Halcyon	ALCEDINIDAE	CORACIIFORMES	AVES	White-breasted Kingfisher, White-throated Kingfisher	1	Sumatra
1260	151	16667	3449	31	03_US1_20181105_060000.flac	Microphone SNR	2018-11-05	1069.9	1071.6	1627	2785	0	NULL	1	1	call	0	2019-12-29 22:37:58	16123	150	1	NULL	Franziska Deppe	Halcyon smyrnensis	Halcyon	ALCEDINIDAE	CORACIIFORMES	AVES	White-breasted Kingfisher, White-throated Kingfisher	1	Sumatra
1260	151	16679	3449	31	03_US1_20181105_060000.flac	Microphone SNR	2018-11-05	1492	1764.1	2013	3115	0	NULL	1	1	call	0	2019-12-29 22:48:29	16137	150	1	NULL	Franziska Deppe	Halcyon smyrnensis	Halcyon	ALCEDINIDAE	CORACIIFORMES	AVES	White-breasted Kingfisher, White-throated Kingfisher	1	Sumatra
1260	151	16685	3449	31	03_US1_20181105_060000.flac	Microphone SNR	2018-11-05	1797.5	1798.8	2371	2922	0	NULL	1	1	call	0	2019-12-29 22:54:24	16143	150	1	NULL	Franziska Deppe	Halcyon smyrnensis	Halcyon	ALCEDINIDAE	CORACIIFORMES	AVES	White-breasted Kingfisher, White-throated Kingfisher	1	Sumatra
2031	151	11634	3462	31	24_A2_20181105_060000.flac	Microphone SNR	2018-11-05	103.5	339.2	1131	4080	1	NULL	1	1	call	0	2018-12-12 19:52:12	KD: I doubted Andres&#39; suggestion. Ilham says it sounds like Pirinia and he never saw Zosterops in oil palm. But a friend of Ellena and also Edho say that it might be O atrogularis	150	2	3281	Franziska Deppe	Orthotomus atrogularis	Orthotomus	SYLVIIDAE	PASSERIFORMES	AVES	Dark-necked Tailorbird	1	Sumatra
2039	151	11563	3468	31	21_A4_20181104_060000.flac	Microphone SNR	2018-11-04	481.9	488	1241	3556	0	NULL	1	1	call	0	2018-12-11 14:41:42	11565	150	1	NULL	Franziska Deppe	Orthotomus ruficeps	Orthotomus	SYLVIIDAE	PASSERIFORMES	AVES	Ashy Tailorbird	1	Sumatra
2039	151	11565	3465	31	23_US8_20181104_060000.flac	Microphone SNR	2018-11-04	475.4	482.9	544	3107	0	NULL	1	1	call	0	2018-12-11 20:19:04		150	1	NULL	Franziska Deppe	Orthotomus ruficeps	Orthotomus	SYLVIIDAE	PASSERIFORMES	AVES	Ashy Tailorbird	1	Sumatra
2039	151	11566	3460	31	20_US3_20181104_060000.flac	Microphone SNR	2018-11-04	475.9	482.8	1110	2898	0	NULL	1	1	call	0	2018-12-11 20:21:30	11565	150	1	NULL	Franziska Deppe	Orthotomus ruficeps	Orthotomus	SYLVIIDAE	PASSERIFORMES	AVES	Ashy Tailorbird	1	Sumatra
2039	151	11568	3464	31	16_US6_20181104_060000.flac	Microphone SNR	2018-11-04	482.3	489.2	1576	2761	0	NULL	1	1	call	0	2018-12-11 20:35:57	11565	150	1	NULL	Franziska Deppe	Orthotomus ruficeps	Orthotomus	SYLVIIDAE	PASSERIFORMES	AVES	Ashy Tailorbird	1	Sumatra
2039	151	11570	3467	31	14_US8_20181104_060000.flac	Microphone SNR	2018-11-04	475.6	482.2	838	3101	0	NULL	1	1	call	0	2018-12-11 21:17:10	11565	150	1	NULL	Franziska Deppe	Orthotomus ruficeps	Orthotomus	SYLVIIDAE	PASSERIFORMES	AVES	Ashy Tailorbird	1	Sumatra
2039	151	11580	3457	31	12_US4_20181104_060000.flac	Microphone SNR	2018-11-04	478.8	483.6	834	2792	0	NULL	1	1	call	0	2018-12-11 21:51:03	11565	150	1	NULL	Franziska Deppe	Orthotomus ruficeps	Orthotomus	SYLVIIDAE	PASSERIFORMES	AVES	Ashy Tailorbird	1	Sumatra
2039	151	11589	3459	31	09_US4_20181104_060000.flac	Microphone SNR	2018-11-04	480.2	483.4	1534	2470	0	NULL	1	1	call	0	2018-12-12 14:59:30	11565	150	1	NULL	Franziska Deppe	Orthotomus ruficeps	Orthotomus	SYLVIIDAE	PASSERIFORMES	AVES	Ashy Tailorbird	1	Sumatra
2039	151	11607	3454	31	07_US6_20181104_060000.flac	Microphone SNR	2018-11-04	485.2	488.6	1720	2855	0	NULL	1	1	call	0	2018-12-12 15:37:37	11565	150	1	NULL	Franziska Deppe	Orthotomus ruficeps	Orthotomus	SYLVIIDAE	PASSERIFORMES	AVES	Ashy Tailorbird	1	Sumatra
2039	151	11620	3452	31	06_A4_20181104_060000.flac	Microphone SNR	2018-11-04	483.4	487.3	1445	3607	0	NULL	1	1	call	0	2018-12-12 19:01:51	11565	150	1	NULL	Franziska Deppe	Orthotomus ruficeps	Orthotomus	SYLVIIDAE	PASSERIFORMES	AVES	Ashy Tailorbird	1	Sumatra
2039	151	11655	3462	31	24_A2_20181105_060000.flac	Microphone SNR	2018-11-05	539.5	583.5	2206	3639	0	NULL	1	1	call	0	2018-12-12 20:19:10	Andres: This vocalization sounds particularly slow, but I still think that is O.ruficeps	150	1	NULL	Franziska Deppe	Orthotomus ruficeps	Orthotomus	SYLVIIDAE	PASSERIFORMES	AVES	Ashy Tailorbird	1	Sumatra
2039	151	11658	3449	31	03_US1_20181105_060000.flac	Microphone SNR	2018-11-05	105.9	341.7	993	4080	0	NULL	1	1	call	0	2018-12-13 15:40:07	11634. Agree with Orthotomus genus, for me is O.ruficeps	150	1	NULL	Franziska Deppe	Orthotomus ruficeps	Orthotomus	SYLVIIDAE	PASSERIFORMES	AVES	Ashy Tailorbird	1	Sumatra
2039	151	11661	3449	31	03_US1_20181105_060000.flac	Microphone SNR	2018-11-05	541.4	582.8	1530	3368	0	NULL	1	1	call	0	2018-12-13 15:48:10	11655	150	1	NULL	Franziska Deppe	Orthotomus ruficeps	Orthotomus	SYLVIIDAE	PASSERIFORMES	AVES	Ashy Tailorbird	1	Sumatra
2039	151	11663	3451	31	05_A4_20181105_060000.flac	Microphone SNR	2018-11-05	535	572.3	1875	3563	0	NULL	1	1	call	0	2018-12-13 15:59:19	11655	150	1	NULL	Franziska Deppe	Orthotomus ruficeps	Orthotomus	SYLVIIDAE	PASSERIFORMES	AVES	Ashy Tailorbird	1	Sumatra
2039	151	11664	3451	31	05_A4_20181105_060000.flac	Microphone SNR	2018-11-05	98.7	330.7	1627	4218	0	NULL	1	1	call	0	2018-12-13 16:01:09	11634	150	1	NULL	Franziska Deppe	Orthotomus ruficeps	Orthotomus	SYLVIIDAE	PASSERIFORMES	AVES	Ashy Tailorbird	1	Sumatra
2039	151	11666	3458	31	08_US6_20181105_060000.flac	Microphone SNR	2018-11-05	90.4	325.9	1324	3970	0	NULL	1	1	call	0	2018-12-13 16:27:36	11634	150	1	NULL	Franziska Deppe	Orthotomus ruficeps	Orthotomus	SYLVIIDAE	PASSERIFORMES	AVES	Ashy Tailorbird	1	Sumatra
2039	151	11668	3458	31	08_US6_20181105_060000.flac	Microphone SNR	2018-11-05	527.8	570.1	2068	3915	0	NULL	1	1	call	0	2018-12-13 16:32:45	11655	150	1	NULL	Franziska Deppe	Orthotomus ruficeps	Orthotomus	SYLVIIDAE	PASSERIFORMES	AVES	Ashy Tailorbird	1	Sumatra
2039	151	11670	3455	31	10_US4_20181105_060000.flac	Microphone SNR	2018-11-05	98.2	333.9	1214	3997	0	NULL	1	1	call	0	2018-12-13 16:40:20	11634	150	1	NULL	Franziska Deppe	Orthotomus ruficeps	Orthotomus	SYLVIIDAE	PASSERIFORMES	AVES	Ashy Tailorbird	1	Sumatra
2039	151	11673	3455	31	10_US4_20181105_060000.flac	Microphone SNR	2018-11-05	539.9	576.3	2501	3461	0	NULL	1	1	call	0	2018-12-13 16:46:14	11655	150	1	NULL	Franziska Deppe	Orthotomus ruficeps	Orthotomus	SYLVIIDAE	PASSERIFORMES	AVES	Ashy Tailorbird	1	Sumatra
2039	151	11678	3466	31	13_A2_20181105_060000.flac	Microphone SNR	2018-11-05	104.1	339.4	1324	4025	0	NULL	1	1	call	0	2018-12-13 17:36:04	11634	150	1	NULL	Franziska Deppe	Orthotomus ruficeps	Orthotomus	SYLVIIDAE	PASSERIFORMES	AVES	Ashy Tailorbird	1	Sumatra
2039	151	11680	3466	31	13_A2_20181105_060000.flac	Microphone SNR	2018-11-05	539.4	583.9	2340	3425	0	NULL	1	1	call	0	2018-12-13 17:41:14	11655	150	1	NULL	Franziska Deppe	Orthotomus ruficeps	Orthotomus	SYLVIIDAE	PASSERIFORMES	AVES	Ashy Tailorbird	1	Sumatra
2039	151	11683	3463	31	15_US6_20181105_060000.flac	Microphone SNR	2018-11-05	90.2	326.2	1241	3970	0	NULL	1	1	call	0	2018-12-13 17:47:17	11634	150	1	NULL	Franziska Deppe	Orthotomus ruficeps	Orthotomus	SYLVIIDAE	PASSERIFORMES	AVES	Ashy Tailorbird	1	Sumatra
2039	151	11685	3463	31	15_US6_20181105_060000.flac	Microphone SNR	2018-11-05	526.1	570.5	2399	3694	0	NULL	1	1	call	0	2018-12-13 17:52:51	11655	150	1	NULL	Franziska Deppe	Orthotomus ruficeps	Orthotomus	SYLVIIDAE	PASSERIFORMES	AVES	Ashy Tailorbird	1	Sumatra
2039	151	11687	3461	31	19_US3_20181105_060000.flac	Microphone SNR	2018-11-05	86.3	322.2	1068	4104	0	NULL	1	1	call	0	2018-12-13 18:00:03	11634	150	1	NULL	Franziska Deppe	Orthotomus ruficeps	Orthotomus	SYLVIIDAE	PASSERIFORMES	AVES	Ashy Tailorbird	1	Sumatra
2039	151	11689	3461	31	19_US3_20181105_060000.flac	Microphone SNR	2018-11-05	522.1	563.4	2200	3338	0	NULL	1	1	call	0	2018-12-13 18:01:12	11655	150	1	NULL	Franziska Deppe	Orthotomus ruficeps	Orthotomus	SYLVIIDAE	PASSERIFORMES	AVES	Ashy Tailorbird	1	Sumatra
2039	151	11690	3469	31	22_A4_20181105_060000.flac	Microphone SNR	2018-11-05	95.1	331.1	966	3997	1	NULL	1	1	call	0	2018-12-13 18:15:57	11634	150	1	NULL	Franziska Deppe	Orthotomus ruficeps	Orthotomus	SYLVIIDAE	PASSERIFORMES	AVES	Ashy Tailorbird	1	Sumatra
2039	151	11692	3469	31	22_A4_20181105_060000.flac	Microphone SNR	2018-11-05	531	575.3	2316	3434	0	NULL	1	1	call	0	2018-12-13 18:17:04	11655	150	1	NULL	Franziska Deppe	Orthotomus ruficeps	Orthotomus	SYLVIIDAE	PASSERIFORMES	AVES	Ashy Tailorbird	1	Sumatra
2039	151	12247	3462	31	24_A2_20181105_060000.flac	Microphone SNR	2018-11-05	599.5	642.5	2178	3391	0	NULL	1	1	call	0	2019-02-09 13:01:38		150	1	NULL	Franziska Deppe	Orthotomus ruficeps	Orthotomus	SYLVIIDAE	PASSERIFORMES	AVES	Ashy Tailorbird	1	Sumatra
2039	151	12262	3465	31	23_US8_20181104_060000.flac	Microphone SNR	2018-11-04	635.9	664.2	966	3033	0	NULL	1	1	call	0	2019-02-09 16:15:28		150	1	NULL	Franziska Deppe	Orthotomus ruficeps	Orthotomus	SYLVIIDAE	PASSERIFORMES	AVES	Ashy Tailorbird	1	Sumatra
2039	151	12265	3465	31	23_US8_20181104_060000.flac	Microphone SNR	2018-11-04	829.8	1050	1324	3950	0	NULL	1	1	call	0	2019-02-10 17:36:07	Andres: In think that is an alarm call of Zosterops. But then Andres changed his mind. yes is Orthotomus ruficeps.	150	2	3281	Franziska Deppe	Orthotomus ruficeps	Orthotomus	SYLVIIDAE	PASSERIFORMES	AVES	Ashy Tailorbird	1	Sumatra
2039	151	12269	3449	31	03_US1_20181105_060000.flac	Microphone SNR	2018-11-05	603.2	647.7	1517	3226	0	NULL	1	1	call	0	2019-02-11 17:09:51	12247	150	1	NULL	Franziska Deppe	Orthotomus ruficeps	Orthotomus	SYLVIIDAE	PASSERIFORMES	AVES	Ashy Tailorbird	1	Sumatra
2039	151	12311	3469	31	22_A4_20181105_060000.flac	Microphone SNR	2018-11-05	590.7	637.4	2288	3391	0	NULL	1	1	call	0	2019-02-11 20:00:30	12247	150	1	NULL	Franziska Deppe	Orthotomus ruficeps	Orthotomus	SYLVIIDAE	PASSERIFORMES	AVES	Ashy Tailorbird	1	Sumatra
2039	151	12329	3461	31	19_US3_20181105_060000.flac	Microphone SNR	2018-11-05	581.9	627.9	2178	3253	0	NULL	1	1	call	0	2019-02-11 20:57:54	12247	150	1	NULL	Franziska Deppe	Orthotomus ruficeps	Orthotomus	SYLVIIDAE	PASSERIFORMES	AVES	Ashy Tailorbird	1	Sumatra
2039	151	12350	3463	31	15_US6_20181105_060000.flac	Microphone SNR	2018-11-05	585.7	631.9	2288	3611	0	NULL	1	1	call	0	2019-02-12 09:34:21	12247	150	1	NULL	Franziska Deppe	Orthotomus ruficeps	Orthotomus	SYLVIIDAE	PASSERIFORMES	AVES	Ashy Tailorbird	1	Sumatra
2039	151	12370	3466	31	13_A2_20181105_060000.flac	Microphone SNR	2018-11-05	599.2	645.5	2233	3198	0	NULL	1	1	call	0	2019-02-12 10:17:23	12247	150	1	NULL	Franziska Deppe	Orthotomus ruficeps	Orthotomus	SYLVIIDAE	PASSERIFORMES	AVES	Ashy Tailorbird	1	Sumatra
2039	151	12410	3468	31	21_A4_20181104_060000.flac	Microphone SNR	2018-11-04	495.6	496.4	1393	2984	0	NULL	1	1	call	0	2019-02-12 12:14:26	11592	150	1	NULL	Franziska Deppe	Orthotomus ruficeps	Orthotomus	SYLVIIDAE	PASSERIFORMES	AVES	Ashy Tailorbird	1	Sumatra
2039	151	12411	3468	31	21_A4_20181104_060000.flac	Microphone SNR	2018-11-04	639.9	669.4	1076	2509	0	NULL	1	1	call	0	2019-02-12 12:16:44	12262	150	1	NULL	Franziska Deppe	Orthotomus ruficeps	Orthotomus	SYLVIIDAE	PASSERIFORMES	AVES	Ashy Tailorbird	1	Sumatra
2039	151	12414	3468	31	21_A4_20181104_060000.flac	Microphone SNR	2018-11-04	835.1	1054.8	1296	4328	0	NULL	1	1	call	0	2019-02-12 12:21:30	12265	150	1	NULL	Franziska Deppe	Orthotomus ruficeps	Orthotomus	SYLVIIDAE	PASSERIFORMES	AVES	Ashy Tailorbird	1	Sumatra
2039	151	12415	3460	31	20_US3_20181104_060000.flac	Microphone SNR	2018-11-04	637.4	663	1076	2537	0	NULL	1	1	call	0	2019-02-12 12:25:36	12262	150	1	NULL	Franziska Deppe	Orthotomus ruficeps	Orthotomus	SYLVIIDAE	PASSERIFORMES	AVES	Ashy Tailorbird	1	Sumatra
2039	151	12418	3460	31	20_US3_20181104_060000.flac	Microphone SNR	2018-11-04	830.4	1050.1	1186	4163	0	NULL	1	1	call	0	2019-02-12 12:28:06	12265	150	1	NULL	Franziska Deppe	Orthotomus ruficeps	Orthotomus	SYLVIIDAE	PASSERIFORMES	AVES	Ashy Tailorbird	1	Sumatra
2039	151	12419	3464	31	16_US6_20181104_060000.flac	Microphone SNR	2018-11-04	636.3	669.8	1364	3112	0	NULL	1	1	call	0	2019-02-12 12:32:35	12262	150	1	NULL	Franziska Deppe	Orthotomus ruficeps	Orthotomus	SYLVIIDAE	PASSERIFORMES	AVES	Ashy Tailorbird	1	Sumatra
2039	151	12422	3464	31	16_US6_20181104_060000.flac	Microphone SNR	2018-11-04	836.6	1056	1296	3915	0	NULL	1	1	call	0	2019-02-12 12:34:45	12265	150	1	NULL	Franziska Deppe	Orthotomus ruficeps	Orthotomus	SYLVIIDAE	PASSERIFORMES	AVES	Ashy Tailorbird	1	Sumatra
2039	151	12423	3467	31	14_US8_20181104_060000.flac	Microphone SNR	2018-11-04	629.8	664.2	1351	3005	0	NULL	1	1	call	0	2019-02-12 12:50:54	12262	150	1	NULL	Franziska Deppe	Orthotomus ruficeps	Orthotomus	SYLVIIDAE	PASSERIFORMES	AVES	Ashy Tailorbird	1	Sumatra
2039	151	12426	3467	31	14_US8_20181104_060000.flac	Microphone SNR	2018-11-04	829.8	1049.8	1159	3942	0	NULL	1	1	call	0	2019-02-12 12:53:18	12265	150	1	NULL	Franziska Deppe	Orthotomus ruficeps	Orthotomus	SYLVIIDAE	PASSERIFORMES	AVES	Ashy Tailorbird	1	Sumatra
2039	151	12427	3457	31	12_US4_20181104_060000.flac	Microphone SNR	2018-11-04	631.7	670.6	1204	2846	0	NULL	1	1	call	0	2019-02-12 13:11:49	12262	150	1	NULL	Franziska Deppe	Orthotomus ruficeps	Orthotomus	SYLVIIDAE	PASSERIFORMES	AVES	Ashy Tailorbird	1	Sumatra
2039	151	12430	3457	31	12_US4_20181104_060000.flac	Microphone SNR	2018-11-04	831.6	1051.6	1379	4273	0	NULL	1	1	call	0	2019-02-12 13:23:00	12265	150	1	NULL	Franziska Deppe	Orthotomus ruficeps	Orthotomus	SYLVIIDAE	PASSERIFORMES	AVES	Ashy Tailorbird	1	Sumatra
2039	151	12433	3459	31	09_US4_20181104_060000.flac	Microphone SNR	2018-11-04	648.2	657.8	1373	2588	0	NULL	1	1	call	0	2019-02-12 13:31:06	12262	150	1	NULL	Franziska Deppe	Orthotomus ruficeps	Orthotomus	SYLVIIDAE	PASSERIFORMES	AVES	Ashy Tailorbird	1	Sumatra
2039	151	12437	3459	31	09_US4_20181104_060000.flac	Microphone SNR	2018-11-04	831.6	1051.5	1544	4273	0	NULL	1	1	call	0	2019-02-12 14:22:12	12265	150	1	NULL	Franziska Deppe	Orthotomus ruficeps	Orthotomus	SYLVIIDAE	PASSERIFORMES	AVES	Ashy Tailorbird	1	Sumatra
2039	151	12438	3454	31	07_US6_20181104_060000.flac	Microphone SNR	2018-11-04	644.2	669.7	1349	2503	0	NULL	1	1	call	0	2019-02-12 14:38:54	12262	150	1	NULL	Franziska Deppe	Orthotomus ruficeps	Orthotomus	SYLVIIDAE	PASSERIFORMES	AVES	Ashy Tailorbird	1	Sumatra
2039	151	12442	3454	31	07_US6_20181104_060000.flac	Microphone SNR	2018-11-04	836.8	1056.2	1407	4135	0	NULL	1	1	call	0	2019-02-12 14:45:07	12265	150	1	NULL	Franziska Deppe	Orthotomus ruficeps	Orthotomus	SYLVIIDAE	PASSERIFORMES	AVES	Ashy Tailorbird	1	Sumatra
2039	151	12443	3452	31	06_A4_20181104_060000.flac	Microphone SNR	2018-11-04	642.2	669.3	870	3007	0	NULL	1	1	call	0	2019-02-12 15:44:53	12262	150	1	NULL	Franziska Deppe	Orthotomus ruficeps	Orthotomus	SYLVIIDAE	PASSERIFORMES	AVES	Ashy Tailorbird	1	Sumatra
2039	151	12447	3452	31	06_A4_20181104_060000.flac	Microphone SNR	2018-11-04	835.4	1054.4	1296	4025	0	NULL	1	1	call	0	2019-02-12 15:49:42	12265	150	1	NULL	Franziska Deppe	Orthotomus ruficeps	Orthotomus	SYLVIIDAE	PASSERIFORMES	AVES	Ashy Tailorbird	1	Sumatra
2039	151	12453	3450	31	04_US1_20181104_060000.flac	Microphone SNR	2018-11-04	826.6	1045.9	1434	4135	0	NULL	1	1	call	0	2019-02-12 16:36:46	12265.I included the sp.	150	1	NULL	Franziska Deppe	Orthotomus ruficeps	Orthotomus	SYLVIIDAE	PASSERIFORMES	AVES	Ashy Tailorbird	1	Sumatra
2039	151	12455	3455	31	10_US4_20181105_060000.flac	Microphone SNR	2018-11-05	594.1	619.9	1985	3060	0	NULL	1	1	call	0	2019-02-12 17:05:17	12247	150	1	NULL	Franziska Deppe	Orthotomus ruficeps	Orthotomus	SYLVIIDAE	PASSERIFORMES	AVES	Ashy Tailorbird	1	Sumatra
2039	151	12474	3458	31	08_US6_20181105_060000.flac	Microphone SNR	2018-11-05	586	631.7	2096	3281	0	NULL	1	1	call	0	2019-02-12 17:41:33	12247	150	1	NULL	Franziska Deppe	Orthotomus ruficeps	Orthotomus	SYLVIIDAE	PASSERIFORMES	AVES	Ashy Tailorbird	1	Sumatra
2039	151	12494	3451	31	05_A4_20181105_060000.flac	Microphone SNR	2018-11-05	593.6	637.4	2252	3475	0	NULL	1	1	call	0	2019-02-12 19:25:45	12247	150	1	NULL	Franziska Deppe	Orthotomus ruficeps	Orthotomus	SYLVIIDAE	PASSERIFORMES	AVES	Ashy Tailorbird	1	Sumatra
2039	151	15950	3465	31	23_US8_20181104_060000.flac	Microphone SNR	2018-11-04	1083	1125	1048	3253	0	NULL	1	1	call	0	2019-12-17 21:20:59		150	1	NULL	Franziska Deppe	Orthotomus ruficeps	Orthotomus	SYLVIIDAE	PASSERIFORMES	AVES	Ashy Tailorbird	1	Sumatra
2039	151	16132	3462	31	24_A2_20181105_060000.flac	Microphone SNR	2018-11-05	1387.2	1393.5	740	3311	0	NULL	1	1	call	0	2019-12-18 18:46:55		150	1	NULL	Franziska Deppe	Orthotomus ruficeps	Orthotomus	SYLVIIDAE	PASSERIFORMES	AVES	Ashy Tailorbird	1	Sumatra
2039	151	16134	3462	31	24_A2_20181105_060000.flac	Microphone SNR	2018-11-05	1428.4	1432.7	657	3037	0	NULL	1	1	call	0	2019-12-18 19:05:46		150	2	2039	Franziska Deppe	Orthotomus ruficeps	Orthotomus	SYLVIIDAE	PASSERIFORMES	AVES	Ashy Tailorbird	1	Sumatra
2039	151	16145	3468	31	21_A4_20181104_060000.flac	Microphone SNR	2018-11-04	1089	1129.8	936	3437	0	NULL	1	1	call	0	2019-12-20 17:12:03	15950	150	1	NULL	Franziska Deppe	Orthotomus ruficeps	Orthotomus	SYLVIIDAE	PASSERIFORMES	AVES	Ashy Tailorbird	1	Sumatra
2039	151	16221	3460	31	20_US3_20181104_060000.flac	Microphone SNR	2018-11-04	1085	1125.4	1214	3446	0	NULL	1	1	call	0	2019-12-23 18:04:46	15950	150	1	NULL	Franziska Deppe	Orthotomus ruficeps	Orthotomus	SYLVIIDAE	PASSERIFORMES	AVES	Ashy Tailorbird	1	Sumatra
2039	151	16245	3464	31	16_US6_20181104_060000.flac	Microphone SNR	2018-11-04	1090	1131.1	1131	2977	0	NULL	1	1	call	0	2019-12-24 00:01:45	15950	150	1	NULL	Franziska Deppe	Orthotomus ruficeps	Orthotomus	SYLVIIDAE	PASSERIFORMES	AVES	Ashy Tailorbird	1	Sumatra
2039	151	16318	3452	31	06_A4_20181104_060000.flac	Microphone SNR	2018-11-04	1089.5	1097.1	1533	3776	0	NULL	1	1	call	0	2019-12-25 14:45:48	15950	150	1	NULL	Franziska Deppe	Orthotomus ruficeps	Orthotomus	SYLVIIDAE	PASSERIFORMES	AVES	Ashy Tailorbird	1	Sumatra
2039	151	16360	3454	31	07_US6_20181104_060000.flac	Microphone SNR	2018-11-04	1090.4	1105.9	1572	3556	0	NULL	1	1	call	0	2019-12-27 00:10:06	15950	150	1	NULL	Franziska Deppe	Orthotomus ruficeps	Orthotomus	SYLVIIDAE	PASSERIFORMES	AVES	Ashy Tailorbird	1	Sumatra
2039	151	16384	3459	31	09_US4_20181104_060000.flac	Microphone SNR	2018-11-04	1088	1101.6	1324	3556	0	NULL	1	1	call	0	2019-12-28 00:20:52	15950	150	1	NULL	Franziska Deppe	Orthotomus ruficeps	Orthotomus	SYLVIIDAE	PASSERIFORMES	AVES	Ashy Tailorbird	1	Sumatra
2039	151	16385	3467	31	14_US8_20181104_060000.flac	Microphone SNR	2018-11-04	1084	1125	1296	3226	0	NULL	1	1	call	0	2019-12-28 09:16:22	15950	150	1	NULL	Franziska Deppe	Orthotomus ruficeps	Orthotomus	SYLVIIDAE	PASSERIFORMES	AVES	Ashy Tailorbird	1	Sumatra
2039	151	16411	3457	31	12_US4_20181104_060000.flac	Microphone SNR	2018-11-04	1086	1126.5	1296	3474	0	NULL	1	1	call	0	2019-12-28 13:57:50	15950	150	1	NULL	Franziska Deppe	Orthotomus ruficeps	Orthotomus	SYLVIIDAE	PASSERIFORMES	AVES	Ashy Tailorbird	1	Sumatra
2039	151	16469	3469	31	22_A4_20181105_060000.flac	Microphone SNR	2018-11-05	1377.6	1383.2	796	3730	0	NULL	1	1	call	0	2019-12-29 13:31:25	16132	150	1	NULL	Franziska Deppe	Orthotomus ruficeps	Orthotomus	SYLVIIDAE	PASSERIFORMES	AVES	Ashy Tailorbird	1	Sumatra
2039	151	16471	3469	31	22_A4_20181105_060000.flac	Microphone SNR	2018-11-05	1421	1423.8	1351	2867	0	NULL	1	1	call	0	2019-12-29 13:34:58	16134	150	1	NULL	Franziska Deppe	Orthotomus ruficeps	Orthotomus	SYLVIIDAE	PASSERIFORMES	AVES	Ashy Tailorbird	1	Sumatra
2039	151	16497	3461	31	19_US3_20181105_060000.flac	Microphone SNR	2018-11-05	1369.2	1374.3	958	3858	0	NULL	1	1	call	0	2019-12-29 15:27:57	16132	150	1	NULL	Franziska Deppe	Orthotomus ruficeps	Orthotomus	SYLVIIDAE	PASSERIFORMES	AVES	Ashy Tailorbird	1	Sumatra
2039	151	16499	3461	31	19_US3_20181105_060000.flac	Microphone SNR	2018-11-05	1412.8	1414.4	1214	2564	0	NULL	1	1	call	0	2019-12-29 15:33:19	16134	150	1	NULL	Franziska Deppe	Orthotomus ruficeps	Orthotomus	SYLVIIDAE	PASSERIFORMES	AVES	Ashy Tailorbird	1	Sumatra
2039	151	16524	3463	31	15_US6_20181105_060000.flac	Microphone SNR	2018-11-05	1374.7	1381.8	1186	3308	0	NULL	1	1	call	0	2019-12-29 17:05:11	16132	150	1	NULL	Franziska Deppe	Orthotomus ruficeps	Orthotomus	SYLVIIDAE	PASSERIFORMES	AVES	Ashy Tailorbird	1	Sumatra
2039	151	16526	3463	31	15_US6_20181105_060000.flac	Microphone SNR	2018-11-05	1415.8	1420.4	467	4005	0	NULL	1	1	call	0	2019-12-29 17:06:37	16134	150	1	NULL	Franziska Deppe	Orthotomus ruficeps	Orthotomus	SYLVIIDAE	PASSERIFORMES	AVES	Ashy Tailorbird	1	Sumatra
2039	151	16551	3466	31	13_A2_20181105_060000.flac	Microphone SNR	2018-11-05	1387.4	1394	1896	3900	0	NULL	1	1	call	0	2019-12-29 17:38:11	16132	150	1	NULL	Franziska Deppe	Orthotomus ruficeps	Orthotomus	SYLVIIDAE	PASSERIFORMES	AVES	Ashy Tailorbird	1	Sumatra
2039	151	16555	3466	31	13_A2_20181105_060000.flac	Microphone SNR	2018-11-05	1428.6	1431.1	525	3336	0	NULL	1	1	call	0	2019-12-29 17:40:41	16134	150	1	NULL	Franziska Deppe	Orthotomus ruficeps	Orthotomus	SYLVIIDAE	PASSERIFORMES	AVES	Ashy Tailorbird	1	Sumatra
2039	151	16597	3455	31	10_US4_20181105_060000.flac	Microphone SNR	2018-11-05	1105.3	1106.3	2040	2840	0	NULL	1	1	call	0	2019-12-29 19:09:21	16124	150	1	NULL	Franziska Deppe	Orthotomus ruficeps	Orthotomus	SYLVIIDAE	PASSERIFORMES	AVES	Ashy Tailorbird	1	Sumatra
2039	151	16644	3458	31	08_US6_20181105_060000.flac	Microphone SNR	2018-11-05	1095	1107	1544	2426	0	NULL	1	1	call	0	2019-12-29 21:26:42	16125	150	1	NULL	Franziska Deppe	Orthotomus ruficeps	Orthotomus	SYLVIIDAE	PASSERIFORMES	AVES	Ashy Tailorbird	1	Sumatra
2039	151	16651	3458	31	08_US6_20181105_060000.flac	Microphone SNR	2018-11-05	1374.4	1378.2	718	3170	0	NULL	1	1	call	0	2019-12-29 21:39:46	16132	150	1	NULL	Franziska Deppe	Orthotomus ruficeps	Orthotomus	SYLVIIDAE	PASSERIFORMES	AVES	Ashy Tailorbird	1	Sumatra
2042	151	12288	3462	31	24_A2_20181105_060000.flac	Microphone SNR	2018-11-05	805.4	813.6	1271	2541	0	NULL	1	1	call	0	2019-02-11 17:50:05		150	1	NULL	Franziska Deppe	Orthotomus sericeus	Orthotomus	SYLVIIDAE	PASSERIFORMES	AVES	Rufous-tailed Tailorbird	1	Sumatra
2042	151	12289	3462	31	24_A2_20181105_060000.flac	Microphone SNR	2018-11-05	702.2	725.6	1152	2315	0	NULL	1	1	call	0	2019-02-11 17:51:28	Andres: very distant and weak so no easy to confirm , but I think that is correct..	150	1	NULL	Franziska Deppe	Orthotomus sericeus	Orthotomus	SYLVIIDAE	PASSERIFORMES	AVES	Rufous-tailed Tailorbird	1	Sumatra
2042	151	12297	3449	31	03_US1_20181105_060000.flac	Microphone SNR	2018-11-05	706.5	709.9	1355	2182	0	NULL	1	1	call	0	2019-02-11 18:04:33	12289	150	1	NULL	Franziska Deppe	Orthotomus sericeus	Orthotomus	SYLVIIDAE	PASSERIFORMES	AVES	Rufous-tailed Tailorbird	1	Sumatra
2042	151	12304	3449	31	03_US1_20181105_060000.flac	Microphone SNR	2018-11-05	807.8	816.6	1008	2478	0	NULL	1	1	call	0	2019-02-11 18:11:34	12288	150	1	NULL	Franziska Deppe	Orthotomus sericeus	Orthotomus	SYLVIIDAE	PASSERIFORMES	AVES	Rufous-tailed Tailorbird	1	Sumatra
2042	151	12338	3461	31	19_US3_20181105_060000.flac	Microphone SNR	2018-11-05	687.1	691.8	1192	2178	0	NULL	1	1	call	0	2019-02-11 21:12:59	12289	150	1	NULL	Franziska Deppe	Orthotomus sericeus	Orthotomus	SYLVIIDAE	PASSERIFORMES	AVES	Rufous-tailed Tailorbird	1	Sumatra
2042	151	12343	3461	31	19_US3_20181105_060000.flac	Microphone SNR	2018-11-05	788.4	796.3	853	2332	0	NULL	1	1	call	0	2019-02-11 21:17:49	12288	150	1	NULL	Franziska Deppe	Orthotomus sericeus	Orthotomus	SYLVIIDAE	PASSERIFORMES	AVES	Rufous-tailed Tailorbird	1	Sumatra
2042	151	12359	3463	31	15_US6_20181105_060000.flac	Microphone SNR	2018-11-05	687.7	694.2	1225	2329	0	NULL	1	1	call	0	2019-02-12 09:51:32	12289	150	1	NULL	Franziska Deppe	Orthotomus sericeus	Orthotomus	SYLVIIDAE	PASSERIFORMES	AVES	Rufous-tailed Tailorbird	1	Sumatra
2042	151	12364	3463	31	15_US6_20181105_060000.flac	Microphone SNR	2018-11-05	786.7	802.2	715	2792	0	NULL	1	1	call	0	2019-02-12 10:08:08	12288	150	1	NULL	Franziska Deppe	Orthotomus sericeus	Orthotomus	SYLVIIDAE	PASSERIFORMES	AVES	Rufous-tailed Tailorbird	1	Sumatra
2042	151	12380	3466	31	13_A2_20181105_060000.flac	Microphone SNR	2018-11-05	700.9	707.9	1299	2285	0	NULL	1	1	call	0	2019-02-12 10:26:38	12289	150	1	NULL	Franziska Deppe	Orthotomus sericeus	Orthotomus	SYLVIIDAE	PASSERIFORMES	AVES	Rufous-tailed Tailorbird	1	Sumatra
2042	151	12385	3466	31	13_A2_20181105_060000.flac	Microphone SNR	2018-11-05	797	814.2	1445	2408	0	NULL	1	1	call	0	2019-02-12 10:31:34	12288	150	1	NULL	Franziska Deppe	Orthotomus sericeus	Orthotomus	SYLVIIDAE	PASSERIFORMES	AVES	Rufous-tailed Tailorbird	1	Sumatra
2042	151	12483	3458	31	08_US6_20181105_060000.flac	Microphone SNR	2018-11-05	689.8	714.9	1196	2439	0	NULL	1	1	call	0	2019-02-12 18:21:10	12289	150	1	NULL	Franziska Deppe	Orthotomus sericeus	Orthotomus	SYLVIIDAE	PASSERIFORMES	AVES	Rufous-tailed Tailorbird	1	Sumatra
2615	151	15952	3465	31	23_US8_20181104_060000.flac	Microphone SNR	2018-11-04	1147.7	1157.5	1186	2619	1	NULL	0	1	call	0	2019-12-17 22:46:48	Andres: I think that is Pycnonotus aurigaster.. sounds as the calls with tree or 4 notes with short intervals for the populations in sumatra and Java..	150	2	2615	Franziska Deppe	Pycnonotus aurigaster	Pycnonotus	PYCNONOTIDAE	PASSERIFORMES	AVES	Sooty-headed Bulbul	1	Sumatra
2615	151	15953	3465	31	23_US8_20181104_060000.flac	Microphone SNR	2018-11-04	1167	1270	1100	4107	0	NULL	1	1	call	0	2019-12-17 22:47:35	After listen very carefully recordings in xenocanto and macaulay ,now I&#39;m almost 99.9% sure that is P.aurigaster.	150	2	2615	Franziska Deppe	Pycnonotus aurigaster	Pycnonotus	PYCNONOTIDAE	PASSERIFORMES	AVES	Sooty-headed Bulbul	1	Sumatra
2615	151	15992	3465	31	23_US8_20181104_060000.flac	Microphone SNR	2018-11-04	1292.9	1293.8	1682	3529	0	NULL	1	1	call	0	2019-12-18 10:38:34	is P.aurigaster	150	2	2615	Franziska Deppe	Pycnonotus aurigaster	Pycnonotus	PYCNONOTIDAE	PASSERIFORMES	AVES	Sooty-headed Bulbul	1	Sumatra
2615	151	15993	3465	31	23_US8_20181104_060000.flac	Microphone SNR	2018-11-04	1314.2	1315.1	2151	3446	0	NULL	1	1	call	0	2019-12-18 10:39:36	is P.aurigaster	150	2	2615	Franziska Deppe	Pycnonotus aurigaster	Pycnonotus	PYCNONOTIDAE	PASSERIFORMES	AVES	Sooty-headed Bulbul	1	Sumatra
2615	151	15994	3465	31	23_US8_20181104_060000.flac	Microphone SNR	2018-11-04	1326.9	1328.2	1434	3474	0	NULL	1	1	call	0	2019-12-18 10:41:50	I think that is Pycnonotus aurigaster.	150	2	2615	Franziska Deppe	Pycnonotus aurigaster	Pycnonotus	PYCNONOTIDAE	PASSERIFORMES	AVES	Sooty-headed Bulbul	1	Sumatra
2615	151	16018	3465	31	23_US8_20181104_060000.flac	Microphone SNR	2018-11-04	1394	1404	1572	3584	0	NULL	1	1	call	0	2019-12-18 11:06:09	is p.aurigaster	150	2	2615	Franziska Deppe	Pycnonotus aurigaster	Pycnonotus	PYCNONOTIDAE	PASSERIFORMES	AVES	Sooty-headed Bulbul	1	Sumatra
2615	151	16113	3465	31	23_US8_20181104_060000.flac	Microphone SNR	2018-11-04	1612.6	1613.6	1599	3474	0	NULL	0	1	call	0	2019-12-18 13:09:52		150	2	2615	Franziska Deppe	Pycnonotus aurigaster	Pycnonotus	PYCNONOTIDAE	PASSERIFORMES	AVES	Sooty-headed Bulbul	1	Sumatra
2615	151	16114	3465	31	23_US8_20181104_060000.flac	Microphone SNR	2018-11-04	1636.2	1637.2	2206	3915	0	NULL	0	1	call	0	2019-12-18 13:14:15	is p.aurigaster	150	2	2615	Franziska Deppe	Pycnonotus aurigaster	Pycnonotus	PYCNONOTIDAE	PASSERIFORMES	AVES	Sooty-headed Bulbul	1	Sumatra
2615	151	16198	3468	31	21_A4_20181104_060000.flac	Microphone SNR	2018-11-04	1142	1162	855	2592	0	NULL	1	1	call	0	2019-12-22 19:41:50	15952	150	1	NULL	Franziska Deppe	Pycnonotus aurigaster	Pycnonotus	PYCNONOTIDAE	PASSERIFORMES	AVES	Sooty-headed Bulbul	1	Sumatra
2615	151	16199	3468	31	21_A4_20181104_060000.flac	Microphone SNR	2018-11-04	1172	1186	2426	4107	0	NULL	1	1	call	0	2019-12-22 19:42:37	15953	150	1	NULL	Franziska Deppe	Pycnonotus aurigaster	Pycnonotus	PYCNONOTIDAE	PASSERIFORMES	AVES	Sooty-headed Bulbul	1	Sumatra
2615	151	16200	3468	31	21_A4_20181104_060000.flac	Microphone SNR	2018-11-04	1190	1274.2	1150	3666	0	NULL	1	1	call	0	2019-12-22 19:43:42	15954	150	1	NULL	Franziska Deppe	Pycnonotus aurigaster	Pycnonotus	PYCNONOTIDAE	PASSERIFORMES	AVES	Sooty-headed Bulbul	1	Sumatra
2615	151	16203	3468	31	21_A4_20181104_060000.flac	Microphone SNR	2018-11-04	1297.8	1298.9	1710	3446	0	NULL	1	1	call	0	2019-12-22 19:49:26	15992	150	1	NULL	Franziska Deppe	Pycnonotus aurigaster	Pycnonotus	PYCNONOTIDAE	PASSERIFORMES	AVES	Sooty-headed Bulbul	1	Sumatra
2615	151	16204	3468	31	21_A4_20181104_060000.flac	Microphone SNR	2018-11-04	1319	1319.6	2537	3474	0	NULL	1	1	call	0	2019-12-22 19:49:49	15993	150	1	NULL	Franziska Deppe	Pycnonotus aurigaster	Pycnonotus	PYCNONOTIDAE	PASSERIFORMES	AVES	Sooty-headed Bulbul	1	Sumatra
2615	151	16205	3468	31	21_A4_20181104_060000.flac	Microphone SNR	2018-11-04	1331.7	1333	1462	3501	0	NULL	1	1	call	0	2019-12-22 19:50:44	15994	150	1	NULL	Franziska Deppe	Pycnonotus aurigaster	Pycnonotus	PYCNONOTIDAE	PASSERIFORMES	AVES	Sooty-headed Bulbul	1	Sumatra
2615	151	16207	3468	31	21_A4_20181104_060000.flac	Microphone SNR	2018-11-04	1398.4	1409	1572	3584	0	NULL	1	1	call	0	2019-12-22 19:52:17	16018	150	1	NULL	Franziska Deppe	Pycnonotus aurigaster	Pycnonotus	PYCNONOTIDAE	PASSERIFORMES	AVES	Sooty-headed Bulbul	1	Sumatra
2615	151	16214	3465	31	23_US8_20181104_060000.flac	Microphone SNR	2018-11-04	1579.4	1581	2426	3666	0	NULL	0	1	call	0	2019-12-22 22:34:57	is P.aurigaster	150	2	2615	Franziska Deppe	Pycnonotus aurigaster	Pycnonotus	PYCNONOTIDAE	PASSERIFORMES	AVES	Sooty-headed Bulbul	1	Sumatra
2615	151	16215	3468	31	21_A4_20181104_060000.flac	Microphone SNR	2018-11-04	1584.2	1585.5	2316	3666	0	NULL	1	1	call	0	2019-12-22 22:35:52	16214	150	1	NULL	Franziska Deppe	Pycnonotus aurigaster	Pycnonotus	PYCNONOTIDAE	PASSERIFORMES	AVES	Sooty-headed Bulbul	1	Sumatra
2615	151	16216	3468	31	21_A4_20181104_060000.flac	Microphone SNR	2018-11-04	1617.4	1618.2	1737	3804	0	NULL	1	1	call	0	2019-12-22 22:39:36	16113	150	1	NULL	Franziska Deppe	Pycnonotus aurigaster	Pycnonotus	PYCNONOTIDAE	PASSERIFORMES	AVES	Sooty-headed Bulbul	1	Sumatra
2615	151	16217	3468	31	21_A4_20181104_060000.flac	Microphone SNR	2018-11-04	1640.8	1641.8	1903	3611	0	NULL	1	1	call	0	2019-12-22 22:43:59	16114	150	1	NULL	Franziska Deppe	Pycnonotus aurigaster	Pycnonotus	PYCNONOTIDAE	PASSERIFORMES	AVES	Sooty-headed Bulbul	1	Sumatra
2615	151	16223	3460	31	20_US3_20181104_060000.flac	Microphone SNR	2018-11-04	1148.2	1157.6	1131	2564	0	NULL	1	1	call	0	2019-12-23 18:10:38	15952	150	1	NULL	Franziska Deppe	Pycnonotus aurigaster	Pycnonotus	PYCNONOTIDAE	PASSERIFORMES	AVES	Sooty-headed Bulbul	1	Sumatra
2615	151	16224	3460	31	20_US3_20181104_060000.flac	Microphone SNR	2018-11-04	1168	1182	2344	4080	0	NULL	1	1	call	0	2019-12-23 18:11:28	15953	150	1	NULL	Franziska Deppe	Pycnonotus aurigaster	Pycnonotus	PYCNONOTIDAE	PASSERIFORMES	AVES	Sooty-headed Bulbul	1	Sumatra
2615	151	16225	3460	31	20_US3_20181104_060000.flac	Microphone SNR	2018-11-04	1185	1269.9	1150	3611	0	NULL	1	1	call	0	2019-12-23 18:12:58	15954	150	1	NULL	Franziska Deppe	Pycnonotus aurigaster	Pycnonotus	PYCNONOTIDAE	PASSERIFORMES	AVES	Sooty-headed Bulbul	1	Sumatra
2615	151	16228	3460	31	20_US3_20181104_060000.flac	Microphone SNR	2018-11-04	1293.3	1294.4	1627	3474	0	NULL	1	1	call	0	2019-12-23 18:20:36	15992	150	1	NULL	Franziska Deppe	Pycnonotus aurigaster	Pycnonotus	PYCNONOTIDAE	PASSERIFORMES	AVES	Sooty-headed Bulbul	1	Sumatra
2615	151	16229	3460	31	20_US3_20181104_060000.flac	Microphone SNR	2018-11-04	1315	1315.7	1903	3446	0	NULL	1	1	call	0	2019-12-23 18:20:54	15993	150	1	NULL	Franziska Deppe	Pycnonotus aurigaster	Pycnonotus	PYCNONOTIDAE	PASSERIFORMES	AVES	Sooty-headed Bulbul	1	Sumatra
2615	151	16230	3460	31	20_US3_20181104_060000.flac	Microphone SNR	2018-11-04	1327.7	1328.8	1544	3418	0	NULL	1	1	call	0	2019-12-23 18:21:09	15994	150	1	NULL	Franziska Deppe	Pycnonotus aurigaster	Pycnonotus	PYCNONOTIDAE	PASSERIFORMES	AVES	Sooty-headed Bulbul	1	Sumatra
2615	151	16232	3460	31	20_US3_20181104_060000.flac	Microphone SNR	2018-11-04	1394.5	1405	1765	3556	0	NULL	1	1	call	0	2019-12-23 18:22:53	16018	150	1	NULL	Franziska Deppe	Pycnonotus aurigaster	Pycnonotus	PYCNONOTIDAE	PASSERIFORMES	AVES	Sooty-headed Bulbul	1	Sumatra
2615	151	16240	3460	31	20_US3_20181104_060000.flac	Microphone SNR	2018-11-04	1580.2	1581.3	2454	3529	0	NULL	1	1	call	0	2019-12-23 18:49:03	16214	150	1	NULL	Franziska Deppe	Pycnonotus aurigaster	Pycnonotus	PYCNONOTIDAE	PASSERIFORMES	AVES	Sooty-headed Bulbul	1	Sumatra
2615	151	16241	3460	31	20_US3_20181104_060000.flac	Microphone SNR	2018-11-04	1613.4	1614.1	1737	3281	0	NULL	1	1	call	0	2019-12-23 18:49:59	16113	150	1	NULL	Franziska Deppe	Pycnonotus aurigaster	Pycnonotus	PYCNONOTIDAE	PASSERIFORMES	AVES	Sooty-headed Bulbul	1	Sumatra
2615	151	16242	3460	31	20_US3_20181104_060000.flac	Microphone SNR	2018-11-04	1636.8	1637.6	1682	3474	0	NULL	1	1	call	0	2019-12-23 18:50:30	16114	150	1	NULL	Franziska Deppe	Pycnonotus aurigaster	Pycnonotus	PYCNONOTIDAE	PASSERIFORMES	AVES	Sooty-headed Bulbul	1	Sumatra
2615	151	16247	3464	31	16_US6_20181104_060000.flac	Microphone SNR	2018-11-04	1144	1164	910	2867	0	NULL	1	1	call	0	2019-12-24 00:06:12	15952	150	1	NULL	Franziska Deppe	Pycnonotus aurigaster	Pycnonotus	PYCNONOTIDAE	PASSERIFORMES	AVES	Sooty-headed Bulbul	1	Sumatra
2615	151	16248	3464	31	16_US6_20181104_060000.flac	Microphone SNR	2018-11-04	1173	1187	2178	3970	0	NULL	1	1	call	0	2019-12-24 00:06:44	15953	150	1	NULL	Franziska Deppe	Pycnonotus aurigaster	Pycnonotus	PYCNONOTIDAE	PASSERIFORMES	AVES	Sooty-headed Bulbul	1	Sumatra
2615	151	16249	3464	31	16_US6_20181104_060000.flac	Microphone SNR	2018-11-04	1191	1275.5	1150	3556	0	NULL	1	1	call	0	2019-12-24 00:07:19	15954	150	1	NULL	Franziska Deppe	Pycnonotus aurigaster	Pycnonotus	PYCNONOTIDAE	PASSERIFORMES	AVES	Sooty-headed Bulbul	1	Sumatra
2615	151	16252	3464	31	16_US6_20181104_060000.flac	Microphone SNR	2018-11-04	1299.1	1300.2	1544	3446	0	NULL	1	1	call	0	2019-12-24 00:09:57	15992	150	1	NULL	Franziska Deppe	Pycnonotus aurigaster	Pycnonotus	PYCNONOTIDAE	PASSERIFORMES	AVES	Sooty-headed Bulbul	1	Sumatra
2615	151	16253	3464	31	16_US6_20181104_060000.flac	Microphone SNR	2018-11-04	1320.5	1321.5	1930	3418	0	NULL	1	1	call	0	2019-12-24 00:10:41	15993	150	1	NULL	Franziska Deppe	Pycnonotus aurigaster	Pycnonotus	PYCNONOTIDAE	PASSERIFORMES	AVES	Sooty-headed Bulbul	1	Sumatra
2615	151	16254	3464	31	16_US6_20181104_060000.flac	Microphone SNR	2018-11-04	1333.2	1334.6	1489	3501	0	NULL	1	1	call	0	2019-12-24 00:11:01	15994	150	1	NULL	Franziska Deppe	Pycnonotus aurigaster	Pycnonotus	PYCNONOTIDAE	PASSERIFORMES	AVES	Sooty-headed Bulbul	1	Sumatra
2615	151	16256	3464	31	16_US6_20181104_060000.flac	Microphone SNR	2018-11-04	1385.5	1390.3	1875	3336	0	NULL	1	1	call	0	2019-12-24 00:18:44		150	1	NULL	Franziska Deppe	Pycnonotus aurigaster	Pycnonotus	PYCNONOTIDAE	PASSERIFORMES	AVES	Sooty-headed Bulbul	1	Sumatra
2615	151	16257	3464	31	16_US6_20181104_060000.flac	Microphone SNR	2018-11-04	1400	1410.6	1462	3584	0	NULL	1	1	call	0	2019-12-24 00:19:18	16018	150	1	NULL	Franziska Deppe	Pycnonotus aurigaster	Pycnonotus	PYCNONOTIDAE	PASSERIFORMES	AVES	Sooty-headed Bulbul	1	Sumatra
2615	151	16268	3464	31	16_US6_20181104_060000.flac	Microphone SNR	2018-11-04	1585.2	1587.1	2729	3997	0	NULL	1	1	call	0	2019-12-24 14:44:37	16214	150	1	NULL	Franziska Deppe	Pycnonotus aurigaster	Pycnonotus	PYCNONOTIDAE	PASSERIFORMES	AVES	Sooty-headed Bulbul	1	Sumatra
2615	151	16269	3464	31	16_US6_20181104_060000.flac	Microphone SNR	2018-11-04	1618.6	1619.4	2040	3722	0	NULL	1	1	call	0	2019-12-24 14:45:09	16113	150	1	NULL	Franziska Deppe	Pycnonotus aurigaster	Pycnonotus	PYCNONOTIDAE	PASSERIFORMES	AVES	Sooty-headed Bulbul	1	Sumatra
2615	151	16270	3464	31	16_US6_20181104_060000.flac	Microphone SNR	2018-11-04	1642	1642.9	1599	3639	0	NULL	1	1	call	0	2019-12-24 14:45:49	16114	150	1	NULL	Franziska Deppe	Pycnonotus aurigaster	Pycnonotus	PYCNONOTIDAE	PASSERIFORMES	AVES	Sooty-headed Bulbul	1	Sumatra
2615	151	16275	3450	31	04_US1_20181104_060000.flac	Microphone SNR	2018-11-04	1136.5	1140.4	1489	3832	0	NULL	1	1	call	0	2019-12-24 15:12:39	15951 is P.aurigaster	150	1	NULL	Franziska Deppe	Pycnonotus aurigaster	Pycnonotus	PYCNONOTIDAE	PASSERIFORMES	AVES	Sooty-headed Bulbul	1	Sumatra
2615	151	16276	3450	31	04_US1_20181104_060000.flac	Microphone SNR	2018-11-04	1164	1177	2233	4107	0	NULL	1	1	call	0	2019-12-24 15:31:44	15953 is P.aurigaster	150	1	NULL	Franziska Deppe	Pycnonotus aurigaster	Pycnonotus	PYCNONOTIDAE	PASSERIFORMES	AVES	Sooty-headed Bulbul	1	Sumatra
2615	151	16277	3450	31	04_US1_20181104_060000.flac	Microphone SNR	2018-11-04	1181	1265.3	2344	3529	0	NULL	1	1	call	0	2019-12-24 15:34:35	15954. is P.aurigaster.	150	1	NULL	Franziska Deppe	Pycnonotus aurigaster	Pycnonotus	PYCNONOTIDAE	PASSERIFORMES	AVES	Sooty-headed Bulbul	1	Sumatra
2615	151	16281	3450	31	04_US1_20181104_060000.flac	Microphone SNR	2018-11-04	1289	1290.2	1903	3556	0	NULL	1	1	call	0	2019-12-24 16:06:22	15992 is P.aurigaster	150	1	NULL	Franziska Deppe	Pycnonotus aurigaster	Pycnonotus	PYCNONOTIDAE	PASSERIFORMES	AVES	Sooty-headed Bulbul	1	Sumatra
2615	151	16282	3450	31	04_US1_20181104_060000.flac	Microphone SNR	2018-11-04	1310.5	1311.2	2426	3722	0	NULL	1	1	call	0	2019-12-24 16:07:55	15993. is P.aurigaster	150	1	NULL	Franziska Deppe	Pycnonotus aurigaster	Pycnonotus	PYCNONOTIDAE	PASSERIFORMES	AVES	Sooty-headed Bulbul	1	Sumatra
2615	151	16283	3450	31	04_US1_20181104_060000.flac	Microphone SNR	2018-11-04	1323.3	1324.2	2151	3556	0	NULL	1	1	call	0	2019-12-24 16:08:12	15994. is P.aurigaster.	150	1	NULL	Franziska Deppe	Pycnonotus aurigaster	Pycnonotus	PYCNONOTIDAE	PASSERIFORMES	AVES	Sooty-headed Bulbul	1	Sumatra
2615	151	16285	3450	31	04_US1_20181104_060000.flac	Microphone SNR	2018-11-04	1390	1400	2399	3639	0	NULL	1	1	call	0	2019-12-24 16:10:01	16018. is P.aurigaster.	150	1	NULL	Franziska Deppe	Pycnonotus aurigaster	Pycnonotus	PYCNONOTIDAE	PASSERIFORMES	AVES	Sooty-headed Bulbul	1	Sumatra
2615	151	16287	3450	31	04_US1_20181104_060000.flac	Microphone SNR	2018-11-04	1575.9	1577	2647	3556	0	NULL	1	1	call	0	2019-12-24 16:33:50	16214. p.aurigaster	150	1	NULL	Franziska Deppe	Pycnonotus aurigaster	Pycnonotus	PYCNONOTIDAE	PASSERIFORMES	AVES	Sooty-headed Bulbul	1	Sumatra
2615	151	16289	3450	31	04_US1_20181104_060000.flac	Microphone SNR	2018-11-04	1608.7	1609.6	2619	3556	0	NULL	1	1	call	0	2019-12-24 16:35:41	16113. is P.aurigaster.	150	1	NULL	Franziska Deppe	Pycnonotus aurigaster	Pycnonotus	PYCNONOTIDAE	PASSERIFORMES	AVES	Sooty-headed Bulbul	1	Sumatra
2615	151	16290	3450	31	04_US1_20181104_060000.flac	Microphone SNR	2018-11-04	1632.3	1633	2454	3556	0	NULL	1	1	call	0	2019-12-24 16:36:05	16114 . I changed this ID because is P.aurigaster.	150	1	NULL	Franziska Deppe	Pycnonotus aurigaster	Pycnonotus	PYCNONOTIDAE	PASSERIFORMES	AVES	Sooty-headed Bulbul	1	Sumatra
2615	151	16322	3452	31	06_A4_20181104_060000.flac	Microphone SNR	2018-11-04	1147	1162	635	2674	0	NULL	1	1	call	0	2019-12-25 14:55:02	15952	150	1	NULL	Franziska Deppe	Pycnonotus aurigaster	Pycnonotus	PYCNONOTIDAE	PASSERIFORMES	AVES	Sooty-headed Bulbul	1	Sumatra
2615	151	16324	3452	31	06_A4_20181104_060000.flac	Microphone SNR	2018-11-04	1172	1186	2151	3997	0	NULL	1	1	call	0	2019-12-25 14:56:13	15953	150	1	NULL	Franziska Deppe	Pycnonotus aurigaster	Pycnonotus	PYCNONOTIDAE	PASSERIFORMES	AVES	Sooty-headed Bulbul	1	Sumatra
2615	151	16325	3452	31	06_A4_20181104_060000.flac	Microphone SNR	2018-11-04	1190	1274.1	1241	3859	0	NULL	1	1	call	0	2019-12-25 14:58:38	15954	150	1	NULL	Franziska Deppe	Pycnonotus aurigaster	Pycnonotus	PYCNONOTIDAE	PASSERIFORMES	AVES	Sooty-headed Bulbul	1	Sumatra
2615	151	16333	3452	31	06_A4_20181104_060000.flac	Microphone SNR	2018-11-04	1297.8	1298.8	1820	3639	0	NULL	1	1	call	0	2019-12-25 15:04:01	15992	150	1	NULL	Franziska Deppe	Pycnonotus aurigaster	Pycnonotus	PYCNONOTIDAE	PASSERIFORMES	AVES	Sooty-headed Bulbul	1	Sumatra
2615	151	16335	3452	31	06_A4_20181104_060000.flac	Microphone SNR	2018-11-04	1319.1	1319.8	2068	3556	0	NULL	1	1	call	0	2019-12-25 15:04:21	15993	150	1	NULL	Franziska Deppe	Pycnonotus aurigaster	Pycnonotus	PYCNONOTIDAE	PASSERIFORMES	AVES	Sooty-headed Bulbul	1	Sumatra
2615	151	16336	3452	31	06_A4_20181104_060000.flac	Microphone SNR	2018-11-04	1331.7	1332.8	1682	3556	0	NULL	1	1	call	0	2019-12-25 15:05:21	15994	150	1	NULL	Franziska Deppe	Pycnonotus aurigaster	Pycnonotus	PYCNONOTIDAE	PASSERIFORMES	AVES	Sooty-headed Bulbul	1	Sumatra
2615	151	16338	3452	31	06_A4_20181104_060000.flac	Microphone SNR	2018-11-04	1398.5	1408.8	1985	3501	0	NULL	1	1	call	0	2019-12-25 15:06:44	16018	150	1	NULL	Franziska Deppe	Pycnonotus aurigaster	Pycnonotus	PYCNONOTIDAE	PASSERIFORMES	AVES	Sooty-headed Bulbul	1	Sumatra
2615	151	16354	3452	31	06_A4_20181104_060000.flac	Microphone SNR	2018-11-04	1584.4	1585.3	2454	3666	0	NULL	1	1	call	0	2019-12-25 15:17:11	16214	150	1	NULL	Franziska Deppe	Pycnonotus aurigaster	Pycnonotus	PYCNONOTIDAE	PASSERIFORMES	AVES	Sooty-headed Bulbul	1	Sumatra
2615	151	16355	3452	31	06_A4_20181104_060000.flac	Microphone SNR	2018-11-04	1617.4	1618.3	2481	3666	0	NULL	1	1	call	0	2019-12-25 15:17:33	16113	150	1	NULL	Franziska Deppe	Pycnonotus aurigaster	Pycnonotus	PYCNONOTIDAE	PASSERIFORMES	AVES	Sooty-headed Bulbul	1	Sumatra
2615	151	16357	3452	31	06_A4_20181104_060000.flac	Microphone SNR	2018-11-04	1640.8	1641.7	1848	3694	0	NULL	1	1	call	0	2019-12-25 15:18:36	16114	150	1	NULL	Franziska Deppe	Pycnonotus aurigaster	Pycnonotus	PYCNONOTIDAE	PASSERIFORMES	AVES	Sooty-headed Bulbul	1	Sumatra
2615	151	16363	3454	31	07_US6_20181104_060000.flac	Microphone SNR	2018-11-04	1153.8	1163.4	915	2554	0	NULL	1	1	call	0	2019-12-27 00:33:43	15952	150	1	NULL	Franziska Deppe	Pycnonotus aurigaster	Pycnonotus	PYCNONOTIDAE	PASSERIFORMES	AVES	Sooty-headed Bulbul	1	Sumatra
2615	151	16364	3454	31	07_US6_20181104_060000.flac	Microphone SNR	2018-11-04	1173	1187	2481	4080	0	NULL	1	1	call	0	2019-12-27 00:34:07	15953	150	1	NULL	Franziska Deppe	Pycnonotus aurigaster	Pycnonotus	PYCNONOTIDAE	PASSERIFORMES	AVES	Sooty-headed Bulbul	1	Sumatra
2615	151	16365	3454	31	07_US6_20181104_060000.flac	Microphone SNR	2018-11-04	1191	1275.3	1150	3666	0	NULL	1	1	call	0	2019-12-27 00:35:42	15954	150	1	NULL	Franziska Deppe	Pycnonotus aurigaster	Pycnonotus	PYCNONOTIDAE	PASSERIFORMES	AVES	Sooty-headed Bulbul	1	Sumatra
2615	151	16368	3454	31	07_US6_20181104_060000.flac	Microphone SNR	2018-11-04	1299.1	1300	1930	3474	0	NULL	1	1	call	0	2019-12-27 00:39:22	15992	150	1	NULL	Franziska Deppe	Pycnonotus aurigaster	Pycnonotus	PYCNONOTIDAE	PASSERIFORMES	AVES	Sooty-headed Bulbul	1	Sumatra
2615	151	16369	3454	31	07_US6_20181104_060000.flac	Microphone SNR	2018-11-04	1320.7	1321.3	2509	3556	0	NULL	1	1	call	0	2019-12-27 00:39:45	15993	150	1	NULL	Franziska Deppe	Pycnonotus aurigaster	Pycnonotus	PYCNONOTIDAE	PASSERIFORMES	AVES	Sooty-headed Bulbul	1	Sumatra
2615	151	16370	3454	31	07_US6_20181104_060000.flac	Microphone SNR	2018-11-04	1333.1	1334.4	1434	3474	0	NULL	1	1	call	0	2019-12-27 00:40:28	15994	150	1	NULL	Franziska Deppe	Pycnonotus aurigaster	Pycnonotus	PYCNONOTIDAE	PASSERIFORMES	AVES	Sooty-headed Bulbul	1	Sumatra
2615	151	16372	3454	31	07_US6_20181104_060000.flac	Microphone SNR	2018-11-04	1400	1410.3	1517	3694	0	NULL	1	1	call	0	2019-12-27 00:42:57	16018	150	1	NULL	Franziska Deppe	Pycnonotus aurigaster	Pycnonotus	PYCNONOTIDAE	PASSERIFORMES	AVES	Sooty-headed Bulbul	1	Sumatra
2615	151	16377	3454	31	07_US6_20181104_060000.flac	Microphone SNR	2018-11-04	1550	1644.8	1241	3804	0	NULL	1	1	call	0	2019-12-27 01:51:24	16110	150	1	NULL	Franziska Deppe	Pycnonotus aurigaster	Pycnonotus	PYCNONOTIDAE	PASSERIFORMES	AVES	Sooty-headed Bulbul	1	Sumatra
2615	151	16379	3454	31	07_US6_20181104_060000.flac	Microphone SNR	2018-11-04	1585.4	1586.8	2840	3915	0	NULL	1	1	call	0	2019-12-27 01:52:37	16214	150	1	NULL	Franziska Deppe	Pycnonotus aurigaster	Pycnonotus	PYCNONOTIDAE	PASSERIFORMES	AVES	Sooty-headed Bulbul	1	Sumatra
2615	151	16380	3454	31	07_US6_20181104_060000.flac	Microphone SNR	2018-11-04	1618.6	1619.5	1655	3639	0	NULL	1	1	call	0	2019-12-27 01:53:15	16113	150	1	NULL	Franziska Deppe	Pycnonotus aurigaster	Pycnonotus	PYCNONOTIDAE	PASSERIFORMES	AVES	Sooty-headed Bulbul	1	Sumatra
2615	151	16381	3454	31	07_US6_20181104_060000.flac	Microphone SNR	2018-11-04	1641.9	1642.9	1351	3887	0	NULL	1	1	call	0	2019-12-27 01:54:12	16114	150	1	NULL	Franziska Deppe	Pycnonotus aurigaster	Pycnonotus	PYCNONOTIDAE	PASSERIFORMES	AVES	Sooty-headed Bulbul	1	Sumatra
2615	151	16386	3467	31	14_US8_20181104_060000.flac	Microphone SNR	2018-11-04	1142	1157	1214	2647	0	NULL	1	1	call	0	2019-12-28 09:27:38	15952	150	1	NULL	Franziska Deppe	Pycnonotus aurigaster	Pycnonotus	PYCNONOTIDAE	PASSERIFORMES	AVES	Sooty-headed Bulbul	1	Sumatra
2615	151	16388	3467	31	14_US8_20181104_060000.flac	Microphone SNR	2018-11-04	1167	1181	1985	3942	0	NULL	1	1	call	0	2019-12-28 09:28:46	15953	150	1	NULL	Franziska Deppe	Pycnonotus aurigaster	Pycnonotus	PYCNONOTIDAE	PASSERIFORMES	AVES	Sooty-headed Bulbul	1	Sumatra
2615	151	16389	3467	31	14_US8_20181104_060000.flac	Microphone SNR	2018-11-04	1184	1269	1150	3749	0	NULL	1	1	call	0	2019-12-28 09:29:56	15954	150	1	NULL	Franziska Deppe	Pycnonotus aurigaster	Pycnonotus	PYCNONOTIDAE	PASSERIFORMES	AVES	Sooty-headed Bulbul	1	Sumatra
2615	151	16392	3467	31	14_US8_20181104_060000.flac	Microphone SNR	2018-11-04	1292.7	1293.9	1599	3501	0	NULL	1	1	call	0	2019-12-28 09:32:55	15992	150	1	NULL	Franziska Deppe	Pycnonotus aurigaster	Pycnonotus	PYCNONOTIDAE	PASSERIFORMES	AVES	Sooty-headed Bulbul	1	Sumatra
2615	151	16393	3467	31	14_US8_20181104_060000.flac	Microphone SNR	2018-11-04	1314.3	1315	2151	3501	0	NULL	1	1	call	0	2019-12-28 09:33:16	15993	150	1	NULL	Franziska Deppe	Pycnonotus aurigaster	Pycnonotus	PYCNONOTIDAE	PASSERIFORMES	AVES	Sooty-headed Bulbul	1	Sumatra
2615	151	16394	3467	31	14_US8_20181104_060000.flac	Microphone SNR	2018-11-04	1327	1328.2	1682	3611	0	NULL	1	1	call	0	2019-12-28 09:33:36	15994	150	1	NULL	Franziska Deppe	Pycnonotus aurigaster	Pycnonotus	PYCNONOTIDAE	PASSERIFORMES	AVES	Sooty-headed Bulbul	1	Sumatra
2615	151	16396	3467	31	14_US8_20181104_060000.flac	Microphone SNR	2018-11-04	1394	1404	1379	3694	0	NULL	1	1	call	0	2019-12-28 09:36:07	16018	150	1	NULL	Franziska Deppe	Pycnonotus aurigaster	Pycnonotus	PYCNONOTIDAE	PASSERIFORMES	AVES	Sooty-headed Bulbul	1	Sumatra
2615	151	16405	3467	31	14_US8_20181104_060000.flac	Microphone SNR	2018-11-04	1579.5	1580.6	2454	3611	0	NULL	1	1	call	0	2019-12-28 13:47:20	16214	150	1	NULL	Franziska Deppe	Pycnonotus aurigaster	Pycnonotus	PYCNONOTIDAE	PASSERIFORMES	AVES	Sooty-headed Bulbul	1	Sumatra
2615	151	16406	3467	31	14_US8_20181104_060000.flac	Microphone SNR	2018-11-04	1612.6	1613.5	1627	3529	0	NULL	1	1	call	0	2019-12-28 13:47:41	16113	150	1	NULL	Franziska Deppe	Pycnonotus aurigaster	Pycnonotus	PYCNONOTIDAE	PASSERIFORMES	AVES	Sooty-headed Bulbul	1	Sumatra
2615	151	16407	3467	31	14_US8_20181104_060000.flac	Microphone SNR	2018-11-04	1635.8	1636.9	1076	3694	0	NULL	1	1	call	0	2019-12-28 13:48:45	16114	150	1	NULL	Franziska Deppe	Pycnonotus aurigaster	Pycnonotus	PYCNONOTIDAE	PASSERIFORMES	AVES	Sooty-headed Bulbul	1	Sumatra
2615	151	16413	3457	31	12_US4_20181104_060000.flac	Microphone SNR	2018-11-04	1149	1159	1048	3143	0	NULL	1	1	call	0	2019-12-28 14:01:22	15952	150	1	NULL	Franziska Deppe	Pycnonotus aurigaster	Pycnonotus	PYCNONOTIDAE	PASSERIFORMES	AVES	Sooty-headed Bulbul	1	Sumatra
2615	151	16414	3457	31	12_US4_20181104_060000.flac	Microphone SNR	2018-11-04	1169	1183	1150	4190	0	NULL	1	1	call	0	2019-12-28 14:02:53	15953	150	1	NULL	Franziska Deppe	Pycnonotus aurigaster	Pycnonotus	PYCNONOTIDAE	PASSERIFORMES	AVES	Sooty-headed Bulbul	1	Sumatra
2615	151	16415	3457	31	12_US4_20181104_060000.flac	Microphone SNR	2018-11-04	1186	1270.8	1150	3529	0	NULL	1	1	call	0	2019-12-28 14:03:23	15954	150	1	NULL	Franziska Deppe	Pycnonotus aurigaster	Pycnonotus	PYCNONOTIDAE	PASSERIFORMES	AVES	Sooty-headed Bulbul	1	Sumatra
2615	151	16418	3457	31	12_US4_20181104_060000.flac	Microphone SNR	2018-11-04	1294.5	1295.6	1737	3501	0	NULL	1	1	call	0	2019-12-28 14:06:18	15992	150	1	NULL	Franziska Deppe	Pycnonotus aurigaster	Pycnonotus	PYCNONOTIDAE	PASSERIFORMES	AVES	Sooty-headed Bulbul	1	Sumatra
2615	151	16419	3457	31	12_US4_20181104_060000.flac	Microphone SNR	2018-11-04	1316.1	1316.7	1792	3501	0	NULL	1	1	call	0	2019-12-28 14:06:39	15993	150	1	NULL	Franziska Deppe	Pycnonotus aurigaster	Pycnonotus	PYCNONOTIDAE	PASSERIFORMES	AVES	Sooty-headed Bulbul	1	Sumatra
2615	151	16420	3457	31	12_US4_20181104_060000.flac	Microphone SNR	2018-11-04	1328.8	1329.9	1462	3556	0	NULL	1	1	call	0	2019-12-28 14:12:20	15994	150	1	NULL	Franziska Deppe	Pycnonotus aurigaster	Pycnonotus	PYCNONOTIDAE	PASSERIFORMES	AVES	Sooty-headed Bulbul	1	Sumatra
2615	151	16422	3457	31	12_US4_20181104_060000.flac	Microphone SNR	2018-11-04	1396	1406	1517	3529	0	NULL	1	1	call	0	2019-12-28 14:22:42	16018	150	1	NULL	Franziska Deppe	Pycnonotus aurigaster	Pycnonotus	PYCNONOTIDAE	PASSERIFORMES	AVES	Sooty-headed Bulbul	1	Sumatra
2615	151	16432	3457	31	12_US4_20181104_060000.flac	Microphone SNR	2018-11-04	1581.5	1582.6	2481	3639	0	NULL	1	1	call	0	2019-12-28 14:39:06	16214	150	1	NULL	Franziska Deppe	Pycnonotus aurigaster	Pycnonotus	PYCNONOTIDAE	PASSERIFORMES	AVES	Sooty-headed Bulbul	1	Sumatra
2615	151	16433	3457	31	12_US4_20181104_060000.flac	Microphone SNR	2018-11-04	1614.6	1615.2	1710	3529	0	NULL	1	1	call	0	2019-12-28 14:39:27	16113	150	1	NULL	Franziska Deppe	Pycnonotus aurigaster	Pycnonotus	PYCNONOTIDAE	PASSERIFORMES	AVES	Sooty-headed Bulbul	1	Sumatra
2615	151	16434	3457	31	12_US4_20181104_060000.flac	Microphone SNR	2018-11-04	1637.8	1638.6	1599	3639	0	NULL	1	1	call	0	2019-12-28 14:40:17	16114	150	1	NULL	Franziska Deppe	Pycnonotus aurigaster	Pycnonotus	PYCNONOTIDAE	PASSERIFORMES	AVES	Sooty-headed Bulbul	1	Sumatra
2615	151	16437	3459	31	09_US4_20181104_060000.flac	Microphone SNR	2018-11-04	1149.6	1159.3	910	2592	0	NULL	1	1	call	0	2019-12-28 23:06:17	15952	150	1	NULL	Franziska Deppe	Pycnonotus aurigaster	Pycnonotus	PYCNONOTIDAE	PASSERIFORMES	AVES	Sooty-headed Bulbul	1	Sumatra
2615	151	16438	3459	31	09_US4_20181104_060000.flac	Microphone SNR	2018-11-04	1169	1183	2895	4190	0	NULL	1	1	call	0	2019-12-28 23:07:09	15953	150	1	NULL	Franziska Deppe	Pycnonotus aurigaster	Pycnonotus	PYCNONOTIDAE	PASSERIFORMES	AVES	Sooty-headed Bulbul	1	Sumatra
2615	151	16439	3459	31	09_US4_20181104_060000.flac	Microphone SNR	2018-11-04	1186	1270.9	1150	3694	0	NULL	1	1	call	0	2019-12-28 23:07:54	15954	150	1	NULL	Franziska Deppe	Pycnonotus aurigaster	Pycnonotus	PYCNONOTIDAE	PASSERIFORMES	AVES	Sooty-headed Bulbul	1	Sumatra
2615	151	16442	3459	31	09_US4_20181104_060000.flac	Microphone SNR	2018-11-04	1294.6	1295.6	1737	3446	0	NULL	1	1	call	0	2019-12-28 23:17:11	15992	150	1	NULL	Franziska Deppe	Pycnonotus aurigaster	Pycnonotus	PYCNONOTIDAE	PASSERIFORMES	AVES	Sooty-headed Bulbul	1	Sumatra
2615	151	16443	3459	31	09_US4_20181104_060000.flac	Microphone SNR	2018-11-04	1316.1	1317	2123	3418	0	NULL	1	1	call	0	2019-12-28 23:26:20	15993	150	1	NULL	Franziska Deppe	Pycnonotus aurigaster	Pycnonotus	PYCNONOTIDAE	PASSERIFORMES	AVES	Sooty-headed Bulbul	1	Sumatra
2615	151	16444	3459	31	09_US4_20181104_060000.flac	Microphone SNR	2018-11-04	1328.8	1329.9	1682	3446	0	NULL	1	1	call	0	2019-12-28 23:26:50	15994	150	1	NULL	Franziska Deppe	Pycnonotus aurigaster	Pycnonotus	PYCNONOTIDAE	PASSERIFORMES	AVES	Sooty-headed Bulbul	1	Sumatra
2615	151	16446	3459	31	09_US4_20181104_060000.flac	Microphone SNR	2018-11-04	1396	1406	1655	3666	0	NULL	1	1	call	0	2019-12-28 23:33:01	16018	150	1	NULL	Franziska Deppe	Pycnonotus aurigaster	Pycnonotus	PYCNONOTIDAE	PASSERIFORMES	AVES	Sooty-headed Bulbul	1	Sumatra
2615	151	16452	3459	31	09_US4_20181104_060000.flac	Microphone SNR	2018-11-04	1581.4	1582.4	2261	3666	0	NULL	1	1	call	0	2019-12-28 23:56:09	16214	150	1	NULL	Franziska Deppe	Pycnonotus aurigaster	Pycnonotus	PYCNONOTIDAE	PASSERIFORMES	AVES	Sooty-headed Bulbul	1	Sumatra
2615	151	16453	3459	31	09_US4_20181104_060000.flac	Microphone SNR	2018-11-04	1614.4	1615.2	1627	3694	0	NULL	1	1	call	0	2019-12-28 23:58:58	16113	150	1	NULL	Franziska Deppe	Pycnonotus aurigaster	Pycnonotus	PYCNONOTIDAE	PASSERIFORMES	AVES	Sooty-headed Bulbul	1	Sumatra
2615	151	16454	3459	31	09_US4_20181104_060000.flac	Microphone SNR	2018-11-04	1637.8	1638.6	1462	3611	0	NULL	1	1	call	0	2019-12-29 00:00:22	16114	150	1	NULL	Franziska Deppe	Pycnonotus aurigaster	Pycnonotus	PYCNONOTIDAE	PASSERIFORMES	AVES	Sooty-headed Bulbul	1	Sumatra
2625	104	16688	3465	31	23_US8_20181104_060000.flac	Microphone SNR	2018-11-04	1522.7	1526.1	1994	4028	0	NULL	0	1	call	0	2020-01-02 10:20:18	Andres: P aurigaster. Is p. goiavier, but the previous tags are P.aurigaster	150	1	NULL	Kevin Darras	Pycnonotus goiavier	Pycnonotus	PYCNONOTIDAE	PASSERIFORMES	AVES	Yellow-vented Bulbul	1	Sumatra
2625	151	11510	3468	31	21_A4_20181104_060000.flac	Microphone SNR	2018-11-04	408.3	462.2	366	3934	0	NULL	1	1	call	0	2018-12-09 20:08:44	12261	150	1	NULL	Franziska Deppe	Pycnonotus goiavier	Pycnonotus	PYCNONOTIDAE	PASSERIFORMES	AVES	Yellow-vented Bulbul	1	Sumatra
2625	151	11529	3460	31	20_US3_20181104_060000.flac	Microphone SNR	2018-11-04	402.3	457	413	3492	1	NULL	1	1	call	0	2018-12-10 16:09:32	12261	150	1	NULL	Franziska Deppe	Pycnonotus goiavier	Pycnonotus	PYCNONOTIDAE	PASSERIFORMES	AVES	Yellow-vented Bulbul	1	Sumatra
2625	151	11539	3464	31	16_US6_20181104_060000.flac	Microphone SNR	2018-11-04	408.9	463.5	302	3880	0	NULL	1	1	call	0	2018-12-10 16:46:15	12261	150	1	NULL	Franziska Deppe	Pycnonotus goiavier	Pycnonotus	PYCNONOTIDAE	PASSERIFORMES	AVES	Yellow-vented Bulbul	1	Sumatra
2625	151	11549	3467	31	14_US8_20181104_060000.flac	Microphone SNR	2018-11-04	401.8	456.4	1	3915	0	NULL	1	1	call	0	2018-12-10 21:57:17	12261	150	1	NULL	Franziska Deppe	Pycnonotus goiavier	Pycnonotus	PYCNONOTIDAE	PASSERIFORMES	AVES	Yellow-vented Bulbul	1	Sumatra
2625	151	11572	3457	31	12_US4_20181104_060000.flac	Microphone SNR	2018-11-04	404.4	458.3	1249	3797	0	NULL	1	1	call	0	2018-12-11 21:41:06	12261	150	1	NULL	Franziska Deppe	Pycnonotus goiavier	Pycnonotus	PYCNONOTIDAE	PASSERIFORMES	AVES	Yellow-vented Bulbul	1	Sumatra
2625	151	11592	3465	31	23_US8_20181104_060000.flac	Microphone SNR	2018-11-04	489.6	628.3	1324	3005	0	NULL	1	1	call	0	2018-12-12 15:07:11		150	1	NULL	Franziska Deppe	Pycnonotus goiavier	Pycnonotus	PYCNONOTIDAE	PASSERIFORMES	AVES	Yellow-vented Bulbul	1	Sumatra
2625	151	11593	3468	31	21_A4_20181104_060000.flac	Microphone SNR	2018-11-04	515.1	632.9	1393	2948	0	NULL	1	1	call	0	2018-12-12 15:09:41	11592	150	1	NULL	Franziska Deppe	Pycnonotus goiavier	Pycnonotus	PYCNONOTIDAE	PASSERIFORMES	AVES	Yellow-vented Bulbul	1	Sumatra
2625	151	11594	3460	31	20_US3_20181104_060000.flac	Microphone SNR	2018-11-04	490.1	629	1131	2913	0	NULL	1	1	call	0	2018-12-12 15:11:37	11592	150	1	NULL	Franziska Deppe	Pycnonotus goiavier	Pycnonotus	PYCNONOTIDAE	PASSERIFORMES	AVES	Yellow-vented Bulbul	1	Sumatra
2625	151	11595	3464	31	16_US6_20181104_060000.flac	Microphone SNR	2018-11-04	496.4	635.1	1489	3005	0	NULL	1	1	call	0	2018-12-12 15:12:28	11592	150	1	NULL	Franziska Deppe	Pycnonotus goiavier	Pycnonotus	PYCNONOTIDAE	PASSERIFORMES	AVES	Yellow-vented Bulbul	1	Sumatra
2625	151	11596	3467	31	14_US8_20181104_060000.flac	Microphone SNR	2018-11-04	489.6	628.4	1488	2954	0	NULL	1	1	call	0	2018-12-12 15:13:57	11592	150	1	NULL	Franziska Deppe	Pycnonotus goiavier	Pycnonotus	PYCNONOTIDAE	PASSERIFORMES	AVES	Yellow-vented Bulbul	1	Sumatra
2625	151	11597	3459	31	09_US4_20181104_060000.flac	Microphone SNR	2018-11-04	491.8	628.7	1549	2860	0	NULL	1	1	call	0	2018-12-12 15:21:14	11592	150	1	NULL	Franziska Deppe	Pycnonotus goiavier	Pycnonotus	PYCNONOTIDAE	PASSERIFORMES	AVES	Yellow-vented Bulbul	1	Sumatra
2625	151	11599	3454	31	07_US6_20181104_060000.flac	Microphone SNR	2018-11-04	409.1	463.6	332	3809	0	NULL	1	1	call	0	2018-12-12 15:31:39	12261	150	1	NULL	Franziska Deppe	Pycnonotus goiavier	Pycnonotus	PYCNONOTIDAE	PASSERIFORMES	AVES	Yellow-vented Bulbul	1	Sumatra
2625	151	11608	3454	31	07_US6_20181104_060000.flac	Microphone SNR	2018-11-04	496.9	633.8	1103	2950	0	NULL	1	1	call	0	2018-12-12 15:38:14	11592	150	1	NULL	Franziska Deppe	Pycnonotus goiavier	Pycnonotus	PYCNONOTIDAE	PASSERIFORMES	AVES	Yellow-vented Bulbul	1	Sumatra
2625	151	11613	3452	31	06_A4_20181104_060000.flac	Microphone SNR	2018-11-04	425.4	462.2	1245	3586	0	NULL	1	1	call	0	2018-12-12 18:56:46	12261 is the same sp.	150	1	NULL	Franziska Deppe	Pycnonotus goiavier	Pycnonotus	PYCNONOTIDAE	PASSERIFORMES	AVES	Yellow-vented Bulbul	1	Sumatra
2625	151	11621	3452	31	06_A4_20181104_060000.flac	Microphone SNR	2018-11-04	495.5	632.7	1324	3088	0	NULL	1	1	call	0	2018-12-12 19:03:10	11592	150	1	NULL	Franziska Deppe	Pycnonotus goiavier	Pycnonotus	PYCNONOTIDAE	PASSERIFORMES	AVES	Yellow-vented Bulbul	1	Sumatra
2625	151	11626	3450	31	04_US1_20181104_060000.flac	Microphone SNR	2018-11-04	421.5	453.4	1081	3501	0	NULL	1	1	call	0	2018-12-12 19:14:11	12261. same sp	150	1	NULL	Franziska Deppe	Pycnonotus goiavier	Pycnonotus	PYCNONOTIDAE	PASSERIFORMES	AVES	Yellow-vented Bulbul	1	Sumatra
2625	151	11643	3462	31	24_A2_20181105_060000.flac	Microphone SNR	2018-11-05	354.4	441.3	1145	2991	0	NULL	1	1	call	0	2018-12-12 20:04:58		150	1	NULL	Franziska Deppe	Pycnonotus goiavier	Pycnonotus	PYCNONOTIDAE	PASSERIFORMES	AVES	Yellow-vented Bulbul	1	Sumatra
2625	151	11656	3457	31	12_US4_20181104_060000.flac	Microphone SNR	2018-11-04	491.7	629.4	1261	3157	0	NULL	1	1	call	0	2018-12-13 15:18:30	11592	150	1	NULL	Franziska Deppe	Pycnonotus goiavier	Pycnonotus	PYCNONOTIDAE	PASSERIFORMES	AVES	Yellow-vented Bulbul	1	Sumatra
2625	151	11657	3450	31	04_US1_20181104_060000.flac	Microphone SNR	2018-11-04	544.1	569	1106	3131	0	NULL	1	1	call	0	2018-12-13 15:33:27	11592. same sp	150	1	NULL	Franziska Deppe	Pycnonotus goiavier	Pycnonotus	PYCNONOTIDAE	PASSERIFORMES	AVES	Yellow-vented Bulbul	1	Sumatra
2625	151	11659	3449	31	03_US1_20181105_060000.flac	Microphone SNR	2018-11-05	356.5	380.8	883	3115	0	NULL	1	1	call	0	2018-12-13 15:44:49	11643	150	1	NULL	Franziska Deppe	Pycnonotus goiavier	Pycnonotus	PYCNONOTIDAE	PASSERIFORMES	AVES	Yellow-vented Bulbul	1	Sumatra
2625	151	11665	3451	31	05_A4_20181105_060000.flac	Microphone SNR	2018-11-05	359.5	370.2	828	2757	0	NULL	1	1	call	0	2018-12-13 16:04:08	11643	150	1	NULL	Franziska Deppe	Pycnonotus goiavier	Pycnonotus	PYCNONOTIDAE	PASSERIFORMES	AVES	Yellow-vented Bulbul	1	Sumatra
2625	151	11667	3458	31	08_US6_20181105_060000.flac	Microphone SNR	2018-11-05	359.2	365.1	1544	3186	0	NULL	1	1	call	0	2018-12-13 16:30:28	11643	150	1	NULL	Franziska Deppe	Pycnonotus goiavier	Pycnonotus	PYCNONOTIDAE	PASSERIFORMES	AVES	Yellow-vented Bulbul	1	Sumatra
2625	151	11671	3455	31	10_US4_20181105_060000.flac	Microphone SNR	2018-11-05	348.8	373	1324	3088	0	NULL	1	1	call	0	2018-12-13 16:42:15	11643	150	1	NULL	Franziska Deppe	Pycnonotus goiavier	Pycnonotus	PYCNONOTIDAE	PASSERIFORMES	AVES	Yellow-vented Bulbul	1	Sumatra
2625	151	11679	3466	31	13_A2_20181105_060000.flac	Microphone SNR	2018-11-05	354.3	399.5	1186	3088	0	NULL	1	1	call	0	2018-12-13 17:38:32	11643	150	1	NULL	Franziska Deppe	Pycnonotus goiavier	Pycnonotus	PYCNONOTIDAE	PASSERIFORMES	AVES	Yellow-vented Bulbul	1	Sumatra
2625	151	11684	3463	31	15_US6_20181105_060000.flac	Microphone SNR	2018-11-05	340.7	385.9	1159	3170	0	NULL	1	1	call	0	2018-12-13 17:50:53	11643	150	1	NULL	Franziska Deppe	Pycnonotus goiavier	Pycnonotus	PYCNONOTIDAE	PASSERIFORMES	AVES	Yellow-vented Bulbul	1	Sumatra
2625	151	11688	3461	31	19_US3_20181105_060000.flac	Microphone SNR	2018-11-05	336.8	423.7	1145	2991	0	NULL	1	1	call	0	2018-12-13 18:00:39	11643	150	1	NULL	Franziska Deppe	Pycnonotus goiavier	Pycnonotus	PYCNONOTIDAE	PASSERIFORMES	AVES	Yellow-vented Bulbul	1	Sumatra
2625	151	11693	3469	31	22_A4_20181105_060000.flac	Microphone SNR	2018-11-05	353	538	1140	2990	0	NULL	1	1	call	0	2018-12-13 18:17:38	11643	150	1	NULL	Franziska Deppe	Pycnonotus goiavier	Pycnonotus	PYCNONOTIDAE	PASSERIFORMES	AVES	Yellow-vented Bulbul	1	Sumatra
2625	151	11982	3462	31	24_A2_20181105_060000.flac	Microphone SNR	2018-11-05	487.8	546.7	1145	2991	0	NULL	1	1	call	0	2019-01-02 17:32:21		150	1	NULL	Franziska Deppe	Pycnonotus goiavier	Pycnonotus	PYCNONOTIDAE	PASSERIFORMES	AVES	Yellow-vented Bulbul	1	Sumatra
2625	151	11983	3462	31	24_A2_20181105_060000.flac	Microphone SNR	2018-11-05	465.1	466.4	1145	2991	0	NULL	1	1	call	0	2019-01-02 17:39:05		150	1	NULL	Franziska Deppe	Pycnonotus goiavier	Pycnonotus	PYCNONOTIDAE	PASSERIFORMES	AVES	Yellow-vented Bulbul	1	Sumatra
2625	151	11984	3461	31	19_US3_20181105_060000.flac	Microphone SNR	2018-11-05	447.5	449.2	1145	2991	0	NULL	1	1	call	0	2019-01-02 18:01:34	11983	150	1	NULL	Franziska Deppe	Pycnonotus goiavier	Pycnonotus	PYCNONOTIDAE	PASSERIFORMES	AVES	Yellow-vented Bulbul	1	Sumatra
2625	151	11985	3461	31	19_US3_20181105_060000.flac	Microphone SNR	2018-11-05	470.6	529.2	1159	3418	0	NULL	1	1	call	0	2019-01-02 18:04:13	11982	150	1	NULL	Franziska Deppe	Pycnonotus goiavier	Pycnonotus	PYCNONOTIDAE	PASSERIFORMES	AVES	Yellow-vented Bulbul	1	Sumatra
2625	151	11986	3463	31	15_US6_20181105_060000.flac	Microphone SNR	2018-11-05	407.3	409.2	1159	3170	0	NULL	1	1	call	0	2019-01-02 18:24:45	11643	150	1	NULL	Franziska Deppe	Pycnonotus goiavier	Pycnonotus	PYCNONOTIDAE	PASSERIFORMES	AVES	Yellow-vented Bulbul	1	Sumatra
2625	151	11987	3463	31	15_US6_20181105_060000.flac	Microphone SNR	2018-11-05	426.4	428	1159	3170	0	NULL	1	1	call	0	2019-01-02 18:29:10	11643	150	1	NULL	Franziska Deppe	Pycnonotus goiavier	Pycnonotus	PYCNONOTIDAE	PASSERIFORMES	AVES	Yellow-vented Bulbul	1	Sumatra
2625	151	11988	3463	31	15_US6_20181105_060000.flac	Microphone SNR	2018-11-05	451.4	452.6	1159	3170	0	NULL	1	1	call	0	2019-01-02 18:31:06	11983	150	1	NULL	Franziska Deppe	Pycnonotus goiavier	Pycnonotus	PYCNONOTIDAE	PASSERIFORMES	AVES	Yellow-vented Bulbul	1	Sumatra
2625	151	11989	3463	31	15_US6_20181105_060000.flac	Microphone SNR	2018-11-05	474.6	533.1	1159	3170	0	NULL	1	1	call	0	2019-01-02 18:35:29	11982	150	1	NULL	Franziska Deppe	Pycnonotus goiavier	Pycnonotus	PYCNONOTIDAE	PASSERIFORMES	AVES	Yellow-vented Bulbul	1	Sumatra
2625	151	11990	3466	31	13_A2_20181105_060000.flac	Microphone SNR	2018-11-05	421	422.9	1186	3088	0	NULL	1	1	call	0	2019-01-03 12:17:37	11643	150	1	NULL	Franziska Deppe	Pycnonotus goiavier	Pycnonotus	PYCNONOTIDAE	PASSERIFORMES	AVES	Yellow-vented Bulbul	1	Sumatra
2625	151	11991	3466	31	13_A2_20181105_060000.flac	Microphone SNR	2018-11-05	465	466	1186	3088	0	NULL	1	1	call	0	2019-01-03 12:19:04	11983	150	1	NULL	Franziska Deppe	Pycnonotus goiavier	Pycnonotus	PYCNONOTIDAE	PASSERIFORMES	AVES	Yellow-vented Bulbul	1	Sumatra
2625	151	11992	3466	31	13_A2_20181105_060000.flac	Microphone SNR	2018-11-05	487.8	546.6	1186	3088	0	NULL	1	1	call	0	2019-01-03 12:22:26	11982	150	1	NULL	Franziska Deppe	Pycnonotus goiavier	Pycnonotus	PYCNONOTIDAE	PASSERIFORMES	AVES	Yellow-vented Bulbul	1	Sumatra
2625	151	11997	3455	31	10_US4_20181105_060000.flac	Microphone SNR	2018-11-05	392.9	394.7	1324	3088	0	NULL	1	1	call	0	2019-01-03 13:54:33	11643	150	1	NULL	Franziska Deppe	Pycnonotus goiavier	Pycnonotus	PYCNONOTIDAE	PASSERIFORMES	AVES	Yellow-vented Bulbul	1	Sumatra
2625	151	11998	3455	31	10_US4_20181105_060000.flac	Microphone SNR	2018-11-05	415	417.1	1324	3088	0	NULL	1	1	call	0	2019-01-03 13:56:09	11643	150	1	NULL	Franziska Deppe	Pycnonotus goiavier	Pycnonotus	PYCNONOTIDAE	PASSERIFORMES	AVES	Yellow-vented Bulbul	1	Sumatra
2625	151	11999	3455	31	10_US4_20181105_060000.flac	Microphone SNR	2018-11-05	434.5	435.7	1324	3088	0	NULL	1	1	call	0	2019-01-03 13:57:11	11643				Franziska Deppe	Pycnonotus goiavier	Pycnonotus	PYCNONOTIDAE	PASSERIFORMES	AVES	Yellow-vented Bulbul	1	Sumatra
2625	151	12000	3455	31	10_US4_20181105_060000.flac	Microphone SNR	2018-11-05	434.5	435.7	1324	3088	0	NULL	1	1	call	0	2019-01-03 13:57:37	11643	150	1	NULL	Franziska Deppe	Pycnonotus goiavier	Pycnonotus	PYCNONOTIDAE	PASSERIFORMES	AVES	Yellow-vented Bulbul	1	Sumatra
2625	151	12001	3455	31	10_US4_20181105_060000.flac	Microphone SNR	2018-11-05	459.2	460.8	1324	3088	0	NULL	1	1	call	0	2019-01-03 13:58:58	11983	150	1	NULL	Franziska Deppe	Pycnonotus goiavier	Pycnonotus	PYCNONOTIDAE	PASSERIFORMES	AVES	Yellow-vented Bulbul	1	Sumatra
2625	151	12002	3455	31	10_US4_20181105_060000.flac	Microphone SNR	2018-11-05	482.2	540.9	1324	3088	0	NULL	1	1	call	0	2019-01-03 14:06:31	11982	150	1	NULL	Franziska Deppe	Pycnonotus goiavier	Pycnonotus	PYCNONOTIDAE	PASSERIFORMES	AVES	Yellow-vented Bulbul	1	Sumatra
2625	151	12003	3458	31	08_US6_20181105_060000.flac	Microphone SNR	2018-11-05	385.2	386.9	1544	3186	0	NULL	1	1	call	0	2019-01-03 15:39:54	11643	150	1	NULL	Franziska Deppe	Pycnonotus goiavier	Pycnonotus	PYCNONOTIDAE	PASSERIFORMES	AVES	Yellow-vented Bulbul	1	Sumatra
2625	151	12004	3458	31	08_US6_20181105_060000.flac	Microphone SNR	2018-11-05	407.3	409.5	1544	3186	0	NULL	1	1	call	0	2019-01-03 15:40:56	11643	150	1	NULL	Franziska Deppe	Pycnonotus goiavier	Pycnonotus	PYCNONOTIDAE	PASSERIFORMES	AVES	Yellow-vented Bulbul	1	Sumatra
2625	151	12005	3458	31	08_US6_20181105_060000.flac	Microphone SNR	2018-11-05	426.8	431.2	1544	3186	0	NULL	1	1	call	0	2019-01-03 15:42:39	11643	150	1	NULL	Franziska Deppe	Pycnonotus goiavier	Pycnonotus	PYCNONOTIDAE	PASSERIFORMES	AVES	Yellow-vented Bulbul	1	Sumatra
2625	151	12006	3458	31	08_US6_20181105_060000.flac	Microphone SNR	2018-11-05	451.6	452.7	1544	3186	0	NULL	1	1	call	0	2019-01-03 15:45:48	11643	150	1	NULL	Franziska Deppe	Pycnonotus goiavier	Pycnonotus	PYCNONOTIDAE	PASSERIFORMES	AVES	Yellow-vented Bulbul	1	Sumatra
2625	151	12007	3458	31	08_US6_20181105_060000.flac	Microphone SNR	2018-11-05	474.1	475.7	1544	3186	0	NULL	1	1	call	0	2019-01-03 15:48:45	11983	150	1	NULL	Franziska Deppe	Pycnonotus goiavier	Pycnonotus	PYCNONOTIDAE	PASSERIFORMES	AVES	Yellow-vented Bulbul	1	Sumatra
2625	151	12008	3458	31	08_US6_20181105_060000.flac	Microphone SNR	2018-11-05	494.8	533.1	1544	3186	0	NULL	1	1	call	0	2019-01-03 15:50:13	11982	150	1	NULL	Franziska Deppe	Pycnonotus goiavier	Pycnonotus	PYCNONOTIDAE	PASSERIFORMES	AVES	Yellow-vented Bulbul	1	Sumatra
2625	151	12009	3451	31	05_A4_20181105_060000.flac	Microphone SNR	2018-11-05	389.8	413.9	828	2757	0	NULL	1	1	call	0	2019-01-03 16:03:50	11643	150	1	NULL	Franziska Deppe	Pycnonotus goiavier	Pycnonotus	PYCNONOTIDAE	PASSERIFORMES	AVES	Yellow-vented Bulbul	1	Sumatra
2625	151	12010	3451	31	05_A4_20181105_060000.flac	Microphone SNR	2018-11-05	431.7	433.2	828	2757	0	NULL	1	1	call	0	2019-01-03 16:21:52	11643	150	1	NULL	Franziska Deppe	Pycnonotus goiavier	Pycnonotus	PYCNONOTIDAE	PASSERIFORMES	AVES	Yellow-vented Bulbul	1	Sumatra
2625	151	12011	3451	31	05_A4_20181105_060000.flac	Microphone SNR	2018-11-05	456.4	458.9	828	2757	0	NULL	1	1	call	0	2019-01-03 16:23:53	11983	150	1	NULL	Franziska Deppe	Pycnonotus goiavier	Pycnonotus	PYCNONOTIDAE	PASSERIFORMES	AVES	Yellow-vented Bulbul	1	Sumatra
2625	151	12012	3451	31	05_A4_20181105_060000.flac	Microphone SNR	2018-11-05	478.2	537.4	828	2757	0	NULL	1	1	call	0	2019-01-03 16:26:10	11982	150	1	NULL	Franziska Deppe	Pycnonotus goiavier	Pycnonotus	PYCNONOTIDAE	PASSERIFORMES	AVES	Yellow-vented Bulbul	1	Sumatra
2625	151	12013	3449	31	03_US1_20181105_060000.flac	Microphone SNR	2018-11-05	401.3	424.9	883	3115	0	NULL	1	1	call	0	2019-01-03 16:41:10	11643	150	1	NULL	Franziska Deppe	Pycnonotus goiavier	Pycnonotus	PYCNONOTIDAE	PASSERIFORMES	AVES	Yellow-vented Bulbul	1	Sumatra
2625	151	12014	3449	31	03_US1_20181105_060000.flac	Microphone SNR	2018-11-05	442	443.5	883	3115	0	NULL	1	1	call	0	2019-01-03 16:43:33	11643	150	1	NULL	Franziska Deppe	Pycnonotus goiavier	Pycnonotus	PYCNONOTIDAE	PASSERIFORMES	AVES	Yellow-vented Bulbul	1	Sumatra
2625	151	12015	3449	31	03_US1_20181105_060000.flac	Microphone SNR	2018-11-05	466.9	468.5	883	3115	0	NULL	1	1	call	0	2019-01-03 16:44:44	11983	150	1	NULL	Franziska Deppe	Pycnonotus goiavier	Pycnonotus	PYCNONOTIDAE	PASSERIFORMES	AVES	Yellow-vented Bulbul	1	Sumatra
2625	151	12016	3449	31	03_US1_20181105_060000.flac	Microphone SNR	2018-11-05	488.8	548.6	883	3115	0	NULL	1	1	call	0	2019-01-03 16:47:47	11982	150	1	NULL	Franziska Deppe	Pycnonotus goiavier	Pycnonotus	PYCNONOTIDAE	PASSERIFORMES	AVES	Yellow-vented Bulbul	1	Sumatra
2625	151	12248	3462	31	24_A2_20181105_060000.flac	Microphone SNR	2018-11-05	648.6	649.9	1241	3694	0	NULL	1	1	call	0	2019-02-09 13:10:01		150	1	NULL	Franziska Deppe	Pycnonotus goiavier	Pycnonotus	PYCNONOTIDAE	PASSERIFORMES	AVES	Yellow-vented Bulbul	1	Sumatra
2625	151	12253	3462	31	24_A2_20181105_060000.flac	Microphone SNR	2018-11-05	696.6	720.9	1599	2922	0	NULL	1	1	call	0	2019-02-09 13:20:31		150	1	NULL	Franziska Deppe	Pycnonotus goiavier	Pycnonotus	PYCNONOTIDAE	PASSERIFORMES	AVES	Yellow-vented Bulbul	1	Sumatra
2625	151	12257	3462	31	24_A2_20181105_060000.flac	Microphone SNR	2018-11-05	745.9	791.2	1599	2922	0	NULL	1	1	call	0	2019-02-09 15:49:01		150	1	NULL	Franziska Deppe	Pycnonotus goiavier	Pycnonotus	PYCNONOTIDAE	PASSERIFORMES	AVES	Yellow-vented Bulbul	1	Sumatra
2625	151	12260	3462	31	24_A2_20181105_060000.flac	Microphone SNR	2018-11-05	848.4	849.3	1351	3005	0	NULL	1	1	call	0	2019-02-09 16:00:08		150	1	NULL	Franziska Deppe	Pycnonotus goiavier	Pycnonotus	PYCNONOTIDAE	PASSERIFORMES	AVES	Yellow-vented Bulbul	1	Sumatra
2625	151	12261	3465	31	23_US8_20181104_060000.flac	Microphone SNR	2018-11-04	401.6	456.6	414	3639	0	NULL	1	1	call	0	2019-02-09 16:13:03		150	1	NULL	Franziska Deppe	Pycnonotus goiavier	Pycnonotus	PYCNONOTIDAE	PASSERIFORMES	AVES	Yellow-vented Bulbul	1	Sumatra
2625	151	12264	3465	31	23_US8_20181104_060000.flac	Microphone SNR	2018-11-04	689.2	876.5	945	3198	0	NULL	1	1	call	0	2019-02-09 16:17:12		150	1	NULL	Franziska Deppe	Pycnonotus goiavier	Pycnonotus	PYCNONOTIDAE	PASSERIFORMES	AVES	Yellow-vented Bulbul	1	Sumatra
2625	151	12270	3449	31	03_US1_20181105_060000.flac	Microphone SNR	2018-11-05	651	652	1076	3611	0	NULL	1	1	call	0	2019-02-11 17:10:55	12248	150	1	NULL	Franziska Deppe	Pycnonotus goiavier	Pycnonotus	PYCNONOTIDAE	PASSERIFORMES	AVES	Yellow-vented Bulbul	1	Sumatra
2625	151	12275	3462	31	24_A2_20181105_060000.flac	Microphone SNR	2018-11-05	617.2	628.7	1183	3217	0	NULL	1	1	call	0	2019-02-11 17:26:57		150	1	NULL	Franziska Deppe	Pycnonotus goiavier	Pycnonotus	PYCNONOTIDAE	PASSERIFORMES	AVES	Yellow-vented Bulbul	1	Sumatra
2625	151	12292	3449	31	03_US1_20181105_060000.flac	Microphone SNR	2018-11-05	618.6	631.3	1048	2619	0	NULL	1	1	call	0	2019-02-11 17:59:40	12275	150	1	NULL	Franziska Deppe	Pycnonotus goiavier	Pycnonotus	PYCNONOTIDAE	PASSERIFORMES	AVES	Yellow-vented Bulbul	1	Sumatra
2625	151	12296	3449	31	03_US1_20181105_060000.flac	Microphone SNR	2018-11-05	698.8	723.2	1159	2729	0	NULL	1	1	call	0	2019-02-11 18:03:33	12253	150	1	NULL	Franziska Deppe	Pycnonotus goiavier	Pycnonotus	PYCNONOTIDAE	PASSERIFORMES	AVES	Yellow-vented Bulbul	1	Sumatra
2625	151	12300	3449	31	03_US1_20181105_060000.flac	Microphone SNR	2018-11-05	776.2	793.4	1627	2757	0	NULL	1	1	call	0	2019-02-11 18:07:29	12257	150	1	NULL	Franziska Deppe	Pycnonotus goiavier	Pycnonotus	PYCNONOTIDAE	PASSERIFORMES	AVES	Yellow-vented Bulbul	1	Sumatra
2625	151	12301	3449	31	03_US1_20181105_060000.flac	Microphone SNR	2018-11-05	748.2	760.5	1627	2757	0	NULL	1	1	call	0	2019-02-11 18:08:55	12257	150	1	NULL	Franziska Deppe	Pycnonotus goiavier	Pycnonotus	PYCNONOTIDAE	PASSERIFORMES	AVES	Yellow-vented Bulbul	1	Sumatra
2625	151	12305	3449	31	03_US1_20181105_060000.flac	Microphone SNR	2018-11-05	850.7	851.8	1389	3076	0	NULL	1	1	call	0	2019-02-11 18:13:02	12260	150	1	NULL	Franziska Deppe	Pycnonotus goiavier	Pycnonotus	PYCNONOTIDAE	PASSERIFORMES	AVES	Yellow-vented Bulbul	1	Sumatra
2625	151	12316	3469	31	22_A4_20181105_060000.flac	Microphone SNR	2018-11-05	640.3	641.7	993	3115	0	NULL	1	1	call	0	2019-02-11 20:10:18	12248	150	1	NULL	Franziska Deppe	Pycnonotus goiavier	Pycnonotus	PYCNONOTIDAE	PASSERIFORMES	AVES	Yellow-vented Bulbul	1	Sumatra
2625	151	12318	3469	31	22_A4_20181105_060000.flac	Microphone SNR	2018-11-05	688.3	713	1462	2564	0	NULL	1	1	call	0	2019-02-11 20:16:05	12253	150	1	NULL	Franziska Deppe	Pycnonotus goiavier	Pycnonotus	PYCNONOTIDAE	PASSERIFORMES	AVES	Yellow-vented Bulbul	1	Sumatra
2625	151	12321	3469	31	22_A4_20181105_060000.flac	Microphone SNR	2018-11-05	737.6	782.8	1627	2812	0	NULL	1	1	call	0	2019-02-11 20:21:33	12257	150	1	NULL	Franziska Deppe	Pycnonotus goiavier	Pycnonotus	PYCNONOTIDAE	PASSERIFORMES	AVES	Yellow-vented Bulbul	1	Sumatra
2625	151	12325	3469	31	22_A4_20181105_060000.flac	Microphone SNR	2018-11-05	840.1	841.2	1655	2619	0	NULL	1	1	call	0	2019-02-11 20:29:28	12260	150	1	NULL	Franziska Deppe	Pycnonotus goiavier	Pycnonotus	PYCNONOTIDAE	PASSERIFORMES	AVES	Yellow-vented Bulbul	1	Sumatra
2625	151	12331	3461	31	19_US3_20181105_060000.flac	Microphone SNR	2018-11-05	599.7	612.5	1183	3217	0	NULL	1	1	call	0	2019-02-11 21:00:34	12275	150	1	NULL	Franziska Deppe	Pycnonotus goiavier	Pycnonotus	PYCNONOTIDAE	PASSERIFORMES	AVES	Yellow-vented Bulbul	1	Sumatra
2625	151	12333	3461	31	19_US3_20181105_060000.flac	Microphone SNR	2018-11-05	631.6	632.7	580	3666	0	NULL	1	1	call	0	2019-02-11 21:03:05	12248	150	1	NULL	Franziska Deppe	Pycnonotus goiavier	Pycnonotus	PYCNONOTIDAE	PASSERIFORMES	AVES	Yellow-vented Bulbul	1	Sumatra
2625	151	12337	3461	31	19_US3_20181105_060000.flac	Microphone SNR	2018-11-05	679.4	703.8	1269	2564	0	NULL	1	1	call	0	2019-02-11 21:12:01	12253	150	1	NULL	Franziska Deppe	Pycnonotus goiavier	Pycnonotus	PYCNONOTIDAE	PASSERIFORMES	AVES	Yellow-vented Bulbul	1	Sumatra
2625	151	12341	3461	31	19_US3_20181105_060000.flac	Microphone SNR	2018-11-05	729	774.3	1407	2481	0	NULL	1	1	call	0	2019-02-11 21:15:40	12257	150	1	NULL	Franziska Deppe	Pycnonotus goiavier	Pycnonotus	PYCNONOTIDAE	PASSERIFORMES	AVES	Yellow-vented Bulbul	1	Sumatra
2625	151	12345	3461	31	19_US3_20181105_060000.flac	Microphone SNR	2018-11-05	831.4	832.2	1489	2950	0	NULL	1	1	call	0	2019-02-11 21:18:55	12260	150	1	NULL	Franziska Deppe	Pycnonotus goiavier	Pycnonotus	PYCNONOTIDAE	PASSERIFORMES	AVES	Yellow-vented Bulbul	1	Sumatra
2625	151	12352	3463	31	15_US6_20181105_060000.flac	Microphone SNR	2018-11-05	603.9	615.6	1076	2977	0	NULL	1	1	call	0	2019-02-12 09:37:01	12275	150	1	NULL	Franziska Deppe	Pycnonotus goiavier	Pycnonotus	PYCNONOTIDAE	PASSERIFORMES	AVES	Yellow-vented Bulbul	1	Sumatra
2625	151	12353	3463	31	15_US6_20181105_060000.flac	Microphone SNR	2018-11-05	636	636.8	1351	3115	0	NULL	1	1	call	0	2019-02-12 09:37:29	12248	150	1	NULL	Franziska Deppe	Pycnonotus goiavier	Pycnonotus	PYCNONOTIDAE	PASSERIFORMES	AVES	Yellow-vented Bulbul	1	Sumatra
2625	151	12358	3463	31	15_US6_20181105_060000.flac	Microphone SNR	2018-11-05	683.1	707.8	1544	2702	0	NULL	1	1	call	0	2019-02-12 09:43:20	12253	150	1	NULL	Franziska Deppe	Pycnonotus goiavier	Pycnonotus	PYCNONOTIDAE	PASSERIFORMES	AVES	Yellow-vented Bulbul	1	Sumatra
2625	151	12362	3463	31	15_US6_20181105_060000.flac	Microphone SNR	2018-11-05	732.6	780.1	1269	2509	0	NULL	1	1	call	0	2019-02-12 09:56:52	12257	150	1	NULL	Franziska Deppe	Pycnonotus goiavier	Pycnonotus	PYCNONOTIDAE	PASSERIFORMES	AVES	Yellow-vented Bulbul	1	Sumatra
2625	151	12366	3463	31	15_US6_20181105_060000.flac	Microphone SNR	2018-11-05	835.1	836.2	1572	3170	0	NULL	1	1	call	0	2019-02-12 10:09:37	12260	150	1	NULL	Franziska Deppe	Pycnonotus goiavier	Pycnonotus	PYCNONOTIDAE	PASSERIFORMES	AVES	Yellow-vented Bulbul	1	Sumatra
2625	151	12373	3466	31	13_A2_20181105_060000.flac	Microphone SNR	2018-11-05	616.8	629	1186	2922	0	NULL	1	1	call	0	2019-02-12 10:20:30	12275	150	1	NULL	Franziska Deppe	Pycnonotus goiavier	Pycnonotus	PYCNONOTIDAE	PASSERIFORMES	AVES	Yellow-vented Bulbul	1	Sumatra
2625	151	12374	3466	31	13_A2_20181105_060000.flac	Microphone SNR	2018-11-05	648.7	649.9	910	3060	0	NULL	1	1	call	0	2019-02-12 10:22:33	12248	150	1	NULL	Franziska Deppe	Pycnonotus goiavier	Pycnonotus	PYCNONOTIDAE	PASSERIFORMES	AVES	Yellow-vented Bulbul	1	Sumatra
2625	151	12379	3466	31	13_A2_20181105_060000.flac	Microphone SNR	2018-11-05	696.6	721	1407	2729	0	NULL	1	1	call	0	2019-02-12 10:25:32	12253	150	1	NULL	Franziska Deppe	Pycnonotus goiavier	Pycnonotus	PYCNONOTIDAE	PASSERIFORMES	AVES	Yellow-vented Bulbul	1	Sumatra
2625	151	12382	3466	31	13_A2_20181105_060000.flac	Microphone SNR	2018-11-05	745.9	791.3	1517	3033	0	NULL	1	1	call	0	2019-02-12 10:27:54	12257	150	1	NULL	Franziska Deppe	Pycnonotus goiavier	Pycnonotus	PYCNONOTIDAE	PASSERIFORMES	AVES	Yellow-vented Bulbul	1	Sumatra
2625	151	12386	3466	31	13_A2_20181105_060000.flac	Microphone SNR	2018-11-05	848.5	849.4	1379	3005	0	NULL	1	1	call	0	2019-02-12 10:32:11	12260	150	1	NULL	Franziska Deppe	Pycnonotus goiavier	Pycnonotus	PYCNONOTIDAE	PASSERIFORMES	AVES	Yellow-vented Bulbul	1	Sumatra
2625	151	12413	3468	31	21_A4_20181104_060000.flac	Microphone SNR	2018-11-04	694.7	882.4	1131	3226	0	NULL	1	1	call	0	2019-02-12 12:18:41	12264	150	1	NULL	Franziska Deppe	Pycnonotus goiavier	Pycnonotus	PYCNONOTIDAE	PASSERIFORMES	AVES	Yellow-vented Bulbul	1	Sumatra
2625	151	12417	3460	31	20_US3_20181104_060000.flac	Microphone SNR	2018-11-04	689.9	877.3	1021	3115	0	NULL	1	1	call	0	2019-02-12 12:27:31	12264	150	1	NULL	Franziska Deppe	Pycnonotus goiavier	Pycnonotus	PYCNONOTIDAE	PASSERIFORMES	AVES	Yellow-vented Bulbul	1	Sumatra
2625	151	12421	3464	31	16_US6_20181104_060000.flac	Microphone SNR	2018-11-04	696.2	880.9	1186	3363	0	NULL	1	1	call	0	2019-02-12 12:33:55	12264	150	1	NULL	Franziska Deppe	Pycnonotus goiavier	Pycnonotus	PYCNONOTIDAE	PASSERIFORMES	AVES	Yellow-vented Bulbul	1	Sumatra
2625	151	12425	3467	31	14_US8_20181104_060000.flac	Microphone SNR	2018-11-04	689	876.7	1076	3336	0	NULL	1	1	call	0	2019-02-12 12:52:26	12264	150	1	NULL	Franziska Deppe	Pycnonotus goiavier	Pycnonotus	PYCNONOTIDAE	PASSERIFORMES	AVES	Yellow-vented Bulbul	1	Sumatra
2625	151	12429	3457	31	12_US4_20181104_060000.flac	Microphone SNR	2018-11-04	691.1	875.8	1159	3501	0	NULL	1	1	call	0	2019-02-12 13:22:18	12264	150	1	NULL	Franziska Deppe	Pycnonotus goiavier	Pycnonotus	PYCNONOTIDAE	PASSERIFORMES	AVES	Yellow-vented Bulbul	1	Sumatra
2625	151	12431	3459	31	09_US4_20181104_060000.flac	Microphone SNR	2018-11-04	426.6	458.3	828	3281	0	NULL	1	1	call	0	2019-02-12 13:27:47	12261	150	1	NULL	Franziska Deppe	Pycnonotus goiavier	Pycnonotus	PYCNONOTIDAE	PASSERIFORMES	AVES	Yellow-vented Bulbul	1	Sumatra
2625	151	12434	3459	31	09_US4_20181104_060000.flac	Microphone SNR	2018-11-04	691.1	699.6	1076	2867	0	NULL	1	1	call	0	2019-02-12 13:32:14	12264	150	1	NULL	Franziska Deppe	Pycnonotus goiavier	Pycnonotus	PYCNONOTIDAE	PASSERIFORMES	AVES	Yellow-vented Bulbul	1	Sumatra
2625	151	12435	3459	31	09_US4_20181104_060000.flac	Microphone SNR	2018-11-04	720.4	721.3	1076	2876	0	NULL	1	1	call	0	2019-02-12 14:17:47	12264	150	1	NULL	Franziska Deppe	Pycnonotus goiavier	Pycnonotus	PYCNONOTIDAE	PASSERIFORMES	AVES	Yellow-vented Bulbul	1	Sumatra
2625	151	12436	3459	31	09_US4_20181104_060000.flac	Microphone SNR	2018-11-04	742.9	857	1076	2876	0	NULL	1	1	call	0	2019-02-12 14:19:10	12264	150	1	NULL	Franziska Deppe	Pycnonotus goiavier	Pycnonotus	PYCNONOTIDAE	PASSERIFORMES	AVES	Yellow-vented Bulbul	1	Sumatra
2625	151	12440	3454	31	07_US6_20181104_060000.flac	Microphone SNR	2018-11-04	695.3	726.2	1131	3060	0	NULL	1	1	call	0	2019-02-12 14:40:12	12264	150	1	NULL	Franziska Deppe	Pycnonotus goiavier	Pycnonotus	PYCNONOTIDAE	PASSERIFORMES	AVES	Yellow-vented Bulbul	1	Sumatra
2625	151	12441	3454	31	07_US6_20181104_060000.flac	Microphone SNR	2018-11-04	747.7	867.1	1131	3060	0	NULL	1	1	call	0	2019-02-12 14:43:16	12264	150	1	NULL	Franziska Deppe	Pycnonotus goiavier	Pycnonotus	PYCNONOTIDAE	PASSERIFORMES	AVES	Yellow-vented Bulbul	1	Sumatra
2625	151	12445	3452	31	06_A4_20181104_060000.flac	Microphone SNR	2018-11-04	694.8	724.9	1076	3281	0	NULL	1	1	call	0	2019-02-12 15:45:44	12264	150	1	NULL	Franziska Deppe	Pycnonotus goiavier	Pycnonotus	PYCNONOTIDAE	PASSERIFORMES	AVES	Yellow-vented Bulbul	1	Sumatra
2625	151	12446	3452	31	06_A4_20181104_060000.flac	Microphone SNR	2018-11-04	746.6	879.4	1076	3281	0	NULL	1	1	call	0	2019-02-12 15:47:58	12264	150	1	NULL	Franziska Deppe	Pycnonotus goiavier	Pycnonotus	PYCNONOTIDAE	PASSERIFORMES	AVES	Yellow-vented Bulbul	1	Sumatra
2625	151	12448	3450	31	04_US1_20181104_060000.flac	Microphone SNR	2018-11-04	610.9	625.4	966	2840	0	NULL	1	1	call	0	2019-02-12 16:29:26	11592. same sp	150	1	NULL	Franziska Deppe	Pycnonotus goiavier	Pycnonotus	PYCNONOTIDAE	PASSERIFORMES	AVES	Yellow-vented Bulbul	1	Sumatra
2625	151	12450	3450	31	04_US1_20181104_060000.flac	Microphone SNR	2018-11-04	685.8	700.8	938	2950	0	NULL	1	1	call	0	2019-02-12 16:32:28	12264.same sp	150	1	NULL	Franziska Deppe	Pycnonotus goiavier	Pycnonotus	PYCNONOTIDAE	PASSERIFORMES	AVES	Yellow-vented Bulbul	1	Sumatra
2625	151	12452	3450	31	04_US1_20181104_060000.flac	Microphone SNR	2018-11-04	737.7	852	1296	3033	0	NULL	1	1	call	0	2019-02-12 16:35:02	12264.same sp	150	1	NULL	Franziska Deppe	Pycnonotus goiavier	Pycnonotus	PYCNONOTIDAE	PASSERIFORMES	AVES	Yellow-vented Bulbul	1	Sumatra
2625	151	12457	3455	31	10_US4_20181105_060000.flac	Microphone SNR	2018-11-05	622.6	623.8	1351	2867	0	NULL	1	1	call	0	2019-02-12 17:06:55	12275	150	1	NULL	Franziska Deppe	Pycnonotus goiavier	Pycnonotus	PYCNONOTIDAE	PASSERIFORMES	AVES	Yellow-vented Bulbul	1	Sumatra
2625	151	12458	3455	31	10_US4_20181105_060000.flac	Microphone SNR	2018-11-05	643.5	644.6	1186	2592	0	NULL	1	1	call	0	2019-02-12 17:10:26	12248	150	1	NULL	Franziska Deppe	Pycnonotus goiavier	Pycnonotus	PYCNONOTIDAE	PASSERIFORMES	AVES	Yellow-vented Bulbul	1	Sumatra
2625	151	12461	3455	31	10_US4_20181105_060000.flac	Microphone SNR	2018-11-05	691.4	715.4	1379	2867	0	NULL	1	1	call	0	2019-02-12 17:13:36	12253	150	1	NULL	Franziska Deppe	Pycnonotus goiavier	Pycnonotus	PYCNONOTIDAE	PASSERIFORMES	AVES	Yellow-vented Bulbul	1	Sumatra
2625	151	12465	3455	31	10_US4_20181105_060000.flac	Microphone SNR	2018-11-05	740.5	752.9	1241	2950	0	NULL	1	1	call	0	2019-02-12 17:17:30	12257	150	1	NULL	Franziska Deppe	Pycnonotus goiavier	Pycnonotus	PYCNONOTIDAE	PASSERIFORMES	AVES	Yellow-vented Bulbul	1	Sumatra
2625	151	12466	3455	31	10_US4_20181105_060000.flac	Microphone SNR	2018-11-05	768.3	786.4	1241	2950	0	NULL	1	1	call	0	2019-02-12 17:18:32	12257	150	1	NULL	Franziska Deppe	Pycnonotus goiavier	Pycnonotus	PYCNONOTIDAE	PASSERIFORMES	AVES	Yellow-vented Bulbul	1	Sumatra
2625	151	12469	3455	31	10_US4_20181105_060000.flac	Microphone SNR	2018-11-05	843	844	1655	3281	0	NULL	1	1	call	0	2019-02-12 17:22:03	12260	150	1	NULL	Franziska Deppe	Pycnonotus goiavier	Pycnonotus	PYCNONOTIDAE	PASSERIFORMES	AVES	Yellow-vented Bulbul	1	Sumatra
2625	151	12475	3458	31	08_US6_20181105_060000.flac	Microphone SNR	2018-11-05	603.3	615.7	1462	2729	0	NULL	1	1	call	0	2019-02-12 17:59:33	12275	150	1	NULL	Franziska Deppe	Pycnonotus goiavier	Pycnonotus	PYCNONOTIDAE	PASSERIFORMES	AVES	Yellow-vented Bulbul	1	Sumatra
2625	151	12477	3458	31	08_US6_20181105_060000.flac	Microphone SNR	2018-11-05	635.6	636.8	1076	2840	0	NULL	1	1	call	0	2019-02-12 18:01:15	12248	150	1	NULL	Franziska Deppe	Pycnonotus goiavier	Pycnonotus	PYCNONOTIDAE	PASSERIFORMES	AVES	Yellow-vented Bulbul	1	Sumatra
2625	151	12482	3458	31	08_US6_20181105_060000.flac	Microphone SNR	2018-11-05	683.1	711.2	1269	2785	0	NULL	1	1	call	0	2019-02-12 18:19:43	12253	150	1	NULL	Franziska Deppe	Pycnonotus goiavier	Pycnonotus	PYCNONOTIDAE	PASSERIFORMES	AVES	Yellow-vented Bulbul	1	Sumatra
2625	151	12486	3458	31	08_US6_20181105_060000.flac	Microphone SNR	2018-11-05	732.8	745.5	1379	2950	0	NULL	1	1	call	0	2019-02-12 18:24:43	12257	150	1	NULL	Franziska Deppe	Pycnonotus goiavier	Pycnonotus	PYCNONOTIDAE	PASSERIFORMES	AVES	Yellow-vented Bulbul	1	Sumatra
2625	151	12487	3458	31	08_US6_20181105_060000.flac	Microphone SNR	2018-11-05	760.8	771.1	1379	2950	0	NULL	1	1	call	0	2019-02-12 18:25:55	12257	150	1	NULL	Franziska Deppe	Pycnonotus goiavier	Pycnonotus	PYCNONOTIDAE	PASSERIFORMES	AVES	Yellow-vented Bulbul	1	Sumatra
2625	151	12489	3458	31	08_US6_20181105_060000.flac	Microphone SNR	2018-11-05	835.3	836	1351	3005	0	NULL	1	1	call	0	2019-02-12 18:31:25	12260	150	1	NULL	Franziska Deppe	Pycnonotus goiavier	Pycnonotus	PYCNONOTIDAE	PASSERIFORMES	AVES	Yellow-vented Bulbul	1	Sumatra
2625	151	12493	3451	31	05_A4_20181105_060000.flac	Microphone SNR	2018-11-05	640.7	641.5	966	2564	0	NULL	1	1	call	0	2019-02-12 19:24:13	12248	150	1	NULL	Franziska Deppe	Pycnonotus goiavier	Pycnonotus	PYCNONOTIDAE	PASSERIFORMES	AVES	Yellow-vented Bulbul	1	Sumatra
2625	151	12495	3451	31	05_A4_20181105_060000.flac	Microphone SNR	2018-11-05	619.6	621.1	1870	2692	0	NULL	1	1	call	0	2019-02-12 19:26:30	12275	150	1	NULL	Franziska Deppe	Pycnonotus goiavier	Pycnonotus	PYCNONOTIDAE	PASSERIFORMES	AVES	Yellow-vented Bulbul	1	Sumatra
2625	151	12499	3451	31	05_A4_20181105_060000.flac	Microphone SNR	2018-11-05	688.6	700.4	1462	3446	0	NULL	1	1	call	0	2019-02-12 19:30:31	12253	150	1	NULL	Franziska Deppe	Pycnonotus goiavier	Pycnonotus	PYCNONOTIDAE	PASSERIFORMES	AVES	Yellow-vented Bulbul	1	Sumatra
2625	151	12503	3451	31	05_A4_20181105_060000.flac	Microphone SNR	2018-11-05	737.9	749.9	1131	2785	0	NULL	1	1	call	0	2019-02-12 19:55:12	12257	150	1	NULL	Franziska Deppe	Pycnonotus goiavier	Pycnonotus	PYCNONOTIDAE	PASSERIFORMES	AVES	Yellow-vented Bulbul	1	Sumatra
2625	151	12504	3451	31	05_A4_20181105_060000.flac	Microphone SNR	2018-11-05	765.9	783.1	1076	2812	0	NULL	1	1	call	0	2019-02-12 19:56:21	12257	150	1	NULL	Franziska Deppe	Pycnonotus goiavier	Pycnonotus	PYCNONOTIDAE	PASSERIFORMES	AVES	Yellow-vented Bulbul	1	Sumatra
2625	151	12506	3451	31	05_A4_20181105_060000.flac	Microphone SNR	2018-11-05	839.8	841	1407	2674	0	NULL	1	1	call	0	2019-02-12 19:59:35	12260	150	1	NULL	Franziska Deppe	Pycnonotus goiavier	Pycnonotus	PYCNONOTIDAE	PASSERIFORMES	AVES	Yellow-vented Bulbul	1	Sumatra
2625	151	15949	3465	31	23_US8_20181104_060000.flac	Microphone SNR	2018-11-04	988	1130.6	662	3100	0	NULL	1	1	call	0	2019-12-17 21:11:31		150	1	NULL	Franziska Deppe	Pycnonotus goiavier	Pycnonotus	PYCNONOTIDAE	PASSERIFORMES	AVES	Yellow-vented Bulbul	1	Sumatra
2625	151	15951	3465	31	23_US8_20181104_060000.flac	Microphone SNR	2018-11-04	1138.6	1144.9	1682	3970	1	NULL	1	1	call	0	2019-12-17 22:46:15		150	2	1260	Franziska Deppe	Pycnonotus goiavier	Pycnonotus	PYCNONOTIDAE	PASSERIFORMES	AVES	Yellow-vented Bulbul	1	Sumatra
2625	151	15998	3465	31	23_US8_20181104_060000.flac	Microphone SNR	2018-11-04	1346	1370	1241	3170	0	NULL	1	1	call	0	2019-12-18 10:44:00		150	1	NULL	Franziska Deppe	Pycnonotus goiavier	Pycnonotus	PYCNONOTIDAE	PASSERIFORMES	AVES	Yellow-vented Bulbul	1	Sumatra
2625	151	16064	3465	31	23_US8_20181104_060000.flac	Microphone SNR	2018-11-04	1442	1446.6	1021	3556	0	NULL	1	1	call	0	2019-12-18 11:54:29		150	2	2615	Franziska Deppe	Pycnonotus goiavier	Pycnonotus	PYCNONOTIDAE	PASSERIFORMES	AVES	Yellow-vented Bulbul	1	Sumatra
2625	151	16107	3465	31	23_US8_20181104_060000.flac	Microphone SNR	2018-11-04	1490.3	1492.8	607	2481	0	NULL	0	1	call	0	2019-12-18 12:45:35	is P.goiavier	150	2	2615	Franziska Deppe	Pycnonotus goiavier	Pycnonotus	PYCNONOTIDAE	PASSERIFORMES	AVES	Yellow-vented Bulbul	1	Sumatra
2625	151	16108	3465	31	23_US8_20181104_060000.flac	Microphone SNR	2018-11-04	1498.3	1500.5	1186	2922	0	NULL	1	1	call	0	2019-12-18 12:45:55		150	2	2625	Franziska Deppe	Pycnonotus goiavier	Pycnonotus	PYCNONOTIDAE	PASSERIFORMES	AVES	Yellow-vented Bulbul	1	Sumatra
2625	151	16109	3465	31	23_US8_20181104_060000.flac	Microphone SNR	2018-11-04	1511	1512.2	275	3100	0	NULL	0	1	call	0	2019-12-18 12:53:22	is P.goiavier	150	2	2615	Franziska Deppe	Pycnonotus goiavier	Pycnonotus	PYCNONOTIDAE	PASSERIFORMES	AVES	Yellow-vented Bulbul	1	Sumatra
2625	151	16115	3465	31	23_US8_20181104_060000.flac	Microphone SNR	2018-11-04	1712.9	1720.3	1544	2785	0	NULL	1	1	call	0	2019-12-18 13:20:05		150	1	NULL	Franziska Deppe	Pycnonotus goiavier	Pycnonotus	PYCNONOTIDAE	PASSERIFORMES	AVES	Yellow-vented Bulbul	1	Sumatra
2625	151	16118	3462	31	24_A2_20181105_060000.flac	Microphone SNR	2018-11-05	903	921	1572	2867	1	NULL	1	1	call	0	2019-12-18 13:56:47	KD: originally unknown	150	2	2625	Franziska Deppe	Pycnonotus goiavier	Pycnonotus	PYCNONOTIDAE	PASSERIFORMES	AVES	Yellow-vented Bulbul	1	Sumatra
2625	151	16119	3462	31	24_A2_20181105_060000.flac	Microphone SNR	2018-11-05	944	946	1241	2619	0	NULL	1	1	call	0	2019-12-18 14:01:11		150	1	NULL	Franziska Deppe	Pycnonotus goiavier	Pycnonotus	PYCNONOTIDAE	PASSERIFORMES	AVES	Yellow-vented Bulbul	1	Sumatra
2625	151	16120	3462	31	24_A2_20181105_060000.flac	Microphone SNR	2018-11-05	961	961.9	1792	2895	0	NULL	1	1	call	0	2019-12-18 14:01:30		150	2	2625	Franziska Deppe	Pycnonotus goiavier	Pycnonotus	PYCNONOTIDAE	PASSERIFORMES	AVES	Yellow-vented Bulbul	1	Sumatra
2625	151	16122	3462	31	24_A2_20181105_060000.flac	Microphone SNR	2018-11-05	984.6	1070	1489	2895	0	NULL	1	1	call	0	2019-12-18 14:12:02		150	1	NULL	Franziska Deppe	Pycnonotus goiavier	Pycnonotus	PYCNONOTIDAE	PASSERIFORMES	AVES	Yellow-vented Bulbul	1	Sumatra
2625	151	16124	3462	31	24_A2_20181105_060000.flac	Microphone SNR	2018-11-05	1078.6	1118.9	1351	2647	0	NULL	1	1	call	0	2019-12-18 14:57:51		150	1	NULL	Franziska Deppe	Pycnonotus goiavier	Pycnonotus	PYCNONOTIDAE	PASSERIFORMES	AVES	Yellow-vented Bulbul	1	Sumatra
2625	151	16127	3462	31	24_A2_20181105_060000.flac	Microphone SNR	2018-11-05	1136.1	1159.9	1131	2592	0	NULL	1	2	call	0	2019-12-18 18:28:51	two individuals	150	1	NULL	Franziska Deppe	Pycnonotus goiavier	Pycnonotus	PYCNONOTIDAE	PASSERIFORMES	AVES	Yellow-vented Bulbul	1	Sumatra
2625	151	16129	3462	31	24_A2_20181105_060000.flac	Microphone SNR	2018-11-05	1191	1226.3	1462	3281	0	NULL	1	1	call	0	2019-12-18 18:31:00		150	2	2625	Franziska Deppe	Pycnonotus goiavier	Pycnonotus	PYCNONOTIDAE	PASSERIFORMES	AVES	Yellow-vented Bulbul	1	Sumatra
2625	151	16130	3462	31	24_A2_20181105_060000.flac	Microphone SNR	2018-11-05	1345.4	1348.7	1324	2757	0	NULL	1	1	call	0	2019-12-18 18:38:35		150	2	2625	Franziska Deppe	Pycnonotus goiavier	Pycnonotus	PYCNONOTIDAE	PASSERIFORMES	AVES	Yellow-vented Bulbul	1	Sumatra
2625	151	16131	3462	31	24_A2_20181105_060000.flac	Microphone SNR	2018-11-05	1372.2	1386.5	1327	2454	0	NULL	1	1	call	0	2019-12-18 18:43:53		150	1	NULL	Franziska Deppe	Pycnonotus goiavier	Pycnonotus	PYCNONOTIDAE	PASSERIFORMES	AVES	Yellow-vented Bulbul	1	Sumatra
2625	151	16138	3462	31	24_A2_20181105_060000.flac	Microphone SNR	2018-11-05	1535	1536.2	1159	2509	0	NULL	1	1	call	0	2019-12-18 19:15:29		150	1	NULL	Franziska Deppe	Pycnonotus goiavier	Pycnonotus	PYCNONOTIDAE	PASSERIFORMES	AVES	Yellow-vented Bulbul	1	Sumatra
2625	151	16139	3462	31	24_A2_20181105_060000.flac	Microphone SNR	2018-11-05	1562.1	1564.1	1159	3088	0	NULL	1	1	call	0	2019-12-18 19:16:54		150	1	NULL	Franziska Deppe	Pycnonotus goiavier	Pycnonotus	PYCNONOTIDAE	PASSERIFORMES	AVES	Yellow-vented Bulbul	1	Sumatra
2625	151	16140	3462	31	24_A2_20181105_060000.flac	Microphone SNR	2018-11-05	1711.2	1713.1	1324	2950	0	NULL	1	1	call	0	2019-12-18 19:21:42	agree	150	1	NULL	Franziska Deppe	Pycnonotus goiavier	Pycnonotus	PYCNONOTIDAE	PASSERIFORMES	AVES	Yellow-vented Bulbul	1	Sumatra
2625	151	16141	3462	31	24_A2_20181105_060000.flac	Microphone SNR	2018-11-05	1743.3	1756.9	1434	2537	0	NULL	1	1	call	0	2019-12-18 19:23:19		150	1	NULL	Franziska Deppe	Pycnonotus goiavier	Pycnonotus	PYCNONOTIDAE	PASSERIFORMES	AVES	Yellow-vented Bulbul	1	Sumatra
2625	151	16142	3462	31	24_A2_20181105_060000.flac	Microphone SNR	2018-11-05	1780.4	1784.5	993	2867	0	NULL	1	1	call	0	2019-12-18 19:25:50		150	2	2625	Franziska Deppe	Pycnonotus goiavier	Pycnonotus	PYCNONOTIDAE	PASSERIFORMES	AVES	Yellow-vented Bulbul	1	Sumatra
2625	151	16143	3462	31	24_A2_20181105_060000.flac	Microphone SNR	2018-11-05	1794.9	1800	2206	2922	0	NULL	1	1	call	0	2019-12-18 19:26:15		150	2	2625	Franziska Deppe	Pycnonotus goiavier	Pycnonotus	PYCNONOTIDAE	PASSERIFORMES	AVES	Yellow-vented Bulbul	1	Sumatra
2625	151	16144	3468	31	21_A4_20181104_060000.flac	Microphone SNR	2018-11-04	1000.6	1135.3	580	3115	0	NULL	1	1	call	0	2019-12-20 16:33:53	15949	150	1	NULL	Franziska Deppe	Pycnonotus goiavier	Pycnonotus	PYCNONOTIDAE	PASSERIFORMES	AVES	Yellow-vented Bulbul	1	Sumatra
2625	151	16147	3468	31	21_A4_20181104_060000.flac	Microphone SNR	2018-11-04	1145.2	1150.3	1682	3666	0	NULL	1	1	call	0	2019-12-20 17:21:20	15951	150	1	NULL	Franziska Deppe	Pycnonotus goiavier	Pycnonotus	PYCNONOTIDAE	PASSERIFORMES	AVES	Yellow-vented Bulbul	1	Sumatra
2625	151	16206	3468	31	21_A4_20181104_060000.flac	Microphone SNR	2018-11-04	1351	1373	993	3143	0	NULL	1	1	call	0	2019-12-22 19:51:38	15998	150	1	NULL	Franziska Deppe	Pycnonotus goiavier	Pycnonotus	PYCNONOTIDAE	PASSERIFORMES	AVES	Yellow-vented Bulbul	1	Sumatra
2625	151	16208	3468	31	21_A4_20181104_060000.flac	Microphone SNR	2018-11-04	1438	1453.4	993	3391	0	NULL	1	1	call	0	2019-12-22 21:57:46	16064	150	1	NULL	Franziska Deppe	Pycnonotus goiavier	Pycnonotus	PYCNONOTIDAE	PASSERIFORMES	AVES	Yellow-vented Bulbul	1	Sumatra
2625	151	16209	3468	31	21_A4_20181104_060000.flac	Microphone SNR	2018-11-04	1495.4	1497.6	773	2261	0	NULL	1	1	call	0	2019-12-22 22:00:13	16107	150	1	NULL	Franziska Deppe	Pycnonotus goiavier	Pycnonotus	PYCNONOTIDAE	PASSERIFORMES	AVES	Yellow-vented Bulbul	1	Sumatra
2625	151	16210	3468	31	21_A4_20181104_060000.flac	Microphone SNR	2018-11-04	1515.5	1517.2	470	2702	0	NULL	1	1	call	0	2019-12-22 22:04:17	16109	150	1	NULL	Franziska Deppe	Pycnonotus goiavier	Pycnonotus	PYCNONOTIDAE	PASSERIFORMES	AVES	Yellow-vented Bulbul	1	Sumatra
2625	151	16211	3468	31	21_A4_20181104_060000.flac	Microphone SNR	2018-11-04	1528	1542	2250	3950	0	NULL	1	1	call	0	2019-12-22 22:05:44	16111	150	1	NULL	Franziska Deppe	Pycnonotus goiavier	Pycnonotus	PYCNONOTIDAE	PASSERIFORMES	AVES	Yellow-vented Bulbul	1	Sumatra
2625	151	16220	3460	31	20_US3_20181104_060000.flac	Microphone SNR	2018-11-04	988	1131.2	662	3336	0	NULL	1	1	call	0	2019-12-23 17:53:22	15949	150	1	NULL	Franziska Deppe	Pycnonotus goiavier	Pycnonotus	PYCNONOTIDAE	PASSERIFORMES	AVES	Yellow-vented Bulbul	1	Sumatra
2625	151	16222	3460	31	20_US3_20181104_060000.flac	Microphone SNR	2018-11-04	1139.2	1146.3	1296	3887	0	NULL	1	1	call	0	2019-12-23 18:09:23	15951	150	1	NULL	Franziska Deppe	Pycnonotus goiavier	Pycnonotus	PYCNONOTIDAE	PASSERIFORMES	AVES	Yellow-vented Bulbul	1	Sumatra
2625	151	16231	3460	31	20_US3_20181104_060000.flac	Microphone SNR	2018-11-04	1346	1365	1214	3115	0	NULL	1	1	call	0	2019-12-23 18:22:06	15998	150	1	NULL	Franziska Deppe	Pycnonotus goiavier	Pycnonotus	PYCNONOTIDAE	PASSERIFORMES	AVES	Yellow-vented Bulbul	1	Sumatra
2625	151	16233	3460	31	20_US3_20181104_060000.flac	Microphone SNR	2018-11-04	1434	1444.6	800	3308	0	NULL	1	1	call	0	2019-12-23 18:24:47	16064	150	1	NULL	Franziska Deppe	Pycnonotus goiavier	Pycnonotus	PYCNONOTIDAE	PASSERIFORMES	AVES	Yellow-vented Bulbul	1	Sumatra
2625	151	16234	3460	31	20_US3_20181104_060000.flac	Microphone SNR	2018-11-04	1491.3	1493.4	938	2537	0	NULL	1	1	call	0	2019-12-23 18:29:04	16107	150	1	NULL	Franziska Deppe	Pycnonotus goiavier	Pycnonotus	PYCNONOTIDAE	PASSERIFORMES	AVES	Yellow-vented Bulbul	1	Sumatra
2625	151	16235	3460	31	20_US3_20181104_060000.flac	Microphone SNR	2018-11-04	1499.5	1500.6	440	3347	0	NULL	1	1	call	0	2019-12-23 18:29:49	16108	150	1	NULL	Franziska Deppe	Pycnonotus goiavier	Pycnonotus	PYCNONOTIDAE	PASSERIFORMES	AVES	Yellow-vented Bulbul	1	Sumatra
2625	151	16236	3460	31	20_US3_20181104_060000.flac	Microphone SNR	2018-11-04	1511.3	1512.9	359	2537	0	NULL	1	1	call	0	2019-12-23 18:40:43	16109	150	1	NULL	Franziska Deppe	Pycnonotus goiavier	Pycnonotus	PYCNONOTIDAE	PASSERIFORMES	AVES	Yellow-vented Bulbul	1	Sumatra
2625	151	16237	3460	31	20_US3_20181104_060000.flac	Microphone SNR	2018-11-04	1528	1539	2454	4080	0	NULL	1	1	call	0	2019-12-23 18:43:54	16111	150	1	NULL	Franziska Deppe	Pycnonotus goiavier	Pycnonotus	PYCNONOTIDAE	PASSERIFORMES	AVES	Yellow-vented Bulbul	1	Sumatra
2625	151	16244	3464	31	16_US6_20181104_060000.flac	Microphone SNR	2018-11-04	1001.6	1137	828	3198	0	NULL	1	1	call	0	2019-12-23 23:45:50	15949	150	1	NULL	Franziska Deppe	Pycnonotus goiavier	Pycnonotus	PYCNONOTIDAE	PASSERIFORMES	AVES	Yellow-vented Bulbul	1	Sumatra
2625	151	16246	3464	31	16_US6_20181104_060000.flac	Microphone SNR	2018-11-04	1146.6	1151.1	1462	3722	0	NULL	1	1	call	0	2019-12-24 00:05:34	15951	150	1	NULL	Franziska Deppe	Pycnonotus goiavier	Pycnonotus	PYCNONOTIDAE	PASSERIFORMES	AVES	Yellow-vented Bulbul	1	Sumatra
2625	151	16255	3464	31	16_US6_20181104_060000.flac	Microphone SNR	2018-11-04	1352	1377	1324	3170	0	NULL	1	1	call	0	2019-12-24 00:17:53	15998	150	1	NULL	Franziska Deppe	Pycnonotus goiavier	Pycnonotus	PYCNONOTIDAE	PASSERIFORMES	AVES	Yellow-vented Bulbul	1	Sumatra
2625	151	16258	3464	31	16_US6_20181104_060000.flac	Microphone SNR	2018-11-04	1411	1458	1434	3611	0	NULL	1	1	call	0	2019-12-24 00:31:03	16064	150	1	NULL	Franziska Deppe	Pycnonotus goiavier	Pycnonotus	PYCNONOTIDAE	PASSERIFORMES	AVES	Yellow-vented Bulbul	1	Sumatra
2625	151	16259	3464	31	16_US6_20181104_060000.flac	Microphone SNR	2018-11-04	1496.7	1499.2	491	2723	0	NULL	1	1	call	0	2019-12-24 14:36:34	16107	150	1	NULL	Franziska Deppe	Pycnonotus goiavier	Pycnonotus	PYCNONOTIDAE	PASSERIFORMES	AVES	Yellow-vented Bulbul	1	Sumatra
2625	151	16260	3464	31	16_US6_20181104_060000.flac	Microphone SNR	2018-11-04	1503.6	1505.9	899	2750	0	NULL	1	1	call	0	2019-12-24 14:37:33	16108	150	1	NULL	Franziska Deppe	Pycnonotus goiavier	Pycnonotus	PYCNONOTIDAE	PASSERIFORMES	AVES	Yellow-vented Bulbul	1	Sumatra
2625	151	16261	3464	31	16_US6_20181104_060000.flac	Microphone SNR	2018-11-04	1510.6	1518.3	525	2812	0	NULL	1	1	call	0	2019-12-24 14:39:01	16109	150	1	NULL	Franziska Deppe	Pycnonotus goiavier	Pycnonotus	PYCNONOTIDAE	PASSERIFORMES	AVES	Yellow-vented Bulbul	1	Sumatra
2625	151	16262	3464	31	16_US6_20181104_060000.flac	Microphone SNR	2018-11-04	1530.6	1533.5	580	2674	0	NULL	1	1	call	0	2019-12-24 14:40:42		150	1	NULL	Franziska Deppe	Pycnonotus goiavier	Pycnonotus	PYCNONOTIDAE	PASSERIFORMES	AVES	Yellow-vented Bulbul	1	Sumatra
2625	151	16263	3464	31	16_US6_20181104_060000.flac	Microphone SNR	2018-11-04	1533.3	1542.7	2013	4190	0	NULL	1	1	call	0	2019-12-24 14:41:04	16111	150	1	NULL	Franziska Deppe	Pycnonotus goiavier	Pycnonotus	PYCNONOTIDAE	PASSERIFORMES	AVES	Yellow-vented Bulbul	1	Sumatra
2625	151	16265	3464	31	16_US6_20181104_060000.flac	Microphone SNR	2018-11-04	1544.1	1547.9	1958	2895	0	NULL	1	1	call	0	2019-12-24 14:42:07	16264	150	1	NULL	Franziska Deppe	Pycnonotus goiavier	Pycnonotus	PYCNONOTIDAE	PASSERIFORMES	AVES	Yellow-vented Bulbul	1	Sumatra
2625	151	16272	3467	31	14_US8_20181104_060000.flac	Microphone SNR	2018-11-04	987	1130.6	470	3115	0	NULL	1	1	call	0	2019-12-24 14:52:37	15949	150	1	NULL	Franziska Deppe	Pycnonotus goiavier	Pycnonotus	PYCNONOTIDAE	PASSERIFORMES	AVES	Yellow-vented Bulbul	1	Sumatra
2625	151	16273	3450	31	04_US1_20181104_060000.flac	Microphone SNR	2018-11-04	989.2	1067	910	3033	0	NULL	1	1	call	0	2019-12-24 15:05:37	15949 . same sp.	150	1	NULL	Franziska Deppe	Pycnonotus goiavier	Pycnonotus	PYCNONOTIDAE	PASSERIFORMES	AVES	Yellow-vented Bulbul	1	Sumatra
2625	151	16274	3450	31	04_US1_20181104_060000.flac	Microphone SNR	2018-11-04	1121.8	1123.9	883	3143	0	NULL	1	1	call	0	2019-12-24 15:11:58	15949.same sp.	150	1	NULL	Franziska Deppe	Pycnonotus goiavier	Pycnonotus	PYCNONOTIDAE	PASSERIFORMES	AVES	Yellow-vented Bulbul	1	Sumatra
2625	151	16279	3450	31	04_US1_20181104_060000.flac	Microphone SNR	2018-11-04	1195	1238.7	1159	2674	0	NULL	1	1	call	0	2019-12-24 15:42:55	15955. same sp.	150	1	NULL	Franziska Deppe	Pycnonotus goiavier	Pycnonotus	PYCNONOTIDAE	PASSERIFORMES	AVES	Yellow-vented Bulbul	1	Sumatra
2625	151	16280	3450	31	04_US1_20181104_060000.flac	Microphone SNR	2018-11-04	1261.7	1263.7	1710	2785	0	NULL	1	1	call	0	2019-12-24 16:05:54	15955.same sp.	150	1	NULL	Franziska Deppe	Pycnonotus goiavier	Pycnonotus	PYCNONOTIDAE	PASSERIFORMES	AVES	Yellow-vented Bulbul	1	Sumatra
2625	151	16284	3450	31	04_US1_20181104_060000.flac	Microphone SNR	2018-11-04	1342	1357	1351	3060	0	NULL	1	1	call	0	2019-12-24 16:09:06	15998 .same sp.	150	1	NULL	Franziska Deppe	Pycnonotus goiavier	Pycnonotus	PYCNONOTIDAE	PASSERIFORMES	AVES	Yellow-vented Bulbul	1	Sumatra
2625	151	16312	3452	31	06_A4_20181104_060000.flac	Microphone SNR	2018-11-04	993	1132.5	525	2922	0	NULL	1	1	call	0	2019-12-25 14:41:16	15949	150	1	NULL	Franziska Deppe	Pycnonotus goiavier	Pycnonotus	PYCNONOTIDAE	PASSERIFORMES	AVES	Yellow-vented Bulbul	1	Sumatra
2625	151	16321	3452	31	06_A4_20181104_060000.flac	Microphone SNR	2018-11-04	1143.9	1149.5	1103	3832	0	NULL	1	1	call	0	2019-12-25 14:54:24	15951	150	1	NULL	Franziska Deppe	Pycnonotus goiavier	Pycnonotus	PYCNONOTIDAE	PASSERIFORMES	AVES	Yellow-vented Bulbul	1	Sumatra
2625	151	16337	3452	31	06_A4_20181104_060000.flac	Microphone SNR	2018-11-04	1351	1366	1351	2922	0	NULL	1	1	call	0	2019-12-25 15:06:11	15998	150	1	NULL	Franziska Deppe	Pycnonotus goiavier	Pycnonotus	PYCNONOTIDAE	PASSERIFORMES	AVES	Yellow-vented Bulbul	1	Sumatra
2625	151	16339	3452	31	06_A4_20181104_060000.flac	Microphone SNR	2018-11-04	1438.9	1440.7	883	3777	0	NULL	1	1	call	0	2019-12-25 15:08:36	16064	150	1	NULL	Franziska Deppe	Pycnonotus goiavier	Pycnonotus	PYCNONOTIDAE	PASSERIFORMES	AVES	Yellow-vented Bulbul	1	Sumatra
2625	151	16341	3452	31	06_A4_20181104_060000.flac	Microphone SNR	2018-11-04	1495.6	1498	966	2812	0	NULL	1	1	call	0	2019-12-25 15:09:56	16107	150	1	NULL	Franziska Deppe	Pycnonotus goiavier	Pycnonotus	PYCNONOTIDAE	PASSERIFORMES	AVES	Yellow-vented Bulbul	1	Sumatra
2625	151	16352	3452	31	06_A4_20181104_060000.flac	Microphone SNR	2018-11-04	1532.9	1539.6	2399	4052	0	NULL	1	1	call	0	2019-12-25 15:15:49	16111	150	1	NULL	Franziska Deppe	Pycnonotus goiavier	Pycnonotus	PYCNONOTIDAE	PASSERIFORMES	AVES	Yellow-vented Bulbul	1	Sumatra
2625	151	16359	3454	31	07_US6_20181104_060000.flac	Microphone SNR	2018-11-04	1001.9	1094.8	773	3281	0	NULL	1	1	call	0	2019-12-27 00:04:25	15949	150	1	NULL	Franziska Deppe	Pycnonotus goiavier	Pycnonotus	PYCNONOTIDAE	PASSERIFORMES	AVES	Yellow-vented Bulbul	1	Sumatra
2625	151	16361	3454	31	07_US6_20181104_060000.flac	Microphone SNR	2018-11-04	1111	1136.7	773	3281	0	NULL	1	1	call	0	2019-12-27 00:13:05	15949	150	1	NULL	Franziska Deppe	Pycnonotus goiavier	Pycnonotus	PYCNONOTIDAE	PASSERIFORMES	AVES	Yellow-vented Bulbul	1	Sumatra
2625	151	16362	3454	31	07_US6_20181104_060000.flac	Microphone SNR	2018-11-04	1144.9	1152.3	1103	3887	0	NULL	1	1	call	0	2019-12-27 00:31:10	15951	150	1	NULL	Franziska Deppe	Pycnonotus goiavier	Pycnonotus	PYCNONOTIDAE	PASSERIFORMES	AVES	Yellow-vented Bulbul	1	Sumatra
2625	151	16371	3454	31	07_US6_20181104_060000.flac	Microphone SNR	2018-11-04	1352	1372	387	3336	0	NULL	1	1	call	0	2019-12-27 00:42:15	15998	150	1	NULL	Franziska Deppe	Pycnonotus goiavier	Pycnonotus	PYCNONOTIDAE	PASSERIFORMES	AVES	Yellow-vented Bulbul	1	Sumatra
2625	151	16373	3454	31	07_US6_20181104_060000.flac	Microphone SNR	2018-11-04	1440	1456	249	3088	0	NULL	1	1	call	0	2019-12-27 01:22:46	16064	150	1	NULL	Franziska Deppe	Pycnonotus goiavier	Pycnonotus	PYCNONOTIDAE	PASSERIFORMES	AVES	Yellow-vented Bulbul	1	Sumatra
2625	151	16374	3454	31	07_US6_20181104_060000.flac	Microphone SNR	2018-11-04	1496.9	1498.8	910	2316	0	NULL	1	1	call	0	2019-12-27 01:48:13	16107	150	1	NULL	Franziska Deppe	Pycnonotus goiavier	Pycnonotus	PYCNONOTIDAE	PASSERIFORMES	AVES	Yellow-vented Bulbul	1	Sumatra
2625	151	16375	3454	31	07_US6_20181104_060000.flac	Microphone SNR	2018-11-04	1516.8	1517.8	1021	2233	0	NULL	1	1	call	0	2019-12-27 01:49:12	16109	150	1	NULL	Franziska Deppe	Pycnonotus goiavier	Pycnonotus	PYCNONOTIDAE	PASSERIFORMES	AVES	Yellow-vented Bulbul	1	Sumatra
2625	151	16376	3454	31	07_US6_20181104_060000.flac	Microphone SNR	2018-11-04	1529	1544	2647	4025	0	NULL	1	1	call	0	2019-12-27 01:50:21	16111	150	1	NULL	Franziska Deppe	Pycnonotus goiavier	Pycnonotus	PYCNONOTIDAE	PASSERIFORMES	AVES	Yellow-vented Bulbul	1	Sumatra
2625	151	16383	3459	31	09_US4_20181104_060000.flac	Microphone SNR	2018-11-04	1002	1132.2	966	3281	0	NULL	1	1	call	0	2019-12-28 00:09:34	15949	150	1	NULL	Franziska Deppe	Pycnonotus goiavier	Pycnonotus	PYCNONOTIDAE	PASSERIFORMES	AVES	Yellow-vented Bulbul	1	Sumatra
2625	151	16387	3467	31	14_US8_20181104_060000.flac	Microphone SNR	2018-11-04	1137.7	1144.6	1269	3639	0	NULL	1	1	call	0	2019-12-28 09:28:17	15951	150	1	NULL	Franziska Deppe	Pycnonotus goiavier	Pycnonotus	PYCNONOTIDAE	PASSERIFORMES	AVES	Yellow-vented Bulbul	1	Sumatra
2625	151	16395	3467	31	14_US8_20181104_060000.flac	Microphone SNR	2018-11-04	1344	1371	855	3446	0	NULL	1	1	call	0	2019-12-28 09:35:22	15998	150	1	NULL	Franziska Deppe	Pycnonotus goiavier	Pycnonotus	PYCNONOTIDAE	PASSERIFORMES	AVES	Yellow-vented Bulbul	1	Sumatra
2625	151	16397	3467	31	14_US8_20181104_060000.flac	Microphone SNR	2018-11-04	1405	1489.3	1241	3474	0	NULL	1	1	call	0	2019-12-28 09:36:47	16064	150	1	NULL	Franziska Deppe	Pycnonotus goiavier	Pycnonotus	PYCNONOTIDAE	PASSERIFORMES	AVES	Yellow-vented Bulbul	1	Sumatra
2625	151	16398	3467	31	14_US8_20181104_060000.flac	Microphone SNR	2018-11-04	1490.6	1492.9	580	2702	0	NULL	1	1	call	0	2019-12-28 09:39:37	16107	150	1	NULL	Franziska Deppe	Pycnonotus goiavier	Pycnonotus	PYCNONOTIDAE	PASSERIFORMES	AVES	Yellow-vented Bulbul	1	Sumatra
2625	151	16399	3467	31	14_US8_20181104_060000.flac	Microphone SNR	2018-11-04	1497.9	1500.2	1214	3088	0	NULL	1	1	call	0	2019-12-28 09:40:46	16108	150	1	NULL	Franziska Deppe	Pycnonotus goiavier	Pycnonotus	PYCNONOTIDAE	PASSERIFORMES	AVES	Yellow-vented Bulbul	1	Sumatra
2625	151	16400	3467	31	14_US8_20181104_060000.flac	Microphone SNR	2018-11-04	1510.8	1512.4	690	2977	0	NULL	1	1	call	0	2019-12-28 09:41:31	16109	150	1	NULL	Franziska Deppe	Pycnonotus goiavier	Pycnonotus	PYCNONOTIDAE	PASSERIFORMES	AVES	Yellow-vented Bulbul	1	Sumatra
2625	151	16401	3467	31	14_US8_20181104_060000.flac	Microphone SNR	2018-11-04	1524	1537	1324	3915	0	NULL	1	1	call	0	2019-12-28 13:44:02	16111	150	1	NULL	Franziska Deppe	Pycnonotus goiavier	Pycnonotus	PYCNONOTIDAE	PASSERIFORMES	AVES	Yellow-vented Bulbul	1	Sumatra
2625	151	16402	3467	31	14_US8_20181104_060000.flac	Microphone SNR	2018-11-04	1538.1	1539.7	1655	2647	0	NULL	1	1	call	0	2019-12-28 13:44:24	16264	150	1	NULL	Franziska Deppe	Pycnonotus goiavier	Pycnonotus	PYCNONOTIDAE	PASSERIFORMES	AVES	Yellow-vented Bulbul	1	Sumatra
2625	151	16408	3467	31	14_US8_20181104_060000.flac	Microphone SNR	2018-11-04	1706	1720	1462	2922	0	NULL	1	1	call	0	2019-12-28 13:50:40	16115	150	1	NULL	Franziska Deppe	Pycnonotus goiavier	Pycnonotus	PYCNONOTIDAE	PASSERIFORMES	AVES	Yellow-vented Bulbul	1	Sumatra
2625	151	16410	3457	31	12_US4_20181104_060000.flac	Microphone SNR	2018-11-04	989	1132.1	828	3253	0	NULL	1	1	call	0	2019-12-28 13:55:40	15949	150	1	NULL	Franziska Deppe	Pycnonotus goiavier	Pycnonotus	PYCNONOTIDAE	PASSERIFORMES	AVES	Yellow-vented Bulbul	1	Sumatra
2625	151	16412	3457	31	12_US4_20181104_060000.flac	Microphone SNR	2018-11-04	1140.7	1146.8	1434	3611	0	NULL	1	1	call	0	2019-12-28 14:00:11	15951	150	1	NULL	Franziska Deppe	Pycnonotus goiavier	Pycnonotus	PYCNONOTIDAE	PASSERIFORMES	AVES	Yellow-vented Bulbul	1	Sumatra
2625	151	16421	3457	31	12_US4_20181104_060000.flac	Microphone SNR	2018-11-04	1348	1370	1214	3143	0	NULL	1	1	call	0	2019-12-28 14:21:45	15998	150	1	NULL	Franziska Deppe	Pycnonotus goiavier	Pycnonotus	PYCNONOTIDAE	PASSERIFORMES	AVES	Yellow-vented Bulbul	1	Sumatra
2625	151	16423	3457	31	12_US4_20181104_060000.flac	Microphone SNR	2018-11-04	1418	1445.6	1076	3115	0	NULL	1	1	call	0	2019-12-28 14:24:40	16064	150	1	NULL	Franziska Deppe	Pycnonotus goiavier	Pycnonotus	PYCNONOTIDAE	PASSERIFORMES	AVES	Yellow-vented Bulbul	1	Sumatra
2625	151	16424	3457	31	12_US4_20181104_060000.flac	Microphone SNR	2018-11-04	1479.6	1485.6	1710	2757	0	NULL	1	1	call	0	2019-12-28 14:26:49		150	1	NULL	Franziska Deppe	Pycnonotus goiavier	Pycnonotus	PYCNONOTIDAE	PASSERIFORMES	AVES	Yellow-vented Bulbul	1	Sumatra
2625	151	16425	3457	31	12_US4_20181104_060000.flac	Microphone SNR	2018-11-04	1492.5	1494.7	993	2454	0	NULL	1	1	call	0	2019-12-28 14:27:42	16107	150	1	NULL	Franziska Deppe	Pycnonotus goiavier	Pycnonotus	PYCNONOTIDAE	PASSERIFORMES	AVES	Yellow-vented Bulbul	1	Sumatra
2625	151	16426	3457	31	12_US4_20181104_060000.flac	Microphone SNR	2018-11-04	1500.3	1502	1544	2757	0	NULL	1	1	call	0	2019-12-28 14:35:35	16108	150	1	NULL	Franziska Deppe	Pycnonotus goiavier	Pycnonotus	PYCNONOTIDAE	PASSERIFORMES	AVES	Yellow-vented Bulbul	1	Sumatra
2625	151	16427	3457	31	12_US4_20181104_060000.flac	Microphone SNR	2018-11-04	1513.2	1514.2	718	2371	0	NULL	1	1	call	0	2019-12-28 14:36:16	16109	150	1	NULL	Franziska Deppe	Pycnonotus goiavier	Pycnonotus	PYCNONOTIDAE	PASSERIFORMES	AVES	Yellow-vented Bulbul	1	Sumatra
2625	151	16428	3457	31	12_US4_20181104_060000.flac	Microphone SNR	2018-11-04	1528.2	1537.8	1599	4107	0	NULL	1	1	call	0	2019-12-28 14:37:13	16111	150	1	NULL	Franziska Deppe	Pycnonotus goiavier	Pycnonotus	PYCNONOTIDAE	PASSERIFORMES	AVES	Yellow-vented Bulbul	1	Sumatra
2625	151	16429	3457	31	12_US4_20181104_060000.flac	Microphone SNR	2018-11-04	1538.2	1540.9	1296	2537	0	NULL	1	1	call	0	2019-12-28 14:37:45	16264	150	1	NULL	Franziska Deppe	Pycnonotus goiavier	Pycnonotus	PYCNONOTIDAE	PASSERIFORMES	AVES	Yellow-vented Bulbul	1	Sumatra
2625	151	16436	3459	31	09_US4_20181104_060000.flac	Microphone SNR	2018-11-04	1140.5	1147.4	910	3722	0	NULL	1	1	call	0	2019-12-28 23:05:20	15951	150	1	NULL	Franziska Deppe	Pycnonotus goiavier	Pycnonotus	PYCNONOTIDAE	PASSERIFORMES	AVES	Yellow-vented Bulbul	1	Sumatra
2625	151	16445	3459	31	09_US4_20181104_060000.flac	Microphone SNR	2018-11-04	1352	1366	1462	3005	0	NULL	1	1	call	0	2019-12-28 23:32:32	15998	150	1	NULL	Franziska Deppe	Pycnonotus goiavier	Pycnonotus	PYCNONOTIDAE	PASSERIFORMES	AVES	Yellow-vented Bulbul	1	Sumatra
2625	151	16447	3459	31	09_US4_20181104_060000.flac	Microphone SNR	2018-11-04	1445	1458	1021	2895	0	NULL	1	1	call	0	2019-12-28 23:35:32	16064	150	1	NULL	Franziska Deppe	Pycnonotus goiavier	Pycnonotus	PYCNONOTIDAE	PASSERIFORMES	AVES	Yellow-vented Bulbul	1	Sumatra
2625	151	16448	3459	31	09_US4_20181104_060000.flac	Microphone SNR	2018-11-04	1492.6	1494.5	1076	2233	0	NULL	1	1	call	0	2019-12-28 23:36:20	16107	150	1	NULL	Franziska Deppe	Pycnonotus goiavier	Pycnonotus	PYCNONOTIDAE	PASSERIFORMES	AVES	Yellow-vented Bulbul	1	Sumatra
2625	151	16449	3459	31	09_US4_20181104_060000.flac	Microphone SNR	2018-11-04	1530.2	1538.2	2647	4107	0	NULL	1	1	call	0	2019-12-28 23:37:19	16111	150	1	NULL	Franziska Deppe	Pycnonotus goiavier	Pycnonotus	PYCNONOTIDAE	PASSERIFORMES	AVES	Yellow-vented Bulbul	1	Sumatra
2625	151	16456	3469	31	22_A4_20181105_060000.flac	Microphone SNR	2018-11-05	895	913	1710	2977	0	NULL	1	1	call	0	2019-12-29 00:10:43	16118	150	1	NULL	Franziska Deppe	Pycnonotus goiavier	Pycnonotus	PYCNONOTIDAE	PASSERIFORMES	AVES	Yellow-vented Bulbul	1	Sumatra
2625	151	16457	3469	31	22_A4_20181105_060000.flac	Microphone SNR	2018-11-05	952.8	953.3	1792	2757	0	NULL	1	1	call	0	2019-12-29 00:14:28	16120	150	1	NULL	Franziska Deppe	Pycnonotus goiavier	Pycnonotus	PYCNONOTIDAE	PASSERIFORMES	AVES	Yellow-vented Bulbul	1	Sumatra
2625	151	16459	3469	31	22_A4_20181105_060000.flac	Microphone SNR	2018-11-05	976	1057	1076	2895	0	NULL	1	1	call	0	2019-12-29 12:52:32	16122	150	1	NULL	Franziska Deppe	Pycnonotus goiavier	Pycnonotus	PYCNONOTIDAE	PASSERIFORMES	AVES	Yellow-vented Bulbul	1	Sumatra
2625	151	16461	3469	31	22_A4_20181105_060000.flac	Microphone SNR	2018-11-05	1071	1111.7	1131	2729	0	NULL	1	1	call	0	2019-12-29 13:00:58	16124	150	1	NULL	Franziska Deppe	Pycnonotus goiavier	Pycnonotus	PYCNONOTIDAE	PASSERIFORMES	AVES	Yellow-vented Bulbul	1	Sumatra
2625	151	16463	3469	31	22_A4_20181105_060000.flac	Microphone SNR	2018-11-05	1128	1138	1159	2288	0	NULL	1	1	call	0	2019-12-29 13:07:07	16127	150	1	NULL	Franziska Deppe	Pycnonotus goiavier	Pycnonotus	PYCNONOTIDAE	PASSERIFORMES	AVES	Yellow-vented Bulbul	1	Sumatra
2625	151	16466	3469	31	22_A4_20181105_060000.flac	Microphone SNR	2018-11-05	1183.1	1218	1434	3639	0	NULL	1	1	call	0	2019-12-29 13:11:12	16129	150	1	NULL	Franziska Deppe	Pycnonotus goiavier	Pycnonotus	PYCNONOTIDAE	PASSERIFORMES	AVES	Yellow-vented Bulbul	1	Sumatra
2625	151	16467	3469	31	22_A4_20181105_060000.flac	Microphone SNR	2018-11-05	1337.6	1340.9	1159	2812	0	NULL	1	1	call	0	2019-12-29 13:28:00	16130	150	1	NULL	Franziska Deppe	Pycnonotus goiavier	Pycnonotus	PYCNONOTIDAE	PASSERIFORMES	AVES	Yellow-vented Bulbul	1	Sumatra
2625	151	16468	3469	31	22_A4_20181105_060000.flac	Microphone SNR	2018-11-05	1364	1375	1131	3033	0	NULL	1	1	call	0	2019-12-29 13:30:15	16131	150	1	NULL	Franziska Deppe	Pycnonotus goiavier	Pycnonotus	PYCNONOTIDAE	PASSERIFORMES	AVES	Yellow-vented Bulbul	1	Sumatra
2625	151	16475	3469	31	22_A4_20181105_060000.flac	Microphone SNR	2018-11-05	1527.1	1528.5	1048	2316	0	NULL	1	1	call	0	2019-12-29 13:37:37	16138	150	1	NULL	Franziska Deppe	Pycnonotus goiavier	Pycnonotus	PYCNONOTIDAE	PASSERIFORMES	AVES	Yellow-vented Bulbul	1	Sumatra
2625	151	16476	3469	31	22_A4_20181105_060000.flac	Microphone SNR	2018-11-05	1554.5	1556.3	1159	2564	0	NULL	1	1	call	0	2019-12-29 13:38:21	16139	150	1	NULL	Franziska Deppe	Pycnonotus goiavier	Pycnonotus	PYCNONOTIDAE	PASSERIFORMES	AVES	Yellow-vented Bulbul	1	Sumatra
2625	151	16477	3469	31	22_A4_20181105_060000.flac	Microphone SNR	2018-11-05	1703.6	1705.6	1076	3033	0	NULL	1	1	call	0	2019-12-29 13:39:16	16140	150	1	NULL	Franziska Deppe	Pycnonotus goiavier	Pycnonotus	PYCNONOTIDAE	PASSERIFORMES	AVES	Yellow-vented Bulbul	1	Sumatra
2625	151	16478	3469	31	22_A4_20181105_060000.flac	Microphone SNR	2018-11-05	1736	1749	1351	2481	0	NULL	1	1	call	0	2019-12-29 13:40:46	16141	150	1	NULL	Franziska Deppe	Pycnonotus goiavier	Pycnonotus	PYCNONOTIDAE	PASSERIFORMES	AVES	Yellow-vented Bulbul	1	Sumatra
2625	151	16479	3469	31	22_A4_20181105_060000.flac	Microphone SNR	2018-11-05	1771.6	1775.8	1103	2619	0	NULL	1	1	call	0	2019-12-29 13:41:58	16142	150	1	NULL	Franziska Deppe	Pycnonotus goiavier	Pycnonotus	PYCNONOTIDAE	PASSERIFORMES	AVES	Yellow-vented Bulbul	1	Sumatra
2625	151	16480	3469	31	22_A4_20181105_060000.flac	Microphone SNR	2018-11-05	1788	1800	2316	3115	0	NULL	1	1	call	0	2019-12-29 13:42:32	16143	150	1	NULL	Franziska Deppe	Pycnonotus goiavier	Pycnonotus	PYCNONOTIDAE	PASSERIFORMES	AVES	Yellow-vented Bulbul	1	Sumatra
2625	151	16481	3461	31	19_US3_20181105_060000.flac	Microphone SNR	2018-11-05	886	904	1765	2950	0	NULL	1	1	call	0	2019-12-29 14:06:41	16118	150	1	NULL	Franziska Deppe	Pycnonotus goiavier	Pycnonotus	PYCNONOTIDAE	PASSERIFORMES	AVES	Yellow-vented Bulbul	1	Sumatra
2625	151	16483	3461	31	19_US3_20181105_060000.flac	Microphone SNR	2018-11-05	928.1	928.8	1489	2564	0	NULL	1	1	call	0	2019-12-29 14:13:06	16119	150	1	NULL	Franziska Deppe	Pycnonotus goiavier	Pycnonotus	PYCNONOTIDAE	PASSERIFORMES	AVES	Yellow-vented Bulbul	1	Sumatra
2625	151	16485	3461	31	19_US3_20181105_060000.flac	Microphone SNR	2018-11-05	943.9	944.6	1820	2840	0	NULL	1	1	call	0	2019-12-29 14:14:11	16120	150	1	NULL	Franziska Deppe	Pycnonotus goiavier	Pycnonotus	PYCNONOTIDAE	PASSERIFORMES	AVES	Yellow-vented Bulbul	1	Sumatra
2625	151	16487	3461	31	19_US3_20181105_060000.flac	Microphone SNR	2018-11-05	967	1047.8	1351	2895	0	NULL	1	1	call	0	2019-12-29 14:22:00	16122	150	1	NULL	Franziska Deppe	Pycnonotus goiavier	Pycnonotus	PYCNONOTIDAE	PASSERIFORMES	AVES	Yellow-vented Bulbul	1	Sumatra
2625	151	16489	3461	31	19_US3_20181105_060000.flac	Microphone SNR	2018-11-05	1062	1103	1241	2674	0	NULL	1	1	call	0	2019-12-29 14:31:19	16124	150	1	NULL	Franziska Deppe	Pycnonotus goiavier	Pycnonotus	PYCNONOTIDAE	PASSERIFORMES	AVES	Yellow-vented Bulbul	1	Sumatra
2625	151	16491	3461	31	19_US3_20181105_060000.flac	Microphone SNR	2018-11-05	1123	1129.3	1214	2537	0	NULL	1	1	call	0	2019-12-29 15:16:13	16127	150	1	NULL	Franziska Deppe	Pycnonotus goiavier	Pycnonotus	PYCNONOTIDAE	PASSERIFORMES	AVES	Yellow-vented Bulbul	1	Sumatra
2625	151	16493	3461	31	19_US3_20181105_060000.flac	Microphone SNR	2018-11-05	1175	1209.5	607	3253	0	NULL	1	1	call	0	2019-12-29 15:17:13	16129	150	1	NULL	Franziska Deppe	Pycnonotus goiavier	Pycnonotus	PYCNONOTIDAE	PASSERIFORMES	AVES	Yellow-vented Bulbul	1	Sumatra
2625	151	16495	3461	31	19_US3_20181105_060000.flac	Microphone SNR	2018-11-05	1328.4	1331.9	1159	2950	0	NULL	1	1	call	0	2019-12-29 15:21:01	16130	150	1	NULL	Franziska Deppe	Pycnonotus goiavier	Pycnonotus	PYCNONOTIDAE	PASSERIFORMES	AVES	Yellow-vented Bulbul	1	Sumatra
2625	151	16496	3461	31	19_US3_20181105_060000.flac	Microphone SNR	2018-11-05	1355	1369	1296	2454	0	NULL	1	1	call	0	2019-12-29 15:26:33	16131	150	1	NULL	Franziska Deppe	Pycnonotus goiavier	Pycnonotus	PYCNONOTIDAE	PASSERIFORMES	AVES	Yellow-vented Bulbul	1	Sumatra
2625	151	16503	3461	31	19_US3_20181105_060000.flac	Microphone SNR	2018-11-05	1518.3	1519.8	1159	2564	0	NULL	1	1	call	0	2019-12-29 15:36:12	16138	150	1	NULL	Franziska Deppe	Pycnonotus goiavier	Pycnonotus	PYCNONOTIDAE	PASSERIFORMES	AVES	Yellow-vented Bulbul	1	Sumatra
2625	151	16504	3461	31	19_US3_20181105_060000.flac	Microphone SNR	2018-11-05	1545.7	1547.7	910	2481	0	NULL	1	1	call	0	2019-12-29 15:37:02	16139	150	1	NULL	Franziska Deppe	Pycnonotus goiavier	Pycnonotus	PYCNONOTIDAE	PASSERIFORMES	AVES	Yellow-vented Bulbul	1	Sumatra
2625	151	16505	3461	31	19_US3_20181105_060000.flac	Microphone SNR	2018-11-05	1694.8	1696.3	1269	2785	0	NULL	1	1	call	0	2019-12-29 15:39:30	16140	150	1	NULL	Franziska Deppe	Pycnonotus goiavier	Pycnonotus	PYCNONOTIDAE	PASSERIFORMES	AVES	Yellow-vented Bulbul	1	Sumatra
2625	151	16506	3461	31	19_US3_20181105_060000.flac	Microphone SNR	2018-11-05	1727	1741	1021	2316	0	NULL	1	1	call	0	2019-12-29 16:00:58	16141	150	1	NULL	Franziska Deppe	Pycnonotus goiavier	Pycnonotus	PYCNONOTIDAE	PASSERIFORMES	AVES	Yellow-vented Bulbul	1	Sumatra
2625	151	16507	3461	31	19_US3_20181105_060000.flac	Microphone SNR	2018-11-05	1764	1767.9	966	2619	0	NULL	1	1	call	0	2019-12-29 16:04:07	16142	150	1	NULL	Franziska Deppe	Pycnonotus goiavier	Pycnonotus	PYCNONOTIDAE	PASSERIFORMES	AVES	Yellow-vented Bulbul	1	Sumatra
2625	151	16508	3461	31	19_US3_20181105_060000.flac	Microphone SNR	2018-11-05	1778.8	1800	2288	3170	0	NULL	1	1	call	0	2019-12-29 16:13:09	16143	150	1	NULL	Franziska Deppe	Pycnonotus goiavier	Pycnonotus	PYCNONOTIDAE	PASSERIFORMES	AVES	Yellow-vented Bulbul	1	Sumatra
2625	151	16509	3463	31	15_US6_20181105_060000.flac	Microphone SNR	2018-11-05	890	908	1682	2977	0	NULL	1	1	call	0	2019-12-29 16:24:29	16118	150	1	NULL	Franziska Deppe	Pycnonotus goiavier	Pycnonotus	PYCNONOTIDAE	PASSERIFORMES	AVES	Yellow-vented Bulbul	1	Sumatra
2625	151	16510	3463	31	15_US6_20181105_060000.flac	Microphone SNR	2018-11-05	947.9	948.6	1792	2895	0	NULL	1	1	call	0	2019-12-29 16:25:07	16120	150	1	NULL	Franziska Deppe	Pycnonotus goiavier	Pycnonotus	PYCNONOTIDAE	PASSERIFORMES	AVES	Yellow-vented Bulbul	1	Sumatra
2625	151	16511	3463	31	15_US6_20181105_060000.flac	Microphone SNR	2018-11-05	931.7	932.8	1379	2647	0	NULL	1	1	call	0	2019-12-29 16:25:32	16119	150	1	NULL	Franziska Deppe	Pycnonotus goiavier	Pycnonotus	PYCNONOTIDAE	PASSERIFORMES	AVES	Yellow-vented Bulbul	1	Sumatra
2625	151	16514	3463	31	15_US6_20181105_060000.flac	Microphone SNR	2018-11-05	971	1051.8	1296	3005	0	NULL	1	1	call	0	2019-12-29 16:46:33	16122	150	1	NULL	Franziska Deppe	Pycnonotus goiavier	Pycnonotus	PYCNONOTIDAE	PASSERIFORMES	AVES	Yellow-vented Bulbul	1	Sumatra
2625	151	16516	3463	31	15_US6_20181105_060000.flac	Microphone SNR	2018-11-05	1066	1107	1241	2757	0	NULL	1	1	call	0	2019-12-29 16:49:44	16124	150	1	NULL	Franziska Deppe	Pycnonotus goiavier	Pycnonotus	PYCNONOTIDAE	PASSERIFORMES	AVES	Yellow-vented Bulbul	1	Sumatra
2625	151	16519	3463	31	15_US6_20181105_060000.flac	Microphone SNR	2018-11-05	1123.4	1133.3	1131	2288	0	NULL	1	1	call	0	2019-12-29 16:55:47	16127	150	1	NULL	Franziska Deppe	Pycnonotus goiavier	Pycnonotus	PYCNONOTIDAE	PASSERIFORMES	AVES	Yellow-vented Bulbul	1	Sumatra
2625	151	16520	3463	31	15_US6_20181105_060000.flac	Microphone SNR	2018-11-05	1178	1213	607	3391	0	NULL	1	1	call	0	2019-12-29 17:00:31	16129	150	1	NULL	Franziska Deppe	Pycnonotus goiavier	Pycnonotus	PYCNONOTIDAE	PASSERIFORMES	AVES	Yellow-vented Bulbul	1	Sumatra
2625	151	16522	3463	31	15_US6_20181105_060000.flac	Microphone SNR	2018-11-05	1332.5	1335.9	1351	2812	0	NULL	1	1	call	0	2019-12-29 17:02:09	16130	150	1	NULL	Franziska Deppe	Pycnonotus goiavier	Pycnonotus	PYCNONOTIDAE	PASSERIFORMES	AVES	Yellow-vented Bulbul	1	Sumatra
2625	151	16523	3463	31	15_US6_20181105_060000.flac	Microphone SNR	2018-11-05	1362	1374	1241	2619	0	NULL	1	1	call	0	2019-12-29 17:03:41	16131	150	1	NULL	Franziska Deppe	Pycnonotus goiavier	Pycnonotus	PYCNONOTIDAE	PASSERIFORMES	AVES	Yellow-vented Bulbul	1	Sumatra
2625	151	16530	3463	31	15_US6_20181105_060000.flac	Microphone SNR	2018-11-05	1522.6	1523.5	910	2371	0	NULL	1	1	call	0	2019-12-29 17:08:36	16138	150	1	NULL	Franziska Deppe	Pycnonotus goiavier	Pycnonotus	PYCNONOTIDAE	PASSERIFORMES	AVES	Yellow-vented Bulbul	1	Sumatra
2625	151	16531	3463	31	15_US6_20181105_060000.flac	Microphone SNR	2018-11-05	1549.6	1551.5	1021	2509	0	NULL	1	1	call	0	2019-12-29 17:09:04	16139	150	1	NULL	Franziska Deppe	Pycnonotus goiavier	Pycnonotus	PYCNONOTIDAE	PASSERIFORMES	AVES	Yellow-vented Bulbul	1	Sumatra
2625	151	16532	3463	31	15_US6_20181105_060000.flac	Microphone SNR	2018-11-05	1698.8	1700.6	883	2729	0	NULL	1	1	call	0	2019-12-29 17:10:01	16140	150	1	NULL	Franziska Deppe	Pycnonotus goiavier	Pycnonotus	PYCNONOTIDAE	PASSERIFORMES	AVES	Yellow-vented Bulbul	1	Sumatra
2625	151	16533	3463	31	15_US6_20181105_060000.flac	Microphone SNR	2018-11-05	1729	1744	605	2261	0	NULL	1	1	call	0	2019-12-29 17:11:18	16141	150	1	NULL	Franziska Deppe	Pycnonotus goiavier	Pycnonotus	PYCNONOTIDAE	PASSERIFORMES	AVES	Yellow-vented Bulbul	1	Sumatra
2625	151	16534	3463	31	15_US6_20181105_060000.flac	Microphone SNR	2018-11-05	1767.8	1771.9	938	2867	0	NULL	1	1	call	0	2019-12-29 17:12:45	16142	150	1	NULL	Franziska Deppe	Pycnonotus goiavier	Pycnonotus	PYCNONOTIDAE	PASSERIFORMES	AVES	Yellow-vented Bulbul	1	Sumatra
2625	151	16535	3463	31	15_US6_20181105_060000.flac	Microphone SNR	2018-11-05	1783	1796	2344	2977	0	NULL	1	1	call	0	2019-12-29 17:13:06	16143	150	1	NULL	Franziska Deppe	Pycnonotus goiavier	Pycnonotus	PYCNONOTIDAE	PASSERIFORMES	AVES	Yellow-vented Bulbul	1	Sumatra
2625	151	16536	3466	31	13_A2_20181105_060000.flac	Microphone SNR	2018-11-05	903	921	1710	2922	0	NULL	1	1	call	0	2019-12-29 17:15:35	16118	150	1	NULL	Franziska Deppe	Pycnonotus goiavier	Pycnonotus	PYCNONOTIDAE	PASSERIFORMES	AVES	Yellow-vented Bulbul	1	Sumatra
2625	151	16537	3466	31	13_A2_20181105_060000.flac	Microphone SNR	2018-11-05	961	961.6	1572	2785	0	NULL	1	1	call	0	2019-12-29 17:22:04	16120	150	1	NULL	Franziska Deppe	Pycnonotus goiavier	Pycnonotus	PYCNONOTIDAE	PASSERIFORMES	AVES	Yellow-vented Bulbul	1	Sumatra
2625	151	16538	3466	31	13_A2_20181105_060000.flac	Microphone SNR	2018-11-05	945.1	945.9	1351	2619	0	NULL	1	1	call	0	2019-12-29 17:22:34	16119	150	1	NULL	Franziska Deppe	Pycnonotus goiavier	Pycnonotus	PYCNONOTIDAE	PASSERIFORMES	AVES	Yellow-vented Bulbul	1	Sumatra
2625	151	16541	3466	31	13_A2_20181105_060000.flac	Microphone SNR	2018-11-05	985	1066.1	1324	2895	0	NULL	1	1	call	0	2019-12-29 17:25:54	16122	150	1	NULL	Franziska Deppe	Pycnonotus goiavier	Pycnonotus	PYCNONOTIDAE	PASSERIFORMES	AVES	Yellow-vented Bulbul	1	Sumatra
2625	151	16544	3466	31	13_A2_20181105_060000.flac	Microphone SNR	2018-11-05	1079	1120	993	2702	0	NULL	1	1	call	0	2019-12-29 17:30:44	16124	150	1	NULL	Franziska Deppe	Pycnonotus goiavier	Pycnonotus	PYCNONOTIDAE	PASSERIFORMES	AVES	Yellow-vented Bulbul	1	Sumatra
2625	151	16546	3466	31	13_A2_20181105_060000.flac	Microphone SNR	2018-11-05	1136.2	1159.8	1103	2674	0	NULL	1	1	call	0	2019-12-29 17:32:16	16127	150	1	NULL	Franziska Deppe	Pycnonotus goiavier	Pycnonotus	PYCNONOTIDAE	PASSERIFORMES	AVES	Yellow-vented Bulbul	1	Sumatra
2625	151	16547	3466	31	13_A2_20181105_060000.flac	Microphone SNR	2018-11-05	1191	1226	1462	3529	0	NULL	1	1	call	0	2019-12-29 17:33:55	16129	150	1	NULL	Franziska Deppe	Pycnonotus goiavier	Pycnonotus	PYCNONOTIDAE	PASSERIFORMES	AVES	Yellow-vented Bulbul	1	Sumatra
2625	151	16549	3466	31	13_A2_20181105_060000.flac	Microphone SNR	2018-11-05	1344.6	1347.4	1131	2895	0	NULL	1	1	call	0	2019-12-29 17:35:23	16130	150	1	NULL	Franziska Deppe	Pycnonotus goiavier	Pycnonotus	PYCNONOTIDAE	PASSERIFORMES	AVES	Yellow-vented Bulbul	1	Sumatra
2625	151	16550	3466	31	13_A2_20181105_060000.flac	Microphone SNR	2018-11-05	1372	1386	1048	2895	0	NULL	1	1	call	0	2019-12-29 17:37:14	16131	150	1	NULL	Franziska Deppe	Pycnonotus goiavier	Pycnonotus	PYCNONOTIDAE	PASSERIFORMES	AVES	Yellow-vented Bulbul	1	Sumatra
2625	151	16557	3466	31	13_A2_20181105_060000.flac	Microphone SNR	2018-11-05	1535.2	1536	1076	2261	0	NULL	1	1	call	0	2019-12-29 17:42:12	16138	150	1	NULL	Franziska Deppe	Pycnonotus goiavier	Pycnonotus	PYCNONOTIDAE	PASSERIFORMES	AVES	Yellow-vented Bulbul	1	Sumatra
2625	151	16558	3466	31	13_A2_20181105_060000.flac	Microphone SNR	2018-11-05	1562	1564.1	607	2619	0	NULL	1	1	call	0	2019-12-29 17:42:58	16139	150	1	NULL	Franziska Deppe	Pycnonotus goiavier	Pycnonotus	PYCNONOTIDAE	PASSERIFORMES	AVES	Yellow-vented Bulbul	1	Sumatra
2625	151	16559	3466	31	13_A2_20181105_060000.flac	Microphone SNR	2018-11-05	1711.3	1713.2	745	2619	0	NULL	1	1	call	0	2019-12-29 17:43:55	16140	150	1	NULL	Franziska Deppe	Pycnonotus goiavier	Pycnonotus	PYCNONOTIDAE	PASSERIFORMES	AVES	Yellow-vented Bulbul	1	Sumatra
2625	151	16560	3466	31	13_A2_20181105_060000.flac	Microphone SNR	2018-11-05	1743	1757	1241	2344	0	NULL	1	1	call	0	2019-12-29 17:44:49	16141	150	1	NULL	Franziska Deppe	Pycnonotus goiavier	Pycnonotus	PYCNONOTIDAE	PASSERIFORMES	AVES	Yellow-vented Bulbul	1	Sumatra
2625	151	16561	3466	31	13_A2_20181105_060000.flac	Microphone SNR	2018-11-05	1780.3	1784.3	938	2729	0	NULL	1	1	call	0	2019-12-29 17:45:41	16142	150	1	NULL	Franziska Deppe	Pycnonotus goiavier	Pycnonotus	PYCNONOTIDAE	PASSERIFORMES	AVES	Yellow-vented Bulbul	1	Sumatra
2625	151	16562	3466	31	13_A2_20181105_060000.flac	Microphone SNR	2018-11-05	1794.9	1800	2316	3115	0	NULL	1	1	call	0	2019-12-29 17:46:11	16143	150	1	NULL	Franziska Deppe	Pycnonotus goiavier	Pycnonotus	PYCNONOTIDAE	PASSERIFORMES	AVES	Yellow-vented Bulbul	1	Sumatra
2625	151	16589	3455	31	10_US4_20181105_060000.flac	Microphone SNR	2018-11-05	898	916	1682	2922	0	NULL	1	1	call	0	2019-12-29 18:41:14	16118	150	1	NULL	Franziska Deppe	Pycnonotus goiavier	Pycnonotus	PYCNONOTIDAE	PASSERIFORMES	AVES	Yellow-vented Bulbul	1	Sumatra
2625	151	16590	3458	31	08_US6_20181105_060000.flac	Microphone SNR	2018-11-05	890	908	1820	2895	0	NULL	1	1	call	0	2019-12-29 18:46:52	16118	150	1	NULL	Franziska Deppe	Pycnonotus goiavier	Pycnonotus	PYCNONOTIDAE	PASSERIFORMES	AVES	Yellow-vented Bulbul	1	Sumatra
2625	151	16591	3455	31	10_US4_20181105_060000.flac	Microphone SNR	2018-11-05	955.7	956.3	1765	2757	0	NULL	1	1	call	0	2019-12-29 18:47:37	16120	150	1	NULL	Franziska Deppe	Pycnonotus goiavier	Pycnonotus	PYCNONOTIDAE	PASSERIFORMES	AVES	Yellow-vented Bulbul	1	Sumatra
2625	151	16592	3455	31	10_US4_20181105_060000.flac	Microphone SNR	2018-11-05	939.1	940.6	1296	2426	0	NULL	0	1	call	0	2019-12-29 18:48:52	16119	150	1	NULL	Franziska Deppe	Pycnonotus goiavier	Pycnonotus	PYCNONOTIDAE	PASSERIFORMES	AVES	Yellow-vented Bulbul	1	Sumatra
2625	151	16593	3455	31	10_US4_20181105_060000.flac	Microphone SNR	2018-11-05	979	992	1682	2922	0	NULL	1	1	call	0	2019-12-29 18:49:44	16122	150	1	NULL	Franziska Deppe	Pycnonotus goiavier	Pycnonotus	PYCNONOTIDAE	PASSERIFORMES	AVES	Yellow-vented Bulbul	1	Sumatra
2625	151	16594	3455	31	10_US4_20181105_060000.flac	Microphone SNR	2018-11-05	1025.6	1034.7	1434	2785	0	NULL	1	1	call	0	2019-12-29 19:01:41	16122	150	1	NULL	Franziska Deppe	Pycnonotus goiavier	Pycnonotus	PYCNONOTIDAE	PASSERIFORMES	AVES	Yellow-vented Bulbul	1	Sumatra
2625	151	16595	3455	31	10_US4_20181105_060000.flac	Microphone SNR	2018-11-05	1074	1086.6	1407	2674	0	NULL	1	1	call	0	2019-12-29 19:03:10	16124	150	1	NULL	Franziska Deppe	Pycnonotus goiavier	Pycnonotus	PYCNONOTIDAE	PASSERIFORMES	AVES	Yellow-vented Bulbul	1	Sumatra
2625	151	16596	3455	31	10_US4_20181105_060000.flac	Microphone SNR	2018-11-05	1103	1115	1599	2619	0	NULL	1	1	call	0	2019-12-29 19:07:17	16125	150	1	NULL	Franziska Deppe	Pycnonotus goiavier	Pycnonotus	PYCNONOTIDAE	PASSERIFORMES	AVES	Yellow-vented Bulbul	1	Sumatra
2625	151	16599	3455	31	10_US4_20181105_060000.flac	Microphone SNR	2018-11-05	1139	1155	1186	2592	0	NULL	1	1	call	0	2019-12-29 19:10:56	16127	150	1	NULL	Franziska Deppe	Pycnonotus goiavier	Pycnonotus	PYCNONOTIDAE	PASSERIFORMES	AVES	Yellow-vented Bulbul	1	Sumatra
2625	151	16601	3455	31	10_US4_20181105_060000.flac	Microphone SNR	2018-11-05	1188	1207	993	2785	0	NULL	1	1	call	0	2019-12-29 19:12:41	16128	150	1	NULL	Franziska Deppe	Pycnonotus goiavier	Pycnonotus	PYCNONOTIDAE	PASSERIFORMES	AVES	Yellow-vented Bulbul	1	Sumatra
2625	151	16602	3455	31	10_US4_20181105_060000.flac	Microphone SNR	2018-11-05	1340.7	1343.8	1544	2674	0	NULL	1	1	call	0	2019-12-29 19:13:43	16130	150	1	NULL	Franziska Deppe	Pycnonotus goiavier	Pycnonotus	PYCNONOTIDAE	PASSERIFORMES	AVES	Yellow-vented Bulbul	1	Sumatra
2625	151	16603	3455	31	10_US4_20181105_060000.flac	Microphone SNR	2018-11-05	1374.2	1378.1	690	2729	0	NULL	1	1	call	0	2019-12-29 19:16:47	16131	150	1	NULL	Franziska Deppe	Pycnonotus goiavier	Pycnonotus	PYCNONOTIDAE	PASSERIFORMES	AVES	Yellow-vented Bulbul	1	Sumatra
2625	151	16608	3455	31	10_US4_20181105_060000.flac	Microphone SNR	2018-11-05	1530.5	1531.6	1599	2371	0	NULL	1	1	call	0	2019-12-29 19:20:18	16138	150	1	NULL	Franziska Deppe	Pycnonotus goiavier	Pycnonotus	PYCNONOTIDAE	PASSERIFORMES	AVES	Yellow-vented Bulbul	1	Sumatra
2625	151	16609	3455	31	10_US4_20181105_060000.flac	Microphone SNR	2018-11-05	1557.6	1558.9	1489	2564	0	NULL	1	1	call	0	2019-12-29 19:20:44	16139	150	1	NULL	Franziska Deppe	Pycnonotus goiavier	Pycnonotus	PYCNONOTIDAE	PASSERIFORMES	AVES	Yellow-vented Bulbul	1	Sumatra
2625	151	16610	3455	31	10_US4_20181105_060000.flac	Microphone SNR	2018-11-05	1706.8	1708.1	1379	2812	0	NULL	1	1	call	0	2019-12-29 19:21:31	16137	150	1	NULL	Franziska Deppe	Pycnonotus goiavier	Pycnonotus	PYCNONOTIDAE	PASSERIFORMES	AVES	Yellow-vented Bulbul	1	Sumatra
2625	151	16611	3455	31	10_US4_20181105_060000.flac	Microphone SNR	2018-11-05	1738.8	1739.9	1572	2454	0	NULL	1	1	call	0	2019-12-29 19:22:19	16141	150	1	NULL	Franziska Deppe	Pycnonotus goiavier	Pycnonotus	PYCNONOTIDAE	PASSERIFORMES	AVES	Yellow-vented Bulbul	1	Sumatra
2625	151	16612	3455	31	10_US4_20181105_060000.flac	Microphone SNR	2018-11-05	1775.8	1778.1	1792	2564	0	NULL	1	1	call	0	2019-12-29 19:23:51	16142	150	1	NULL	Franziska Deppe	Pycnonotus goiavier	Pycnonotus	PYCNONOTIDAE	PASSERIFORMES	AVES	Yellow-vented Bulbul	1	Sumatra
2625	151	16613	3455	31	10_US4_20181105_060000.flac	Microphone SNR	2018-11-05	1790.8	1795.9	2261	2950	0	NULL	1	1	call	0	2019-12-29 19:24:35	16143	150	1	NULL	Franziska Deppe	Pycnonotus goiavier	Pycnonotus	PYCNONOTIDAE	PASSERIFORMES	AVES	Yellow-vented Bulbul	1	Sumatra
2625	151	16614	3451	31	05_A4_20181105_060000.flac	Microphone SNR	2018-11-05	894.8	902.7	1544	2867	0	NULL	1	1	call	0	2019-12-29 20:20:45	16118	150	1	NULL	Franziska Deppe	Pycnonotus goiavier	Pycnonotus	PYCNONOTIDAE	PASSERIFORMES	AVES	Yellow-vented Bulbul	1	Sumatra
2625	151	16615	3451	31	05_A4_20181105_060000.flac	Microphone SNR	2018-11-05	952.8	953.4	1737	2426	0	NULL	1	1	call	0	2019-12-29 20:21:13	16120	150	1	NULL	Franziska Deppe	Pycnonotus goiavier	Pycnonotus	PYCNONOTIDAE	PASSERIFORMES	AVES	Yellow-vented Bulbul	1	Sumatra
2625	151	16616	3451	31	05_A4_20181105_060000.flac	Microphone SNR	2018-11-05	936.9	937.6	1572	2785	0	NULL	1	1	call	0	2019-12-29 20:21:45	16119	150	1	NULL	Franziska Deppe	Pycnonotus goiavier	Pycnonotus	PYCNONOTIDAE	PASSERIFORMES	AVES	Yellow-vented Bulbul	1	Sumatra
2625	151	16619	3451	31	05_A4_20181105_060000.flac	Microphone SNR	2018-11-05	976	989	1737	2702	0	NULL	1	1	call	0	2019-12-29 20:24:35	16122	150	1	NULL	Franziska Deppe	Pycnonotus goiavier	Pycnonotus	PYCNONOTIDAE	PASSERIFORMES	AVES	Yellow-vented Bulbul	1	Sumatra
2625	151	16620	3451	31	05_A4_20181105_060000.flac	Microphone SNR	2018-11-05	1011	1040	1517	2977	0	NULL	1	1	call	0	2019-12-29 20:26:42	16122	150	1	NULL	Franziska Deppe	Pycnonotus goiavier	Pycnonotus	PYCNONOTIDAE	PASSERIFORMES	AVES	Yellow-vented Bulbul	1	Sumatra
2625	151	16621	3451	31	05_A4_20181105_060000.flac	Microphone SNR	2018-11-05	1071.1	1071.6	1737	2619	0	NULL	1	1	call	0	2019-12-29 20:29:42	16124	150	1	NULL	Franziska Deppe	Pycnonotus goiavier	Pycnonotus	PYCNONOTIDAE	PASSERIFORMES	AVES	Yellow-vented Bulbul	1	Sumatra
2625	151	16622	3451	31	05_A4_20181105_060000.flac	Microphone SNR	2018-11-05	1102.7	1105.3	1544	2592	0	NULL	1	1	call	0	2019-12-29 20:30:55	16124	150	1	NULL	Franziska Deppe	Pycnonotus goiavier	Pycnonotus	PYCNONOTIDAE	PASSERIFORMES	AVES	Yellow-vented Bulbul	1	Sumatra
2625	151	16624	3451	31	05_A4_20181105_060000.flac	Microphone SNR	2018-11-05	1128.3	1156.6	828	2592	0	NULL	1	1	call	0	2019-12-29 20:33:43	16127	150	1	NULL	Franziska Deppe	Pycnonotus goiavier	Pycnonotus	PYCNONOTIDAE	PASSERIFORMES	AVES	Yellow-vented Bulbul	1	Sumatra
2625	151	16626	3451	31	05_A4_20181105_060000.flac	Microphone SNR	2018-11-05	1186	1198.7	883	2729	0	NULL	1	1	call	0	2019-12-29 20:44:07	16128	150	1	NULL	Franziska Deppe	Pycnonotus goiavier	Pycnonotus	PYCNONOTIDAE	PASSERIFORMES	AVES	Yellow-vented Bulbul	1	Sumatra
2625	151	16627	3451	31	05_A4_20181105_060000.flac	Microphone SNR	2018-11-05	1337.4	1340.8	1517	2564	0	NULL	1	1	call	0	2019-12-29 20:46:37	16130	150	1	NULL	Franziska Deppe	Pycnonotus goiavier	Pycnonotus	PYCNONOTIDAE	PASSERIFORMES	AVES	Yellow-vented Bulbul	1	Sumatra
2625	151	16628	3451	31	05_A4_20181105_060000.flac	Microphone SNR	2018-11-05	1364	1378	1241	2647	0	NULL	1	1	call	0	2019-12-29 20:47:40	16131	150	1	NULL	Franziska Deppe	Pycnonotus goiavier	Pycnonotus	PYCNONOTIDAE	PASSERIFORMES	AVES	Yellow-vented Bulbul	1	Sumatra
2625	151	16632	3451	31	05_A4_20181105_060000.flac	Microphone SNR	2018-11-05	1482	1756.7	2096	3005	0	NULL	1	1	call	0	2019-12-29 20:59:32	16137	150	1	NULL	Franziska Deppe	Pycnonotus goiavier	Pycnonotus	PYCNONOTIDAE	PASSERIFORMES	AVES	Yellow-vented Bulbul	1	Sumatra
2625	151	16633	3451	31	05_A4_20181105_060000.flac	Microphone SNR	2018-11-05	1554.6	1556	1021	2564	0	NULL	1	1	call	0	2019-12-29 21:00:19	16139	150	1	NULL	Franziska Deppe	Pycnonotus goiavier	Pycnonotus	PYCNONOTIDAE	PASSERIFORMES	AVES	Yellow-vented Bulbul	1	Sumatra
2625	151	16634	3451	31	05_A4_20181105_060000.flac	Microphone SNR	2018-11-05	1703.7	1705.1	1407	2922	0	NULL	1	1	call	0	2019-12-29 21:01:13	16140	150	1	NULL	Franziska Deppe	Pycnonotus goiavier	Pycnonotus	PYCNONOTIDAE	PASSERIFORMES	AVES	Yellow-vented Bulbul	1	Sumatra
2625	151	16635	3451	31	05_A4_20181105_060000.flac	Microphone SNR	2018-11-05	1736	1736.7	1379	2619	0	NULL	1	1	call	0	2019-12-29 21:02:21	16141	150	1	NULL	Franziska Deppe	Pycnonotus goiavier	Pycnonotus	PYCNONOTIDAE	PASSERIFORMES	AVES	Yellow-vented Bulbul	1	Sumatra
2625	151	16638	3458	31	08_US6_20181105_060000.flac	Microphone SNR	2018-11-05	931.9	932.9	1379	2426	0	NULL	1	1	call	0	2019-12-29 21:18:12	16119	150	1	NULL	Franziska Deppe	Pycnonotus goiavier	Pycnonotus	PYCNONOTIDAE	PASSERIFORMES	AVES	Yellow-vented Bulbul	1	Sumatra
2625	151	16640	3458	31	08_US6_20181105_060000.flac	Microphone SNR	2018-11-05	947.9	948.5	1627	2895	0	NULL	1	1	call	0	2019-12-29 21:19:02	16120	150	1	NULL	Franziska Deppe	Pycnonotus goiavier	Pycnonotus	PYCNONOTIDAE	PASSERIFORMES	AVES	Yellow-vented Bulbul	1	Sumatra
2625	151	16642	3458	31	08_US6_20181105_060000.flac	Microphone SNR	2018-11-05	972	1051.5	1269	2564	0	NULL	1	1	call	0	2019-12-29 21:20:52	16122	150	1	NULL	Franziska Deppe	Pycnonotus goiavier	Pycnonotus	PYCNONOTIDAE	PASSERIFORMES	AVES	Yellow-vented Bulbul	1	Sumatra
2625	151	16643	3458	31	08_US6_20181105_060000.flac	Microphone SNR	2018-11-05	1066	1106	1296	2647	0	NULL	1	1	call	0	2019-12-29 21:25:56	16124	150	1	NULL	Franziska Deppe	Pycnonotus goiavier	Pycnonotus	PYCNONOTIDAE	PASSERIFORMES	AVES	Yellow-vented Bulbul	1	Sumatra
2625	151	16646	3458	31	08_US6_20181105_060000.flac	Microphone SNR	2018-11-05	1123	1147	828	2619	0	NULL	1	1	call	0	2019-12-29 21:33:02	16127	150	1	NULL	Franziska Deppe	Pycnonotus goiavier	Pycnonotus	PYCNONOTIDAE	PASSERIFORMES	AVES	Yellow-vented Bulbul	1	Sumatra
2625	151	16648	3458	31	08_US6_20181105_060000.flac	Microphone SNR	2018-11-05	1178	1194	773	2922	0	NULL	1	1	call	0	2019-12-29 21:34:23	16128	150	1	NULL	Franziska Deppe	Pycnonotus goiavier	Pycnonotus	PYCNONOTIDAE	PASSERIFORMES	AVES	Yellow-vented Bulbul	1	Sumatra
2625	151	16649	3458	31	08_US6_20181105_060000.flac	Microphone SNR	2018-11-05	1332.4	1335.9	1710	2785	0	NULL	1	1	call	0	2019-12-29 21:35:27	16130	150	1	NULL	Franziska Deppe	Pycnonotus goiavier	Pycnonotus	PYCNONOTIDAE	PASSERIFORMES	AVES	Yellow-vented Bulbul	1	Sumatra
2625	151	16650	3458	31	08_US6_20181105_060000.flac	Microphone SNR	2018-11-05	1359.3	1373.4	1351	2757	0	NULL	1	1	call	0	2019-12-29 21:36:08	16131	150	1	NULL	Franziska Deppe	Pycnonotus goiavier	Pycnonotus	PYCNONOTIDAE	PASSERIFORMES	AVES	Yellow-vented Bulbul	1	Sumatra
2625	151	16656	3458	31	08_US6_20181105_060000.flac	Microphone SNR	2018-11-05	1522.7	1523.5	1407	2344	0	NULL	1	1	call	0	2019-12-29 21:42:11	16138	150	1	NULL	Franziska Deppe	Pycnonotus goiavier	Pycnonotus	PYCNONOTIDAE	PASSERIFORMES	AVES	Yellow-vented Bulbul	1	Sumatra
2625	151	16657	3458	31	08_US6_20181105_060000.flac	Microphone SNR	2018-11-05	1549.5	1551.2	1021	2564	0	NULL	1	1	call	0	2019-12-29 21:42:53	16139	150	1	NULL	Franziska Deppe	Pycnonotus goiavier	Pycnonotus	PYCNONOTIDAE	PASSERIFORMES	AVES	Yellow-vented Bulbul	1	Sumatra
2625	151	16658	3458	31	08_US6_20181105_060000.flac	Microphone SNR	2018-11-05	1698.8	1700.2	1269	2702	0	NULL	1	1	call	0	2019-12-29 21:43:30	16140	150	1	NULL	Franziska Deppe	Pycnonotus goiavier	Pycnonotus	PYCNONOTIDAE	PASSERIFORMES	AVES	Yellow-vented Bulbul	1	Sumatra
2625	151	16659	3458	31	08_US6_20181105_060000.flac	Microphone SNR	2018-11-05	1730	1744	910	2206	0	NULL	1	1	call	0	2019-12-29 21:45:07	16141	150	1	NULL	Franziska Deppe	Pycnonotus goiavier	Pycnonotus	PYCNONOTIDAE	PASSERIFORMES	AVES	Yellow-vented Bulbul	1	Sumatra
2625	151	16662	3449	31	03_US1_20181105_060000.flac	Microphone SNR	2018-11-05	905	923	1517	3088	0	NULL	1	1	call	0	2019-12-29 22:00:59	16118	150	1	NULL	Franziska Deppe	Pycnonotus goiavier	Pycnonotus	PYCNONOTIDAE	PASSERIFORMES	AVES	Yellow-vented Bulbul	1	Sumatra
2625	151	16663	3449	31	03_US1_20181105_060000.flac	Microphone SNR	2018-11-05	963	963.6	1544	2729	0	NULL	1	1	call	0	2019-12-29 22:32:14	16120	150	1	NULL	Franziska Deppe	Pycnonotus goiavier	Pycnonotus	PYCNONOTIDAE	PASSERIFORMES	AVES	Yellow-vented Bulbul	1	Sumatra
2625	151	16665	3449	31	03_US1_20181105_060000.flac	Microphone SNR	2018-11-05	947.1	947.9	1572	2674	0	NULL	1	1	call	0	2019-12-29 22:33:16	16119	150	1	NULL	Franziska Deppe	Pycnonotus goiavier	Pycnonotus	PYCNONOTIDAE	PASSERIFORMES	AVES	Yellow-vented Bulbul	1	Sumatra
2625	151	16666	3449	31	03_US1_20181105_060000.flac	Microphone SNR	2018-11-05	986	1066.6	1544	2867	0	NULL	1	1	call	0	2019-12-29 22:36:36	16122	150	1	NULL	Franziska Deppe	Pycnonotus goiavier	Pycnonotus	PYCNONOTIDAE	PASSERIFORMES	AVES	Yellow-vented Bulbul	1	Sumatra
2625	151	16668	3449	31	03_US1_20181105_060000.flac	Microphone SNR	2018-11-05	1081	1121	1434	2757	0	NULL	1	1	call	0	2019-12-29 22:39:39	16124	150	1	NULL	Franziska Deppe	Pycnonotus goiavier	Pycnonotus	PYCNONOTIDAE	PASSERIFORMES	AVES	Yellow-vented Bulbul	1	Sumatra
2625	151	16671	3449	31	03_US1_20181105_060000.flac	Microphone SNR	2018-11-05	1138	1162	1048	2647	0	NULL	1	1	call	0	2019-12-29 22:42:06	16127	150	1	NULL	Franziska Deppe	Pycnonotus goiavier	Pycnonotus	PYCNONOTIDAE	PASSERIFORMES	AVES	Yellow-vented Bulbul	1	Sumatra
2625	151	16673	3449	31	03_US1_20181105_060000.flac	Microphone SNR	2018-11-05	1197	1212	1351	2977	0	NULL	1	1	call	0	2019-12-29 22:44:17	16128	150	1	NULL	Franziska Deppe	Pycnonotus goiavier	Pycnonotus	PYCNONOTIDAE	PASSERIFORMES	AVES	Yellow-vented Bulbul	1	Sumatra
2625	151	16674	3449	31	03_US1_20181105_060000.flac	Microphone SNR	2018-11-05	1347.2	1350.8	1572	2564	0	NULL	1	1	call	0	2019-12-29 22:45:08	16130	150	1	NULL	Franziska Deppe	Pycnonotus goiavier	Pycnonotus	PYCNONOTIDAE	PASSERIFORMES	AVES	Yellow-vented Bulbul	1	Sumatra
2625	151	16675	3449	31	03_US1_20181105_060000.flac	Microphone SNR	2018-11-05	1374	1385	1021	2785	0	NULL	1	1	call	0	2019-12-29 22:46:21	16131	150	1	NULL	Franziska Deppe	Pycnonotus goiavier	Pycnonotus	PYCNONOTIDAE	PASSERIFORMES	AVES	Yellow-vented Bulbul	1	Sumatra
2625	151	16680	3449	31	03_US1_20181105_060000.flac	Microphone SNR	2018-11-05	1537.5	1538.1	1351	2537	0	NULL	1	1	call	0	2019-12-29 22:49:02	16138	150	1	NULL	Franziska Deppe	Pycnonotus goiavier	Pycnonotus	PYCNONOTIDAE	PASSERIFORMES	AVES	Yellow-vented Bulbul	1	Sumatra
2625	151	16681	3449	31	03_US1_20181105_060000.flac	Microphone SNR	2018-11-05	1564.5	1566.2	1351	2619	0	NULL	1	1	call	0	2019-12-29 22:49:36	16139	150	1	NULL	Franziska Deppe	Pycnonotus goiavier	Pycnonotus	PYCNONOTIDAE	PASSERIFORMES	AVES	Yellow-vented Bulbul	1	Sumatra
2625	151	16682	3449	31	03_US1_20181105_060000.flac	Microphone SNR	2018-11-05	1713.4	1714.8	1296	2564	0	NULL	1	1	call	0	2019-12-29 22:50:42	16140	150	1	NULL	Franziska Deppe	Pycnonotus goiavier	Pycnonotus	PYCNONOTIDAE	PASSERIFORMES	AVES	Yellow-vented Bulbul	1	Sumatra
2625	151	16683	3449	31	03_US1_20181105_060000.flac	Microphone SNR	2018-11-05	1745.3	1759	1241	2261	0	NULL	1	1	call	0	2019-12-29 22:51:39	16141	150	1	NULL	Franziska Deppe	Pycnonotus goiavier	Pycnonotus	PYCNONOTIDAE	PASSERIFORMES	AVES	Yellow-vented Bulbul	1	Sumatra
2625	151	16684	3449	31	03_US1_20181105_060000.flac	Microphone SNR	2018-11-05	1782.2	1784.8	1241	2564	0	NULL	1	1	call	0	2019-12-29 22:53:58	16142	150	1	NULL	Franziska Deppe	Pycnonotus goiavier	Pycnonotus	PYCNONOTIDAE	PASSERIFORMES	AVES	Yellow-vented Bulbul	1	Sumatra
4202	151	11694	3432	31	16_US6_20181103_180000.flac	Microphone SNR	2018-11-03	812.3	820.4	36015	90000	0	NULL	1	1	call	0	2018-12-16 22:25:16					Franziska Deppe	A1			CHIROPTERA	MAMMALIA	(bat morpho-species)	0	Sumatra
4202	151	11695	3422	31	20_US3_20181103_180000.flac	Microphone SNR	2018-11-03	807.7	814.9	36201	96000	0	NULL	1	1	call	0	2018-12-16 22:25:59	11694				Franziska Deppe	A1			CHIROPTERA	MAMMALIA	(bat morpho-species)	0	Sumatra
4202	151	11696	3398	31	01_US1_20181103_180000.flac	Microphone SNR	2018-11-03	815.3	816.1	37823	53712	0	NULL	1	1	call	0	2018-12-16 22:27:15	11694				Franziska Deppe	A1			CHIROPTERA	MAMMALIA	(bat morpho-species)	0	Sumatra
4202	151	11697	3401	31	04_US1_20181103_180000.flac	Microphone SNR	2018-11-03	815.2	816.5	37674	52650	0	NULL	1	1	call	0	2018-12-16 22:27:44	11694				Franziska Deppe	A1			CHIROPTERA	MAMMALIA	(bat morpho-species)	0	Sumatra
4202	151	11698	3406	31	06_A4_20181103_180000.flac	Microphone SNR	2018-11-03	814.5	816.7	36457	64650	0	NULL	1	1	call	0	2018-12-16 22:28:36	11694				Franziska Deppe	A1			CHIROPTERA	MAMMALIA	(bat morpho-species)	0	Sumatra
4202	151	11699	3405	31	07_US6_20181103_180000.flac	Microphone SNR	2018-11-03	813.6	817.8	35817	94800	0	NULL	1	1	call	0	2018-12-16 22:29:34	11694				Franziska Deppe	A1			CHIROPTERA	MAMMALIA	(bat morpho-species)	0	Sumatra
4202	151	11700	3437	31	17_US3_20181103_180000.flac	Microphone SNR	2018-11-03	808.3	814.5	36247	95567	0	NULL	1	1	call	0	2018-12-16 22:30:09	11694				Franziska Deppe	A1			CHIROPTERA	MAMMALIA	(bat morpho-species)	0	Sumatra
4202	151	11701	3418	31	12_US4_20181103_180000.flac	Microphone SNR	2018-11-03	815.6	818.8	36344	89169	0	NULL	1	1	call	0	2018-12-16 22:31:04	11694				Franziska Deppe	A1			CHIROPTERA	MAMMALIA	(bat morpho-species)	0	Sumatra
4202	151	11703	3402	31	09_US4_20181103_180000.flac	Microphone SNR	2018-11-03	813.5	819.8	35995	79396	0	NULL	1	1	call	0	2018-12-16 22:32:18	11694				Franziska Deppe	A1			CHIROPTERA	MAMMALIA	(bat morpho-species)	0	Sumatra
4202	151	11704	3434	31	21_A4_20181103_180000.flac	Microphone SNR	2018-11-03	811.9	818.6	34513	95832	0	NULL	1	1	call	0	2018-12-16 22:33:10	11694				Franziska Deppe	A1			CHIROPTERA	MAMMALIA	(bat morpho-species)	0	Sumatra
4202	151	11705	3425	31	23_US8_20181103_180000.flac	Microphone SNR	2018-11-03	808.5	813.9	36565	77077	0	NULL	1	1	call	0	2018-12-16 22:33:43	11694				Franziska Deppe	A1			CHIROPTERA	MAMMALIA	(bat morpho-species)	0	Sumatra
4202	151	11710	3427	31	16_US6_20181103_181500.flac	Microphone SNR	2018-11-03	352.3	358.6	34040	81856	0	NULL	1	1	call	0	2018-12-17 16:07:15					Franziska Deppe	A1			CHIROPTERA	MAMMALIA	(bat morpho-species)	0	Sumatra
4202	151	11712	3399	31	06_A4_20181103_181500.flac	Microphone SNR	2018-11-03	353.9	356.4	36409	59185	0	NULL	1	1	call	0	2018-12-17 16:08:48	11710				Franziska Deppe	A1			CHIROPTERA	MAMMALIA	(bat morpho-species)	0	Sumatra
4202	151	11713	3407	31	09_US4_20181103_181500.flac	Microphone SNR	2018-11-03	357.8	362.4	36485	76085	0	NULL	1	1	call	0	2018-12-17 16:10:13	11710				Franziska Deppe	A1			CHIROPTERA	MAMMALIA	(bat morpho-species)	0	Sumatra
4202	151	11714	3404	31	07_US6_20181103_181500.flac	Microphone SNR	2018-11-03	354.2	356.8	37095	50804	0	NULL	1	1	call	0	2018-12-17 16:10:51	11710				Franziska Deppe	A1			CHIROPTERA	MAMMALIA	(bat morpho-species)	0	Sumatra
4202	151	11715	3414	31	12_US4_20181103_181500.flac	Microphone SNR	2018-11-03	359.4	361.9	35329	62790	0	NULL	1	1	call	0	2018-12-17 16:11:44	11710				Franziska Deppe	A1			CHIROPTERA	MAMMALIA	(bat morpho-species)	0	Sumatra
4202	151	11716	3439	31	17_US3_20181103_181500.flac	Microphone SNR	2018-11-03	352.8	358.5	34801	82560	0	NULL	1	1	call	0	2018-12-17 16:13:18	11710				Franziska Deppe	A1			CHIROPTERA	MAMMALIA	(bat morpho-species)	0	Sumatra
4202	151	11717	3431	31	21_A4_20181103_181500.flac	Microphone SNR	2018-11-03	352.2	357.0	36961	96000	0	NULL	1	1	call	0	2018-12-17 16:13:54	11710				Franziska Deppe	A1			CHIROPTERA	MAMMALIA	(bat morpho-species)	0	Sumatra
4202	151	11718	3421	31	20_US3_20181103_181500.flac	Microphone SNR	2018-11-03	352.8	358.5	34561	86640	0	NULL	1	1	call	0	2018-12-17 16:14:27	11710				Franziska Deppe	A1			CHIROPTERA	MAMMALIA	(bat morpho-species)	0	Sumatra
4202	151	11719	3430	31	23_US8_20181103_181500.flac	Microphone SNR	2018-11-03	353.9	357	37146	61861	0	NULL	1	1	call	0	2018-12-17 16:15:08	11710				Franziska Deppe	A1			CHIROPTERA	MAMMALIA	(bat morpho-species)	0	Sumatra
4202	151	11823	3428	31	15_US6_20181104_181500 new	Microphone SNR	2018-11-04	407.9	411.8	36001	66240	0	NULL	1	1	call	0	2018-12-19 14:33:04					Franziska Deppe	A1			CHIROPTERA	MAMMALIA	(bat morpho-species)	0	Sumatra
4202	151	11845	3438	31	24_A2_20181104_181500.flac	Microphone SNR	2018-11-04	411.5	414.2	39601	57120	0	NULL	1	1	call	0	2018-12-21 16:28:14	11823				Franziska Deppe	A1			CHIROPTERA	MAMMALIA	(bat morpho-species)	0	Sumatra
4202	151	11864	3424	31	22_A4_20181104_181500.flac	Microphone SNR	2018-11-04	408	410.0	39121	67440	0	NULL	1	1	call	0	2018-12-23 13:00:28	11823				Franziska Deppe	A1			CHIROPTERA	MAMMALIA	(bat morpho-species)	0	Sumatra
4202	151	11881	3433	31	19_US3_20181104_181500.flac	Microphone SNR	2018-11-04	406.9	411.6	39361	70800	0	NULL	1	1	call	0	2018-12-23 13:51:51	11823				Franziska Deppe	A1			CHIROPTERA	MAMMALIA	(bat morpho-species)	0	Sumatra
4202	151	11902	3423	31	18_US3_20181104_181500.flac	Microphone SNR	2018-11-04	408.3	410.7	39121	54960	0	NULL	1	1	call	0	2018-12-23 17:10:23	11823				Franziska Deppe	A1			CHIROPTERA	MAMMALIA	(bat morpho-species)	0	Sumatra
4202	151	11929	3413	31	10_US4_20181104_181500.flac	Microphone SNR	2018-11-04	408.6	412.0	38401	64080	0	NULL	1	1	call	0	2018-12-23 20:01:13	11823				Franziska Deppe	A1			CHIROPTERA	MAMMALIA	(bat morpho-species)	0	Sumatra
4202	151	11952	3400	31	08_US6_20181104_181500.flac	Microphone SNR	2018-11-04	408.2	409.6	38161	53760	0	NULL	NULL	1	call	0	2018-12-24 15:40:52	11823				Franziska Deppe	A1			CHIROPTERA	MAMMALIA	(bat morpho-species)	0	Sumatra
4202	151	11969	3441	31	05_A4_20181104_181500.flac	Microphone SNR	2018-11-04	408.6	409.7	30961	56400	0	NULL	1	1	call	0	2018-12-24 16:07:06	11823				Franziska Deppe	A1			CHIROPTERA	MAMMALIA	(bat morpho-species)	0	Sumatra
4202	151	24127	3417	31	14_US8_20181103_180000.flac	Microphone SNR	2018-11-03	810.6	812.0	37253	59462	0	NULL	1	1	call	0	2020-06-21 14:03:48	11694				Franziska Deppe	A1			CHIROPTERA	MAMMALIA	(bat morpho-species)	0	Sumatra
4202	151	24128	3415	31	14_US8_20181103_181500.flac	Microphone SNR	2018-11-03	354.1	356.5	35911	46684	0	NULL	1	1	call	0	2020-06-21 14:14:51	11710				Franziska Deppe	A1			CHIROPTERA	MAMMALIA	(bat morpho-species)	0	Sumatra
4203	151	11706	3432	31	16_US6_20181103_180000.flac	Microphone SNR	2018-11-03	610.7	615.4	35421	43011	0	NULL	1	1	call	0	2018-12-16 22:46:55					Franziska Deppe	B1			CHIROPTERA	MAMMALIA	(bat morpho-species)	0	Sumatra
4203	151	11707	3437	31	17_US3_20181103_180000.flac	Microphone SNR	2018-11-03	604	608.8	34781	42066	0	NULL	1	1	call	0	2018-12-16 22:51:12	11706				Franziska Deppe	B1			CHIROPTERA	MAMMALIA	(bat morpho-species)	0	Sumatra
4203	151	11708	3402	31	09_US4_20181103_180000.flac	Microphone SNR	2018-11-03	609.2	614.0	35281	43921	0	NULL	1	1	call	0	2018-12-16 22:54:20	11706				Franziska Deppe	B1			CHIROPTERA	MAMMALIA	(bat morpho-species)	0	Sumatra
4203	151	11709	3422	31	20_US3_20181103_180000.flac	Microphone SNR	2018-11-03	603.6	608.8	35281	43441	0	NULL	1	1	call	0	2018-12-16 22:55:02	11706				Franziska Deppe	B1			CHIROPTERA	MAMMALIA	(bat morpho-species)	0	Sumatra
4203	151	11729	3427	31	16_US6_20181103_181500.flac	Microphone SNR	2018-11-03	385.7	387.8	38618	44706	0	NULL	1	1	call	0	2018-12-17 16:39:38					Franziska Deppe	B1			CHIROPTERA	MAMMALIA	(bat morpho-species)	0	Sumatra
4203	151	11735	3427	31	16_US6_20181103_181500.flac	Microphone SNR	2018-11-03	676.9	679.9	32437	41213	0	NULL	1	1	call	0	2018-12-17 16:46:48					Franziska Deppe	B1			CHIROPTERA	MAMMALIA	(bat morpho-species)	0	Sumatra
4203	151	11757	3407	31	09_US4_20181103_181500.flac	Microphone SNR	2018-11-03	684.9	687.8	32804	40956	0	NULL	1	1	call	0	2018-12-17 22:25:46	11735				Franziska Deppe	B1			CHIROPTERA	MAMMALIA	(bat morpho-species)	0	Sumatra
4203	151	11767	3439	31	17_US3_20181103_181500.flac	Microphone SNR	2018-11-03	386.9	387.6	38661	44830	0	NULL	1	1	call	0	2018-12-17 23:07:25	11729				Franziska Deppe	B1			CHIROPTERA	MAMMALIA	(bat morpho-species)	0	Sumatra
4203	151	11773	3439	31	17_US3_20181103_181500.flac	Microphone SNR	2018-11-03	680	681.6	33121	39601	0	NULL	1	1	call	0	2018-12-17 23:19:57	11735				Franziska Deppe	B1			CHIROPTERA	MAMMALIA	(bat morpho-species)	0	Sumatra
4203	151	11778	3421	31	20_US3_20181103_181500.flac	Microphone SNR	2018-11-03	385.9	387.7	37681	45361	0	NULL	1	1	call	0	2018-12-17 23:30:09	11729				Franziska Deppe	B1			CHIROPTERA	MAMMALIA	(bat morpho-species)	0	Sumatra
4203	151	11784	3421	31	20_US3_20181103_181500.flac	Microphone SNR	2018-11-03	679.2	681.9	31201	41041	0	NULL	1	1	call	0	2018-12-17 23:38:51	11735				Franziska Deppe	B1			CHIROPTERA	MAMMALIA	(bat morpho-species)	0	Sumatra
4203	151	11802	3426	31	15_US6_20181104_180000.flac	Microphone SNR	2018-11-04	889.4	893.7	30241	46561	0	NULL	1	1	call	0	2018-12-18 15:45:45					Franziska Deppe	B1			CHIROPTERA	MAMMALIA	(bat morpho-species)	0	Sumatra
4203	151	11803	3435	31	19_US3_20181104_180000.flac	Microphone SNR	2018-11-04	890.5	893.8	30721	43441	0	NULL	1	1	call	0	2018-12-18 15:46:24	11802				Franziska Deppe	B1			CHIROPTERA	MAMMALIA	(bat morpho-species)	0	Sumatra
4203	151	11810	3410	31	10_US4_20181104_180000.flac	Microphone SNR	2018-11-04	891.4	892.9	30241	45121	0	NULL	1	1	call	0	2018-12-18 16:02:30	11802				Franziska Deppe	B1			CHIROPTERA	MAMMALIA	(bat morpho-species)	0	Sumatra
4203	151	11813	3409	31	08_US6_20181104_180000.flac	Microphone SNR	2018-11-04	890.8	892.7	32919	41420	0	NULL	1	1	call	0	2018-12-18 16:08:24	11802				Franziska Deppe	B1			CHIROPTERA	MAMMALIA	(bat morpho-species)	0	Sumatra
4203	151	11816	3428	31	15_US6_20181104_181500 new	Microphone SNR	2018-11-04	186.4	192.2	30721	43201	0	NULL	1	1	call	0	2018-12-18 16:15:37					Franziska Deppe	B1			CHIROPTERA	MAMMALIA	(bat morpho-species)	0	Sumatra
4203	151	11817	3428	31	15_US6_20181104_181500 new	Microphone SNR	2018-11-04	244.4	246.7	30001	41281	0	NULL	1	1	call	0	2018-12-18 16:17:17					Franziska Deppe	B1			CHIROPTERA	MAMMALIA	(bat morpho-species)	0	Sumatra
4203	151	11818	3428	31	15_US6_20181104_181500 new	Microphone SNR	2018-11-04	254.4	260.5	32881	44641	0	NULL	1	1	call	0	2018-12-18 16:17:43					Franziska Deppe	B1			CHIROPTERA	MAMMALIA	(bat morpho-species)	0	Sumatra
4203	151	11826	3428	31	15_US6_20181104_181500 new	Microphone SNR	2018-11-04	442.9	464.3	36001	44161	0	NULL	1	1	call	0	2018-12-19 14:37:31					Franziska Deppe	B1			CHIROPTERA	MAMMALIA	(bat morpho-species)	0	Sumatra
4203	151	11827	3428	31	15_US6_20181104_181500 new	Microphone SNR	2018-11-04	471.4	480.4	32401	42001	0	NULL	1	1	call	0	2018-12-19 14:41:00					Franziska Deppe	B1			CHIROPTERA	MAMMALIA	(bat morpho-species)	0	Sumatra
4203	151	11832	3428	31	15_US6_20181104_181500 new	Microphone SNR	2018-11-04	543	545.1	36001	47281	0	NULL	1	1	call	0	2018-12-19 14:47:27					Franziska Deppe	B1			CHIROPTERA	MAMMALIA	(bat morpho-species)	0	Sumatra
4203	151	11833	3428	31	15_US6_20181104_181500 new	Microphone SNR	2018-11-04	550.2	557.2	34081	54720	0	NULL	1	1	call	0	2018-12-19 14:47:51					Franziska Deppe	B1			CHIROPTERA	MAMMALIA	(bat morpho-species)	0	Sumatra
4203	151	11836	3428	31	15_US6_20181104_181500 new	Microphone SNR	2018-11-04	566.7	583.3	34321	46321	0	NULL	1	1	call	0	2018-12-19 14:49:51					Franziska Deppe	B1			CHIROPTERA	MAMMALIA	(bat morpho-species)	0	Sumatra
4203	151	11840	3438	31	24_A2_20181104_181500.flac	Microphone SNR	2018-11-04	194.4	194.9	33785	39811	0	NULL	1	1	call	0	2018-12-19 15:20:06	11816				Franziska Deppe	B1			CHIROPTERA	MAMMALIA	(bat morpho-species)	0	Sumatra
4203	151	11842	3438	31	24_A2_20181104_181500.flac	Microphone SNR	2018-11-04	260.2	264.2	34326	39635	0	NULL	1	1	call	0	2018-12-19 15:23:03	11818				Franziska Deppe	B1			CHIROPTERA	MAMMALIA	(bat morpho-species)	0	Sumatra
4203	151	11848	3438	31	24_A2_20181104_181500.flac	Microphone SNR	2018-11-04	448.2	449.5	33361	43201	0	NULL	1	1	call	0	2018-12-21 16:33:37	11826				Franziska Deppe	B1			CHIROPTERA	MAMMALIA	(bat morpho-species)	0	Sumatra
4203	151	11849	3438	31	24_A2_20181104_181500.flac	Microphone SNR	2018-11-04	462.3	464.5	34081	44401	0	NULL	1	1	call	0	2018-12-21 16:36:12	11826				Franziska Deppe	B1			CHIROPTERA	MAMMALIA	(bat morpho-species)	0	Sumatra
4203	151	11850	3438	31	24_A2_20181104_181500.flac	Microphone SNR	2018-11-04	477.1	481.5	32401	40561	0	NULL	1	1	call	0	2018-12-21 16:36:42	11827				Franziska Deppe	B1			CHIROPTERA	MAMMALIA	(bat morpho-species)	0	Sumatra
4203	151	11853	3438	31	24_A2_20181104_181500.flac	Microphone SNR	2018-11-04	553.2	555.0	36241	48720	0	NULL	1	1	call	0	2018-12-21 16:41:33	11833				Franziska Deppe	B1			CHIROPTERA	MAMMALIA	(bat morpho-species)	0	Sumatra
4203	151	11855	3438	31	24_A2_20181104_181500.flac	Microphone SNR	2018-11-04	569.3	572.7	34321	42721	0	NULL	1	1	call	0	2018-12-21 16:48:36	11836				Franziska Deppe	B1			CHIROPTERA	MAMMALIA	(bat morpho-species)	0	Sumatra
4203	151	11858	3438	31	24_A2_20181104_181500.flac	Microphone SNR	2018-11-04	576.4	577.6	34321	40801	0	NULL	1	1	call	0	2018-12-21 16:51:07	11836				Franziska Deppe	B1			CHIROPTERA	MAMMALIA	(bat morpho-species)	0	Sumatra
4203	151	11867	3424	31	22_A4_20181104_181500.flac	Microphone SNR	2018-11-04	474.7	477.8	33439	39703	0	NULL	1	1	call	0	2018-12-23 13:11:30	11827				Franziska Deppe	B1			CHIROPTERA	MAMMALIA	(bat morpho-species)	0	Sumatra
4203	151	11870	3424	31	22_A4_20181104_181500.flac	Microphone SNR	2018-11-04	551.2	557.1	36953	61693	0	NULL	1	1	call	0	2018-12-23 13:21:28	11833				Franziska Deppe	B1			CHIROPTERA	MAMMALIA	(bat morpho-species)	0	Sumatra
4203	151	11874	3433	31	19_US3_20181104_181500.flac	Microphone SNR	2018-11-04	188.3	191.6	32881	42481	0	NULL	1	1	call	0	2018-12-23 13:42:23	11816				Franziska Deppe	B1			CHIROPTERA	MAMMALIA	(bat morpho-species)	0	Sumatra
4203	151	11875	3433	31	19_US3_20181104_181500.flac	Microphone SNR	2018-11-04	244.1	246.9	28801	41041	0	NULL	1	1	call	0	2018-12-23 13:43:51	11817				Franziska Deppe	B1			CHIROPTERA	MAMMALIA	(bat morpho-species)	0	Sumatra
4203	151	11876	3433	31	19_US3_20181104_181500.flac	Microphone SNR	2018-11-04	255.4	260.7	33121	42721	0	NULL	1	1	call	0	2018-12-23 13:44:30	11818				Franziska Deppe	B1			CHIROPTERA	MAMMALIA	(bat morpho-species)	0	Sumatra
4203	151	11883	3433	31	19_US3_20181104_181500.flac	Microphone SNR	2018-11-04	441.4	462.7	35041	45841	0	NULL	1	1	call	0	2018-12-23 13:57:51	11826				Franziska Deppe	B1			CHIROPTERA	MAMMALIA	(bat morpho-species)	0	Sumatra
4203	151	11886	3433	31	19_US3_20181104_181500.flac	Microphone SNR	2018-11-04	471.3	480.9	30481	40801	0	NULL	1	1	call	0	2018-12-23 14:01:31	11827				Franziska Deppe	B1			CHIROPTERA	MAMMALIA	(bat morpho-species)	0	Sumatra
4203	151	11890	3433	31	19_US3_20181104_181500.flac	Microphone SNR	2018-11-04	543.4	544.7	35281	46801	0	NULL	1	1	call	0	2018-12-23 14:17:46	11832				Franziska Deppe	B1			CHIROPTERA	MAMMALIA	(bat morpho-species)	0	Sumatra
4203	151	11892	3433	31	19_US3_20181104_181500.flac	Microphone SNR	2018-11-04	550.5	556.7	35521	59040	0	NULL	1	1	call	0	2018-12-23 14:19:08	11833				Franziska Deppe	B1			CHIROPTERA	MAMMALIA	(bat morpho-species)	0	Sumatra
4203	151	11893	3433	31	19_US3_20181104_181500.flac	Microphone SNR	2018-11-04	566.9	583.9	35281	49200	0	NULL	1	1	call	0	2018-12-23 14:20:39	11836				Franziska Deppe	B1			CHIROPTERA	MAMMALIA	(bat morpho-species)	0	Sumatra
4203	151	11899	3423	31	18_US3_20181104_181500.flac	Microphone SNR	2018-11-04	255.4	258.8	33688	42248	0	NULL	1	1	call	0	2018-12-23 16:10:47	11818				Franziska Deppe	B1			CHIROPTERA	MAMMALIA	(bat morpho-species)	0	Sumatra
4203	151	11905	3423	31	18_US3_20181104_181500.flac	Microphone SNR	2018-11-04	460.6	461.5	34561	45601	0	NULL	1	1	call	0	2018-12-23 17:13:44	11826				Franziska Deppe	B1			CHIROPTERA	MAMMALIA	(bat morpho-species)	0	Sumatra
4203	151	11906	3423	31	18_US3_20181104_181500.flac	Microphone SNR	2018-11-04	474.3	478.9	32161	41041	0	NULL	1	1	call	0	2018-12-23 17:14:41	11827				Franziska Deppe	B1			CHIROPTERA	MAMMALIA	(bat morpho-species)	0	Sumatra
4203	151	11910	3423	31	18_US3_20181104_181500.flac	Microphone SNR	2018-11-04	551.2	555.3	34321	47761	0	NULL	1	1	call	0	2018-12-23 17:23:08	11833				Franziska Deppe	B1			CHIROPTERA	MAMMALIA	(bat morpho-species)	0	Sumatra
4203	151	11911	3423	31	18_US3_20181104_181500.flac	Microphone SNR	2018-11-04	567.8	575.5	32641	43681	0	NULL	1	1	call	0	2018-12-23 17:26:23	11836				Franziska Deppe	B1			CHIROPTERA	MAMMALIA	(bat morpho-species)	0	Sumatra
4203	151	11925	3413	31	10_US4_20181104_181500.flac	Microphone SNR	2018-11-04	256.1	258.1	29761	47521	0	NULL	1	1	call	0	2018-12-23 19:22:59	11818				Franziska Deppe	B1			CHIROPTERA	MAMMALIA	(bat morpho-species)	0	Sumatra
4203	151	11932	3413	31	10_US4_20181104_181500.flac	Microphone SNR	2018-11-04	445.6	447.0	33361	47521	0	NULL	1	1	call	0	2018-12-23 20:04:37	11826				Franziska Deppe	B1			CHIROPTERA	MAMMALIA	(bat morpho-species)	0	Sumatra
4203	151	11933	3413	31	10_US4_20181104_181500.flac	Microphone SNR	2018-11-04	459.5	462.3	35281	48001	0	NULL	1	1	call	0	2018-12-23 20:07:47	11826				Franziska Deppe	B1			CHIROPTERA	MAMMALIA	(bat morpho-species)	0	Sumatra
4203	151	11934	3413	31	10_US4_20181104_181500.flac	Microphone SNR	2018-11-04	475	478.7	32641	39601	0	NULL	1	1	call	0	2018-12-23 20:09:13	11827				Franziska Deppe	B1			CHIROPTERA	MAMMALIA	(bat morpho-species)	0	Sumatra
4203	151	11937	3413	31	10_US4_20181104_181500.flac	Microphone SNR	2018-11-04	543.7	544.4	36481	48240	0	NULL	1	1	call	0	2018-12-23 20:15:56	11832				Franziska Deppe	B1			CHIROPTERA	MAMMALIA	(bat morpho-species)	0	Sumatra
4203	151	11938	3413	31	10_US4_20181104_181500.flac	Microphone SNR	2018-11-04	550.7	555.5	37681	55440	0	NULL	1	1	call	0	2018-12-23 20:16:33	11833				Franziska Deppe	B1			CHIROPTERA	MAMMALIA	(bat morpho-species)	0	Sumatra
4203	151	11942	3413	31	10_US4_20181104_181500.flac	Microphone SNR	2018-11-04	568.5	571.2	34801	46081	0	NULL	1	1	call	0	2018-12-23 20:22:31	11836				Franziska Deppe	B1			CHIROPTERA	MAMMALIA	(bat morpho-species)	0	Sumatra
4203	151	11943	3413	31	10_US4_20181104_181500.flac	Microphone SNR	2018-11-04	580.5	583.4	36241	48240	0	NULL	1	1	call	0	2018-12-23 20:22:55	11836				Franziska Deppe	B1			CHIROPTERA	MAMMALIA	(bat morpho-species)	0	Sumatra
4203	151	11948	3400	31	08_US6_20181104_181500.flac	Microphone SNR	2018-11-04	257.6	259.2	31201	42961	0	NULL	1	1	call	0	2018-12-24 15:32:42	11818				Franziska Deppe	B1			CHIROPTERA	MAMMALIA	(bat morpho-species)	0	Sumatra
4203	151	11955	3400	31	08_US6_20181104_181500.flac	Microphone SNR	2018-11-04	444.8	446.2	36601	40633	0	NULL	1	1	call	0	2018-12-24 15:44:14	11826				Franziska Deppe	B1			CHIROPTERA	MAMMALIA	(bat morpho-species)	0	Sumatra
4203	151	11956	3400	31	08_US6_20181104_181500.flac	Microphone SNR	2018-11-04	473.9	478.5	32881	41041	0	NULL	1	1	call	0	2018-12-24 15:45:19	11827				Franziska Deppe	B1			CHIROPTERA	MAMMALIA	(bat morpho-species)	0	Sumatra
4203	151	11960	3400	31	08_US6_20181104_181500.flac	Microphone SNR	2018-11-04	551.1	552.8	36001	49200	0	NULL	1	1	call	0	2018-12-24 15:49:13	11833				Franziska Deppe	B1			CHIROPTERA	MAMMALIA	(bat morpho-species)	0	Sumatra
4203	151	11963	3400	31	08_US6_20181104_181500.flac	Microphone SNR	2018-11-04	568.1	570.1	33361	42001	0	NULL	1	1	call	0	2018-12-24 15:52:13	11836				Franziska Deppe	B1			CHIROPTERA	MAMMALIA	(bat morpho-species)	0	Sumatra
4203	151	12132	3428	31	15_US6_20181104_181500 new	Microphone SNR	2018-11-04	620.4	625.7	30721	45601	0	NULL	1	1	call	0	2019-02-05 11:19:20					Franziska Deppe	B1			CHIROPTERA	MAMMALIA	(bat morpho-species)	0	Sumatra
4203	151	12135	3428	31	15_US6_20181104_181500 new	Microphone SNR	2018-11-04	711.3	721.7	31921	55440	0	NULL	1	1	call	0	2019-02-05 11:28:12					Franziska Deppe	B1			CHIROPTERA	MAMMALIA	(bat morpho-species)	0	Sumatra
4203	151	12136	3428	31	15_US6_20181104_181500 new	Microphone SNR	2018-11-04	740.1	749.1	33121	45841	0	NULL	1	1	call	0	2019-02-05 11:30:08					Franziska Deppe	B1			CHIROPTERA	MAMMALIA	(bat morpho-species)	0	Sumatra
4203	151	12139	3428	31	15_US6_20181104_181500 new	Microphone SNR	2018-11-04	790.7	796.2	33601	43921	0	NULL	1	1	call	0	2019-02-05 11:34:16					Franziska Deppe	B1			CHIROPTERA	MAMMALIA	(bat morpho-species)	0	Sumatra
4203	151	12141	3428	31	15_US6_20181104_181500 new	Microphone SNR	2018-11-04	803	813.4	33361	42961	0	NULL	1	1	call	0	2019-02-05 11:40:29					Franziska Deppe	B1			CHIROPTERA	MAMMALIA	(bat morpho-species)	0	Sumatra
4203	151	12143	3428	31	15_US6_20181104_181500 new	Microphone SNR	2018-11-04	843.4	847.0	33841	44881	0	NULL	1	1	call	0	2019-02-05 11:42:22					Franziska Deppe	B1			CHIROPTERA	MAMMALIA	(bat morpho-species)	0	Sumatra
4203	151	12144	3428	31	15_US6_20181104_181500 new	Microphone SNR	2018-11-04	859.8	869.8	34801	47041	0	NULL	1	1	call	0	2019-02-05 11:43:06					Franziska Deppe	B1			CHIROPTERA	MAMMALIA	(bat morpho-species)	0	Sumatra
4203	151	12147	3438	31	24_A2_20181104_181500.flac	Microphone SNR	2018-11-04	623.5	626.6	32401	43921	0	NULL	1	1	call	0	2019-02-05 12:00:24	12132				Franziska Deppe	B1			CHIROPTERA	MAMMALIA	(bat morpho-species)	0	Sumatra
4203	151	12150	3438	31	24_A2_20181104_181500.flac	Microphone SNR	2018-11-04	715.5	720.8	34561	48720	0	NULL	1	1	call	0	2019-02-05 12:12:11	12135				Franziska Deppe	B1			CHIROPTERA	MAMMALIA	(bat morpho-species)	0	Sumatra
4203	151	12151	3438	31	24_A2_20181104_181500.flac	Microphone SNR	2018-11-04	741.9	745.1	35281	44641	0	NULL	1	1	call	0	2019-02-05 12:13:14	12136				Franziska Deppe	B1			CHIROPTERA	MAMMALIA	(bat morpho-species)	0	Sumatra
4203	151	12155	3438	31	24_A2_20181104_181500.flac	Microphone SNR	2018-11-04	805.9	811.5	33361	41041	0	NULL	1	1	call	0	2019-02-05 12:16:51	12141				Franziska Deppe	B1			CHIROPTERA	MAMMALIA	(bat morpho-species)	0	Sumatra
4203	151	12157	3438	31	24_A2_20181104_181500.flac	Microphone SNR	2018-11-04	861.7	867.8	33841	44161	0	NULL	1	1	call	0	2019-02-05 12:21:44	12144				Franziska Deppe	B1			CHIROPTERA	MAMMALIA	(bat morpho-species)	0	Sumatra
4203	151	12167	3441	31	05_A4_20181104_181500.flac	Microphone SNR	2018-11-04	715.8	716.9	34801	43441	0	NULL	1	1	call	0	2019-02-05 13:17:22	12135				Franziska Deppe	B1			CHIROPTERA	MAMMALIA	(bat morpho-species)	0	Sumatra
4203	151	12173	3400	31	08_US6_20181104_181500.flac	Microphone SNR	2018-11-04	622.1	625.0	30241	42001	0	NULL	1	1	call	0	2019-02-05 15:01:55	12132				Franziska Deppe	B1			CHIROPTERA	MAMMALIA	(bat morpho-species)	0	Sumatra
4203	151	12176	3400	31	08_US6_20181104_181500.flac	Microphone SNR	2018-11-04	741.8	745.0	35281	43681	0	NULL	1	1	call	0	2019-02-05 15:06:46	12136				Franziska Deppe	B1			CHIROPTERA	MAMMALIA	(bat morpho-species)	0	Sumatra
4203	151	12180	3400	31	08_US6_20181104_181500.flac	Microphone SNR	2018-11-04	807.2	812.4	32161	40801	0	NULL	1	1	call	0	2019-02-05 15:15:16	12141				Franziska Deppe	B1			CHIROPTERA	MAMMALIA	(bat morpho-species)	0	Sumatra
4203	151	12182	3400	31	08_US6_20181104_181500.flac	Microphone SNR	2018-11-04	862.7	867.3	33121	42481	0	NULL	1	1	call	0	2019-02-05 15:28:56	12144				Franziska Deppe	B1			CHIROPTERA	MAMMALIA	(bat morpho-species)	0	Sumatra
4203	151	12185	3413	31	10_US4_20181104_181500.flac	Microphone SNR	2018-11-04	622.8	625.6	31921	44881	0	NULL	1	1	call	0	2019-02-05 15:35:51	12132				Franziska Deppe	B1			CHIROPTERA	MAMMALIA	(bat morpho-species)	0	Sumatra
4203	151	12188	3413	31	10_US4_20181104_181500.flac	Microphone SNR	2018-11-04	714.6	720.3	32881	54240	0	NULL	1	1	call	0	2019-02-05 15:47:27	12135				Franziska Deppe	B1			CHIROPTERA	MAMMALIA	(bat morpho-species)	0	Sumatra
4203	151	12189	3413	31	10_US4_20181104_181500.flac	Microphone SNR	2018-11-04	741.5	745.2	35521	48480	0	NULL	1	1	call	0	2019-02-05 15:48:47	12136				Franziska Deppe	B1			CHIROPTERA	MAMMALIA	(bat morpho-species)	0	Sumatra
4203	151	12193	3413	31	10_US4_20181104_181500.flac	Microphone SNR	2018-11-04	807.3	811.8	32401	40561	0	NULL	1	1	call	0	2019-02-05 15:52:58	12141				Franziska Deppe	B1			CHIROPTERA	MAMMALIA	(bat morpho-species)	0	Sumatra
4203	151	12195	3413	31	10_US4_20181104_181500.flac	Microphone SNR	2018-11-04	862.6	867.1	34081	53040	0	NULL	1	1	call	0	2019-02-05 15:55:39	12144				Franziska Deppe	B1			CHIROPTERA	MAMMALIA	(bat morpho-species)	0	Sumatra
4203	151	12198	3411	31	11_US4_20181104_181500.flac	Microphone SNR	2018-11-04	715.8	717.6	33361	48001	0	NULL	1	1	call	0	2019-02-05 16:35:37	12135				Franziska Deppe	B1			CHIROPTERA	MAMMALIA	(bat morpho-species)	0	Sumatra
4203	151	12204	3411	31	11_US4_20181104_181500.flac	Microphone SNR	2018-11-04	863.8	866.2	34081	42241	0	NULL	1	1	call	0	2019-02-05 16:42:27	12144				Franziska Deppe	B1			CHIROPTERA	MAMMALIA	(bat morpho-species)	0	Sumatra
4203	151	12205	3423	31	18_US3_20181104_181500.flac	Microphone SNR	2018-11-04	622.1	625.2	31024	42054	0	NULL	1	1	call	0	2019-02-05 17:05:09	12132				Franziska Deppe	B1			CHIROPTERA	MAMMALIA	(bat morpho-species)	0	Sumatra
4203	151	12208	3423	31	18_US3_20181104_181500.flac	Microphone SNR	2018-11-04	715.3	719.9	32641	48240	0	NULL	1	1	call	0	2019-02-05 17:08:03	12135				Franziska Deppe	B1			CHIROPTERA	MAMMALIA	(bat morpho-species)	0	Sumatra
4203	151	12209	3423	31	18_US3_20181104_181500.flac	Microphone SNR	2018-11-04	742	745.1	35281	43201	0	NULL	1	1	call	0	2019-02-05 17:08:50	12136				Franziska Deppe	B1			CHIROPTERA	MAMMALIA	(bat morpho-species)	0	Sumatra
4203	151	12213	3423	31	18_US3_20181104_181500.flac	Microphone SNR	2018-11-04	807.6	811.8	32881	41041	0	NULL	1	1	call	0	2019-02-05 17:12:43	12141				Franziska Deppe	B1			CHIROPTERA	MAMMALIA	(bat morpho-species)	0	Sumatra
4203	151	12215	3423	31	18_US3_20181104_181500.flac	Microphone SNR	2018-11-04	862.9	867.4	34801	42721	0	NULL	1	1	call	0	2019-02-05 17:15:24	12144				Franziska Deppe	B1			CHIROPTERA	MAMMALIA	(bat morpho-species)	0	Sumatra
4203	151	12218	3433	31	19_US3_20181104_181500.flac	Microphone SNR	2018-11-04	621	626.0	30001	47281	0	NULL	1	1	call	0	2019-02-05 17:43:21	12132				Franziska Deppe	B1			CHIROPTERA	MAMMALIA	(bat morpho-species)	0	Sumatra
4203	151	12219	3428	31	15_US6_20181104_181500 new	Microphone SNR	2018-11-04	645.1	647.1	33841	47761	0	NULL	1	1	call	0	2019-02-05 17:44:35					Franziska Deppe	B1			CHIROPTERA	MAMMALIA	(bat morpho-species)	0	Sumatra
4203	151	12220	3433	31	19_US3_20181104_181500.flac	Microphone SNR	2018-11-04	643.6	647.6	33361	43201	0	NULL	1	1	call	0	2019-02-05 17:45:03	12219				Franziska Deppe	B1			CHIROPTERA	MAMMALIA	(bat morpho-species)	0	Sumatra
4203	151	12223	3433	31	19_US3_20181104_181500.flac	Microphone SNR	2018-11-04	710.8	720.9	32641	55920	0	NULL	1	1	call	0	2019-02-05 17:47:20	12135				Franziska Deppe	B1			CHIROPTERA	MAMMALIA	(bat morpho-species)	0	Sumatra
4203	151	12224	3433	31	19_US3_20181104_181500.flac	Microphone SNR	2018-11-04	740.2	746.8	35521	45841	0	NULL	1	1	call	0	2019-02-05 17:48:18	12136				Franziska Deppe	B1			CHIROPTERA	MAMMALIA	(bat morpho-species)	0	Sumatra
4203	151	12227	3433	31	19_US3_20181104_181500.flac	Microphone SNR	2018-11-04	791.7	796.4	31441	43681	0	NULL	1	1	call	0	2019-02-05 17:52:46	12139				Franziska Deppe	B1			CHIROPTERA	MAMMALIA	(bat morpho-species)	0	Sumatra
4203	151	12229	3433	31	19_US3_20181104_181500.flac	Microphone SNR	2018-11-04	803.1	813.7	32881	41761	0	NULL	1	1	call	0	2019-02-05 18:08:19	12141				Franziska Deppe	B1			CHIROPTERA	MAMMALIA	(bat morpho-species)	0	Sumatra
4203	151	12231	3433	31	19_US3_20181104_181500.flac	Microphone SNR	2018-11-04	844.8	846.4	36241	44881	0	NULL	1	1	call	0	2019-02-05 18:10:32	12143				Franziska Deppe	B1			CHIROPTERA	MAMMALIA	(bat morpho-species)	0	Sumatra
4203	151	12232	3433	31	19_US3_20181104_181500.flac	Microphone SNR	2018-11-04	858.8	869.3	34081	48480	0	NULL	1	1	call	0	2019-02-05 18:11:18	12144				Franziska Deppe	B1			CHIROPTERA	MAMMALIA	(bat morpho-species)	0	Sumatra
4203	151	12236	3424	31	22_A4_20181104_181500.flac	Microphone SNR	2018-11-04	715.9	717.4	30481	49440	0	NULL	1	1	call	0	2019-02-05 18:22:54	12135				Franziska Deppe	B1			CHIROPTERA	MAMMALIA	(bat morpho-species)	0	Sumatra
4203	151	12237	3424	31	22_A4_20181104_181500.flac	Microphone SNR	2018-11-04	743.1	744.5	33121	42001	0	NULL	1	1	call	0	2019-02-05 18:23:31	12136				Franziska Deppe	B1			CHIROPTERA	MAMMALIA	(bat morpho-species)	0	Sumatra
4203	151	12241	3424	31	22_A4_20181104_181500.flac	Microphone SNR	2018-11-04	809.1	811.0	32881	40081	0	NULL	1	1	call	0	2019-02-05 18:28:12	12141				Franziska Deppe	B1			CHIROPTERA	MAMMALIA	(bat morpho-species)	0	Sumatra
4203	151	12243	3424	31	22_A4_20181104_181500.flac	Microphone SNR	2018-11-04	864	866.3	34321	40801	0	NULL	1	1	call	0	2019-02-05 18:29:34	12144				Franziska Deppe	B1			CHIROPTERA	MAMMALIA	(bat morpho-species)	0	Sumatra
4204	151	11720	3427	31	16_US6_20181103_181500.flac	Microphone SNR	2018-11-03	751.5	790.7	29041	35281	0	NULL	1	1	call	0	2018-12-17 16:22:13					Franziska Deppe	C1			CHIROPTERA	MAMMALIA	(bat morpho-species)	0	Sumatra
4204	151	11722	3427	31	16_US6_20181103_181500.flac	Microphone SNR	2018-11-03	358.1	365.2	24720	34801	0	NULL	1	1	call	0	2018-12-17 16:28:10					Franziska Deppe	C1			CHIROPTERA	MAMMALIA	(bat morpho-species)	0	Sumatra
4204	151	11723	3407	31	09_US4_20181103_181500.flac	Microphone SNR	2018-11-03	364.7	369.8	22129	34495	0	NULL	1	1	call	0	2018-12-17 16:30:58	11722				Franziska Deppe	C1			CHIROPTERA	MAMMALIA	(bat morpho-species)	0	Sumatra
4204	151	11724	3404	31	07_US6_20181103_181500.flac	Microphone SNR	2018-11-03	362.1	362.9	24366	30404	0	NULL	1	1	call	0	2018-12-17 16:31:48	11722				Franziska Deppe	C1			CHIROPTERA	MAMMALIA	(bat morpho-species)	0	Sumatra
4204	151	11725	3414	31	12_US4_20181103_181500.flac	Microphone SNR	2018-11-03	365.9	368	25581	28733	0	NULL	1	1	call	0	2018-12-17 16:32:52	11722				Franziska Deppe	C1			CHIROPTERA	MAMMALIA	(bat morpho-species)	0	Sumatra
4204	151	11726	3439	31	17_US3_20181103_181500.flac	Microphone SNR	2018-11-03	359.6	365.1	23761	35041	0	NULL	1	1	call	0	2018-12-17 16:33:53	11722				Franziska Deppe	C1			CHIROPTERA	MAMMALIA	(bat morpho-species)	0	Sumatra
4204	151	11727	3431	31	21_A4_20181103_181500.flac	Microphone SNR	2018-11-03	360.9	362	24157	31416	0	NULL	1	1	call	0	2018-12-17 16:35:06	11722				Franziska Deppe	C1			CHIROPTERA	MAMMALIA	(bat morpho-species)	0	Sumatra
4204	151	11728	3421	31	20_US3_20181103_181500.flac	Microphone SNR	2018-11-03	359.6	364.7	19941	34801	0	NULL	1	1	call	0	2018-12-17 16:36:09	11722				Franziska Deppe	C1			CHIROPTERA	MAMMALIA	(bat morpho-species)	0	Sumatra
4204	151	11730	3427	31	16_US6_20181103_181500.flac	Microphone SNR	2018-11-03	397.4	401.1	24481	30961	0	NULL	1	1	call	0	2018-12-17 16:40:45					Franziska Deppe	C1			CHIROPTERA	MAMMALIA	(bat morpho-species)	0	Sumatra
4204	151	11731	3427	31	16_US6_20181103_181500.flac	Microphone SNR	2018-11-03	447.6	452.1	25829	32402	0	NULL	1	1	call	0	2018-12-17 16:42:20					Franziska Deppe	C1			CHIROPTERA	MAMMALIA	(bat morpho-species)	0	Sumatra
4204	151	11732	3427	31	16_US6_20181103_181500.flac	Microphone SNR	2018-11-03	474.2	478.7	25458	28673	0	NULL	1	1	call	0	2018-12-17 16:43:25					Franziska Deppe	C1			CHIROPTERA	MAMMALIA	(bat morpho-species)	0	Sumatra
4204	151	11733	3427	31	16_US6_20181103_181500.flac	Microphone SNR	2018-11-03	503.6	509.3	24961	32401	0	NULL	1	1	call	0	2018-12-17 16:44:29					Franziska Deppe	C1			CHIROPTERA	MAMMALIA	(bat morpho-species)	0	Sumatra
4204	151	11734	3427	31	16_US6_20181103_181500.flac	Microphone SNR	2018-11-03	666.4	673.4	26641	34561	0	NULL	1	1	call	0	2018-12-17 16:46:01					Franziska Deppe	C1			CHIROPTERA	MAMMALIA	(bat morpho-species)	0	Sumatra
4204	151	11736	3427	31	16_US6_20181103_181500.flac	Microphone SNR	2018-11-03	830.2	851.8	29542	38929	0	NULL	1	1	call	0	2018-12-17 16:49:34					Franziska Deppe	C1			CHIROPTERA	MAMMALIA	(bat morpho-species)	0	Sumatra
4204	151	11737	3427	31	16_US6_20181103_181500.flac	Microphone SNR	2018-11-03	873.1	885.2	30986	38641	0	NULL	1	1	call	0	2018-12-17 16:50:09					Franziska Deppe	C1			CHIROPTERA	MAMMALIA	(bat morpho-species)	0	Sumatra
4204	151	11738	3399	31	06_A4_20181103_181500.flac	Microphone SNR	2018-11-03	503.9	506.4	24995	29177	0	NULL	1	1	call	0	2018-12-17 17:12:26	11733				Franziska Deppe	C1			CHIROPTERA	MAMMALIA	(bat morpho-species)	0	Sumatra
4204	151	11739	3399	31	06_A4_20181103_181500.flac	Microphone SNR	2018-11-03	753.9	756.7	29209	32947	0	NULL	1	1	call	0	2018-12-17 17:15:57	11720				Franziska Deppe	C1			CHIROPTERA	MAMMALIA	(bat morpho-species)	0	Sumatra
4204	151	11740	3399	31	06_A4_20181103_181500.flac	Microphone SNR	2018-11-03	768	768.6	29764	33494	0	NULL	1	1	call	0	2018-12-17 17:17:49	11720				Franziska Deppe	C1			CHIROPTERA	MAMMALIA	(bat morpho-species)	0	Sumatra
4204	151	11741	3399	31	06_A4_20181103_181500.flac	Microphone SNR	2018-11-03	774.2	774.9	30331	32761	0	NULL	1	1	call	0	2018-12-17 17:19:00	11720				Franziska Deppe	C1			CHIROPTERA	MAMMALIA	(bat morpho-species)	0	Sumatra
4204	151	11742	3399	31	06_A4_20181103_181500.flac	Microphone SNR	2018-11-03	780.3	782.1	29468	32741	0	NULL	1	1	call	0	2018-12-17 17:20:17	11720				Franziska Deppe	C1			CHIROPTERA	MAMMALIA	(bat morpho-species)	0	Sumatra
4204	151	11743	3399	31	06_A4_20181103_181500.flac	Microphone SNR	2018-11-03	834.3	845.6	27601	35521	0	NULL	1	1	call	0	2018-12-17 17:23:37	11736				Franziska Deppe	C1			CHIROPTERA	MAMMALIA	(bat morpho-species)	0	Sumatra
4204	151	11744	3404	31	07_US6_20181103_181500.flac	Microphone SNR	2018-11-03	504.1	507.0	22801	30721	0	NULL	1	1	call	0	2018-12-17 17:41:08	11733				Franziska Deppe	C1			CHIROPTERA	MAMMALIA	(bat morpho-species)	0	Sumatra
4204	151	11745	3404	31	07_US6_20181103_181500.flac	Microphone SNR	2018-11-03	753.9	761.8	28801	36241	0	NULL	1	1	call	0	2018-12-17 17:43:32	11720				Franziska Deppe	C1			CHIROPTERA	MAMMALIA	(bat morpho-species)	0	Sumatra
4204	151	11746	3404	31	07_US6_20181103_181500.flac	Microphone SNR	2018-11-03	768.2	786.8	29041	36001	0	NULL	1	1	call	0	2018-12-17 17:44:42	11720				Franziska Deppe	C1			CHIROPTERA	MAMMALIA	(bat morpho-species)	0	Sumatra
4204	151	11748	3404	31	07_US6_20181103_181500.flac	Microphone SNR	2018-11-03	834.5	846.5	27601	35041	0	NULL	1	1	call	0	2018-12-17 17:47:33	11736				Franziska Deppe	C1			CHIROPTERA	MAMMALIA	(bat morpho-species)	0	Sumatra
4204	151	11749	3404	31	07_US6_20181103_181500.flac	Microphone SNR	2018-11-03	878.5	881.9	28081	35281	0	NULL	1	1	call	0	2018-12-17 17:48:49	11737				Franziska Deppe	C1			CHIROPTERA	MAMMALIA	(bat morpho-species)	0	Sumatra
4204	151	11750	3407	31	09_US4_20181103_181500.flac	Microphone SNR	2018-11-03	404	406.3	25441	31201	0	NULL	1	1	call	0	2018-12-17 22:12:32	11730				Franziska Deppe	C1			CHIROPTERA	MAMMALIA	(bat morpho-species)	0	Sumatra
4204	151	11751	3407	31	09_US4_20181103_181500.flac	Microphone SNR	2018-11-03	454.8	458.9	24001	31921	0	NULL	1	1	call	0	2018-12-17 22:14:00	11731				Franziska Deppe	C1			CHIROPTERA	MAMMALIA	(bat morpho-species)	0	Sumatra
4204	151	11752	3407	31	09_US4_20181103_181500.flac	Microphone SNR	2018-11-03	480.4	484.8	24481	30481	0	NULL	1	1	call	0	2018-12-17 22:16:05	11732				Franziska Deppe	C1			CHIROPTERA	MAMMALIA	(bat morpho-species)	0	Sumatra
4204	151	11753	3407	31	09_US4_20181103_181500.flac	Microphone SNR	2018-11-03	510.1	513.8	24961	33601	0	NULL	1	1	call	0	2018-12-17 22:18:10	11733				Franziska Deppe	C1			CHIROPTERA	MAMMALIA	(bat morpho-species)	0	Sumatra
4204	151	11754	3427	31	16_US6_20181103_181500.flac	Microphone SNR	2018-11-03	519.1	520.87	24241	29761	0	NULL	1	1	call	0	2018-12-17 22:19:04					Franziska Deppe	C1			CHIROPTERA	MAMMALIA	(bat morpho-species)	0	Sumatra
4204	151	11755	3407	31	09_US4_20181103_181500.flac	Microphone SNR	2018-11-03	526.1	526.9	24038	28167	0	NULL	1	1	call	0	2018-12-17 22:21:01	11754				Franziska Deppe	C1			CHIROPTERA	MAMMALIA	(bat morpho-species)	0	Sumatra
4204	151	11756	3407	31	09_US4_20181103_181500.flac	Microphone SNR	2018-11-03	675	680.9	28561	34561	0	NULL	1	1	call	0	2018-12-17 22:24:50	11734				Franziska Deppe	C1			CHIROPTERA	MAMMALIA	(bat morpho-species)	0	Sumatra
4204	151	11758	3407	31	09_US4_20181103_181500.flac	Microphone SNR	2018-11-03	760.9	799.6	28561	36961	0	NULL	1	1	call	0	2018-12-17 22:29:00	11720				Franziska Deppe	C1			CHIROPTERA	MAMMALIA	(bat morpho-species)	0	Sumatra
4204	151	11760	3407	31	09_US4_20181103_181500.flac	Microphone SNR	2018-11-03	839.9	859.1	27841	38401	0	NULL	1	1	call	0	2018-12-17 22:37:44	11736				Franziska Deppe	C1			CHIROPTERA	MAMMALIA	(bat morpho-species)	0	Sumatra
4204	151	11761	3407	31	09_US4_20181103_181500.flac	Microphone SNR	2018-11-03	883.3	892.5	30001	35281	0	NULL	1	1	call	0	2018-12-17 22:40:14	11737				Franziska Deppe	C1			CHIROPTERA	MAMMALIA	(bat morpho-species)	0	Sumatra
4204	151	11762	3414	31	12_US4_20181103_181500.flac	Microphone SNR	2018-11-03	510.7	513.6	23281	29281	0	NULL	1	1	call	0	2018-12-17 22:44:40	11733				Franziska Deppe	C1			CHIROPTERA	MAMMALIA	(bat morpho-species)	0	Sumatra
4204	151	11763	3414	31	12_US4_20181103_181500.flac	Microphone SNR	2018-11-03	763.6	765.3	28321	36241	0	NULL	1	1	call	0	2018-12-17 22:46:59	11720				Franziska Deppe	C1			CHIROPTERA	MAMMALIA	(bat morpho-species)	0	Sumatra
4204	151	11764	3414	31	12_US4_20181103_181500.flac	Microphone SNR	2018-11-03	777.8	778.7	28801	34081	0	NULL	1	1	call	0	2018-12-17 22:47:21	11720				Franziska Deppe	C1			CHIROPTERA	MAMMALIA	(bat morpho-species)	0	Sumatra
4204	151	11765	3414	31	12_US4_20181103_181500.flac	Microphone SNR	2018-11-03	790.3	794.3	26881	34081	0	NULL	1	1	call	0	2018-12-17 22:48:01	11720				Franziska Deppe	C1			CHIROPTERA	MAMMALIA	(bat morpho-species)	0	Sumatra
4204	151	11766	3414	31	12_US4_20181103_181500.flac	Microphone SNR	2018-11-03	844.6	854.1	27841	33841	0	NULL	1	1	call	0	2018-12-17 22:49:19	11736				Franziska Deppe	C1			CHIROPTERA	MAMMALIA	(bat morpho-species)	0	Sumatra
4204	151	11768	3439	31	17_US3_20181103_181500.flac	Microphone SNR	2018-11-03	398.9	400.9	23521	32161	0	NULL	1	1	call	0	2018-12-17 23:08:58	11730				Franziska Deppe	C1			CHIROPTERA	MAMMALIA	(bat morpho-species)	0	Sumatra
4204	151	11769	3439	31	17_US3_20181103_181500.flac	Microphone SNR	2018-11-03	450.6	452.5	23281	30721	0	NULL	1	1	call	0	2018-12-17 23:10:06	11731				Franziska Deppe	C1			CHIROPTERA	MAMMALIA	(bat morpho-species)	0	Sumatra
4204	151	11770	3439	31	17_US3_20181103_181500.flac	Microphone SNR	2018-11-03	477	479.1	24001	29521	0	NULL	1	1	call	0	2018-12-17 23:11:43	11731				Franziska Deppe	C1			CHIROPTERA	MAMMALIA	(bat morpho-species)	0	Sumatra
4204	151	11771	3439	31	17_US3_20181103_181500.flac	Microphone SNR	2018-11-03	505	508.6	23041	32641	0	NULL	1	1	call	0	2018-12-17 23:12:39	11733				Franziska Deppe	C1			CHIROPTERA	MAMMALIA	(bat morpho-species)	0	Sumatra
4204	151	11772	3439	31	17_US3_20181103_181500.flac	Microphone SNR	2018-11-03	669.4	675.2	28081	35521	0	NULL	1	1	call	0	2018-12-17 23:18:51	11734				Franziska Deppe	C1			CHIROPTERA	MAMMALIA	(bat morpho-species)	0	Sumatra
4204	151	11774	3439	31	17_US3_20181103_181500.flac	Microphone SNR	2018-11-03	756.1	791.7	28321	37441	0	NULL	1	1	call	0	2018-12-17 23:21:09	11720				Franziska Deppe	C1			CHIROPTERA	MAMMALIA	(bat morpho-species)	0	Sumatra
4204	151	11776	3439	31	17_US3_20181103_181500.flac	Microphone SNR	2018-11-03	839	854	28561	38161	0	NULL	1	1	call	0	2018-12-17 23:24:57	11736				Franziska Deppe	C1			CHIROPTERA	MAMMALIA	(bat morpho-species)	0	Sumatra
4204	151	11777	3439	31	17_US3_20181103_181500.flac	Microphone SNR	2018-11-03	880.5	887.2	28321	36481	0	NULL	1	1	call	0	2018-12-17 23:26:40	11737				Franziska Deppe	C1			CHIROPTERA	MAMMALIA	(bat morpho-species)	0	Sumatra
4204	151	11779	3421	31	20_US3_20181103_181500.flac	Microphone SNR	2018-11-03	398.1	400.6	24241	32161	0	NULL	1	1	call	0	2018-12-17 23:31:01	11730				Franziska Deppe	C1			CHIROPTERA	MAMMALIA	(bat morpho-species)	0	Sumatra
4204	151	11780	3421	31	20_US3_20181103_181500.flac	Microphone SNR	2018-11-03	449.6	451.9	23041	32881	0	NULL	1	1	call	0	2018-12-17 23:32:22	11731				Franziska Deppe	C1			CHIROPTERA	MAMMALIA	(bat morpho-species)	0	Sumatra
4204	151	11781	3421	31	20_US3_20181103_181500.flac	Microphone SNR	2018-11-03	477	479.0	24001	30241	0	NULL	1	1	call	0	2018-12-17 23:33:53	11732				Franziska Deppe	C1			CHIROPTERA	MAMMALIA	(bat morpho-species)	0	Sumatra
4204	151	11782	3421	31	20_US3_20181103_181500.flac	Microphone SNR	2018-11-03	505.2	508.6	22561	31921	0	NULL	1	1	call	0	2018-12-17 23:34:51	11733				Franziska Deppe	C1			CHIROPTERA	MAMMALIA	(bat morpho-species)	0	Sumatra
4204	151	11783	3421	31	20_US3_20181103_181500.flac	Microphone SNR	2018-11-03	669.6	675.7	27841	35041	0	NULL	1	1	call	0	2018-12-17 23:37:21	11734				Franziska Deppe	C1			CHIROPTERA	MAMMALIA	(bat morpho-species)	0	Sumatra
4204	151	11785	3421	31	20_US3_20181103_181500.flac	Microphone SNR	2018-11-03	755.7	791.9	29041	36001	0	NULL	1	1	call	0	2018-12-17 23:41:11	11720				Franziska Deppe	C1			CHIROPTERA	MAMMALIA	(bat morpho-species)	0	Sumatra
4204	151	11787	3421	31	20_US3_20181103_181500.flac	Microphone SNR	2018-11-03	834.9	856.3	28081	38641	0	NULL	1	1	call	0	2018-12-17 23:44:41	11736				Franziska Deppe	C1			CHIROPTERA	MAMMALIA	(bat morpho-species)	0	Sumatra
4204	151	11788	3421	31	20_US3_20181103_181500.flac	Microphone SNR	2018-11-03	879.3	887.3	28561	36721	0	NULL	1	1	call	0	2018-12-17 23:45:47	11737				Franziska Deppe	C1			CHIROPTERA	MAMMALIA	(bat morpho-species)	0	Sumatra
4204	151	11789	3430	31	23_US8_20181103_181500.flac	Microphone SNR	2018-11-03	361.8	362.5	24241	30481	0	NULL	1	1	call	0	2018-12-17 23:47:44	11722				Franziska Deppe	C1			CHIROPTERA	MAMMALIA	(bat morpho-species)	0	Sumatra
4204	151	11790	3430	31	23_US8_20181103_181500.flac	Microphone SNR	2018-11-03	505	508.4	23761	31441	0	NULL	1	1	call	0	2018-12-17 23:50:54	11733				Franziska Deppe	C1			CHIROPTERA	MAMMALIA	(bat morpho-species)	0	Sumatra
4204	151	11791	3431	31	21_A4_20181103_181500.flac	Microphone SNR	2018-11-03	503.9	504.6	24001	30241	0	NULL	1	1	call	0	2018-12-17 23:51:09	11733				Franziska Deppe	C1			CHIROPTERA	MAMMALIA	(bat morpho-species)	0	Sumatra
4204	151	11792	3430	31	23_US8_20181103_181500.flac	Microphone SNR	2018-11-03	756.1	766.1	28081	34561	0	NULL	1	1	call	0	2018-12-17 23:55:56	11720				Franziska Deppe	C1			CHIROPTERA	MAMMALIA	(bat morpho-species)	0	Sumatra
4204	151	11793	3430	31	23_US8_20181103_181500.flac	Microphone SNR	2018-11-03	771.8	791.7	27361	36001	0	NULL	1	1	call	0	2018-12-17 23:57:12	11720				Franziska Deppe	C1			CHIROPTERA	MAMMALIA	(bat morpho-species)	0	Sumatra
4204	151	11796	3430	31	23_US8_20181103_181500.flac	Microphone SNR	2018-11-03	839.1	852.3	27841	37201	0	NULL	1	1	call	0	2018-12-17 23:59:54	11736				Franziska Deppe	C1			CHIROPTERA	MAMMALIA	(bat morpho-species)	0	Sumatra
4204	151	11797	3431	31	21_A4_20181103_181500.flac	Microphone SNR	2018-11-03	837.4	846.1	27601	34321	0	NULL	1	1	call	0	2018-12-18 00:00:58	11736				Franziska Deppe	C1			CHIROPTERA	MAMMALIA	(bat morpho-species)	0	Sumatra
4204	151	11798	3430	31	23_US8_20181103_181500.flac	Microphone SNR	2018-11-03	883.3	886.7	29041	35761	0	NULL	1	1	call	0	2018-12-18 00:02:48	11737				Franziska Deppe	C1			CHIROPTERA	MAMMALIA	(bat morpho-species)	0	Sumatra
4204	151	11799	3426	31	15_US6_20181104_180000.flac	Microphone SNR	2018-11-04	852.4	863.43	19921	27121	0	NULL	1	1	call	0	2018-12-18 15:36:33					Franziska Deppe	C1			CHIROPTERA	MAMMALIA	(bat morpho-species)	0	Sumatra
4204	151	11800	3435	31	19_US3_20181104_180000.flac	Microphone SNR	2018-11-04	853.7	861.5	18241	28561	0	NULL	1	1	call	0	2018-12-18 15:38:41	11799				Franziska Deppe	C1			CHIROPTERA	MAMMALIA	(bat morpho-species)	0	Sumatra
4204	151	11801	3426	31	15_US6_20181104_180000.flac	Microphone SNR	2018-11-04	881.2	889.5	28561	36001	0	NULL	1	1	call	0	2018-12-18 15:42:16					Franziska Deppe	C1			CHIROPTERA	MAMMALIA	(bat morpho-species)	0	Sumatra
4204	151	11804	3435	31	19_US3_20181104_180000.flac	Microphone SNR	2018-11-04	882.1	890.2	26881	36001	0	NULL	1	1	call	0	2018-12-18 15:47:33	11801				Franziska Deppe	C1			CHIROPTERA	MAMMALIA	(bat morpho-species)	0	Sumatra
4204	151	11805	3420	31	18_US3_20181104_180000.flac	Microphone SNR	2018-11-04	853.6	858.3	18961	27121	0	NULL	1	1	call	0	2018-12-18 15:52:20	11799				Franziska Deppe	C1			CHIROPTERA	MAMMALIA	(bat morpho-species)	0	Sumatra
4204	151	11806	3429	31	22_A4_20181104_180000.flac	Microphone SNR	2018-11-04	853.5	858.3	18721	27361	0	NULL	1	1	call	0	2018-12-18 15:52:47	11799				Franziska Deppe	C1			CHIROPTERA	MAMMALIA	(bat morpho-species)	0	Sumatra
4204	151	11807	3436	31	24_A2_20181104_180000.flac	Microphone SNR	2018-11-04	861.3	869.1	18721	27121	0	NULL	1	1	call	0	2018-12-18 15:57:12	11799				Franziska Deppe	C1			CHIROPTERA	MAMMALIA	(bat morpho-species)	0	Sumatra
4204	151	11808	3412	31	11_US4_20181104_180000 new	Microphone SNR	2018-11-04	856.7	858.7	18721	26641	0	NULL	1	1	call	0	2018-12-18 16:00:39	11799				Franziska Deppe	C1			CHIROPTERA	MAMMALIA	(bat morpho-species)	0	Sumatra
4204	151	11809	3410	31	10_US4_20181104_180000.flac	Microphone SNR	2018-11-04	853.6	862.4	18961	26641	0	NULL	1	1	call	0	2018-12-18 16:01:06	11799				Franziska Deppe	C1			CHIROPTERA	MAMMALIA	(bat morpho-species)	0	Sumatra
4204	151	11811	3409	31	08_US6_20181104_180000.flac	Microphone SNR	2018-11-04	853.4	861.2	19921	26161	0	NULL	1	1	call	0	2018-12-18 16:05:46	11799				Franziska Deppe	C1			CHIROPTERA	MAMMALIA	(bat morpho-species)	0	Sumatra
4204	151	11812	3403	31	05_A4_20181104_180000.flac	Microphone SNR	2018-11-04	853.5	857.4	18481	25921	0	NULL	1	1	call	0	2018-12-18 16:05:58	11799				Franziska Deppe	C1			CHIROPTERA	MAMMALIA	(bat morpho-species)	0	Sumatra
4204	151	11814	3428	31	15_US6_20181104_181500 new	Microphone SNR	2018-11-04	40	51.9	18481	26641	0	NULL	1	1	call	0	2018-12-18 16:13:28					Franziska Deppe	C1			CHIROPTERA	MAMMALIA	(bat morpho-species)	0	Sumatra
4204	151	11815	3428	31	15_US6_20181104_181500 new	Microphone SNR	2018-11-04	185.3	190.3	22801	30481	0	NULL	1	1	call	0	2018-12-18 16:15:16					Franziska Deppe	C1			CHIROPTERA	MAMMALIA	(bat morpho-species)	0	Sumatra
4204	151	11819	3428	31	15_US6_20181104_181500 new	Microphone SNR	2018-11-04	250.5	259.4	19441	26161	0	NULL	1	1	call	0	2018-12-18 16:17:59					Franziska Deppe	C1			CHIROPTERA	MAMMALIA	(bat morpho-species)	0	Sumatra
4204	151	11820	3428	31	15_US6_20181104_181500 new	Microphone SNR	2018-11-04	270.2	276.9	20161	28561	0	NULL	1	1	call	0	2018-12-19 14:27:01					Franziska Deppe	C1			CHIROPTERA	MAMMALIA	(bat morpho-species)	0	Sumatra
4204	151	11821	3428	31	15_US6_20181104_181500 new	Microphone SNR	2018-11-04	316.4	326.9	18001	30001	0	NULL	1	1	call	0	2018-12-19 14:28:21					Franziska Deppe	C1			CHIROPTERA	MAMMALIA	(bat morpho-species)	0	Sumatra
4204	151	11825	3428	31	15_US6_20181104_181500 new	Microphone SNR	2018-11-04	443.7	450.8	24961	32401	0	NULL	1	1	call	0	2018-12-19 14:37:12					Franziska Deppe	C1			CHIROPTERA	MAMMALIA	(bat morpho-species)	0	Sumatra
4204	151	11831	3428	31	15_US6_20181104_181500 new	Microphone SNR	2018-11-04	528.9	536.6	19201	32641	0	NULL	1	1	call	0	2018-12-19 14:46:47					Franziska Deppe	C1			CHIROPTERA	MAMMALIA	(bat morpho-species)	0	Sumatra
4204	151	11834	3428	31	15_US6_20181104_181500 new	Microphone SNR	2018-11-04	549.4	559.1	20881	30241	0	NULL	1	1	call	0	2018-12-19 14:48:12					Franziska Deppe	C1			CHIROPTERA	MAMMALIA	(bat morpho-species)	0	Sumatra
4204	151	11837	3428	31	15_US6_20181104_181500 new	Microphone SNR	2018-11-04	566.5	579.6	24721	32401	0	NULL	1	1	call	0	2018-12-19 14:50:05					Franziska Deppe	C1			CHIROPTERA	MAMMALIA	(bat morpho-species)	0	Sumatra
4204	151	11838	3438	31	24_A2_20181104_181500.flac	Microphone SNR	2018-11-04	50.7	57.1	19921	26641	0	NULL	1	1	call	0	2018-12-19 15:18:13	11814				Franziska Deppe	C1			CHIROPTERA	MAMMALIA	(bat morpho-species)	0	Sumatra
4204	151	11839	3438	31	24_A2_20181104_181500.flac	Microphone SNR	2018-11-04	192.2	195.2	24001	31201	0	NULL	1	1	call	0	2018-12-19 15:19:30	11815				Franziska Deppe	C1			CHIROPTERA	MAMMALIA	(bat morpho-species)	0	Sumatra
4204	151	11841	3438	31	24_A2_20181104_181500.flac	Microphone SNR	2018-11-04	255.4	263.4	20900	29521	0	NULL	1	1	call	0	2018-12-19 15:22:10	11819				Franziska Deppe	C1			CHIROPTERA	MAMMALIA	(bat morpho-species)	0	Sumatra
4204	151	11843	3438	31	24_A2_20181104_181500.flac	Microphone SNR	2018-11-04	275.1	281.6	19681	29281	0	NULL	1	1	call	0	2018-12-19 15:24:17	11820				Franziska Deppe	C1			CHIROPTERA	MAMMALIA	(bat morpho-species)	0	Sumatra
4204	151	11844	3438	31	24_A2_20181104_181500.flac	Microphone SNR	2018-11-04	320.9	331.1	19201	29041	0	NULL	1	1	call	0	2018-12-19 15:25:05	11821				Franziska Deppe	C1			CHIROPTERA	MAMMALIA	(bat morpho-species)	0	Sumatra
4204	151	11847	3438	31	24_A2_20181104_181500.flac	Microphone SNR	2018-11-04	446.7	453.8	24241	32401	0	NULL	1	1	call	0	2018-12-21 16:32:02	11825				Franziska Deppe	C1			CHIROPTERA	MAMMALIA	(bat morpho-species)	0	Sumatra
4204	151	11852	3438	31	24_A2_20181104_181500.flac	Microphone SNR	2018-11-04	531.5	538.6	18961	29761	0	NULL	1	1	call	0	2018-12-21 16:39:58	11831				Franziska Deppe	C1			CHIROPTERA	MAMMALIA	(bat morpho-species)	0	Sumatra
4204	151	11854	3438	31	24_A2_20181104_181500.flac	Microphone SNR	2018-11-04	552.6	561.1	20641	30241	0	NULL	1	1	call	0	2018-12-21 16:42:06	11834				Franziska Deppe	C1			CHIROPTERA	MAMMALIA	(bat morpho-species)	0	Sumatra
4204	151	11856	3438	31	24_A2_20181104_181500.flac	Microphone SNR	2018-11-04	569	570.0	23761	31681	0	NULL	1	1	call	0	2018-12-21 16:49:43	11837				Franziska Deppe	C1			CHIROPTERA	MAMMALIA	(bat morpho-species)	0	Sumatra
4204	151	11857	3438	31	24_A2_20181104_181500.flac	Microphone SNR	2018-11-04	577	580.3	22801	31681	0	NULL	1	1	call	0	2018-12-21 16:50:24	11837				Franziska Deppe	C1			CHIROPTERA	MAMMALIA	(bat morpho-species)	0	Sumatra
4204	151	11859	3424	31	22_A4_20181104_181500.flac	Microphone SNR	2018-11-04	43.8	49.2	18721	26641	0	NULL	1	1	call	0	2018-12-21 16:59:21	11814				Franziska Deppe	C1			CHIROPTERA	MAMMALIA	(bat morpho-species)	0	Sumatra
4204	151	11860	3424	31	22_A4_20181104_181500.flac	Microphone SNR	2018-11-04	187.3	189.7	22801	30481	0	NULL	1	1	call	0	2018-12-21 17:00:57	11815				Franziska Deppe	C1			CHIROPTERA	MAMMALIA	(bat morpho-species)	0	Sumatra
4204	151	11861	3424	31	22_A4_20181104_181500.flac	Microphone SNR	2018-11-04	250.5	259.1	18001	25441	0	NULL	1	1	call	0	2018-12-21 17:03:04	11819				Franziska Deppe	C1			CHIROPTERA	MAMMALIA	(bat morpho-species)	0	Sumatra
4204	151	11862	3424	31	22_A4_20181104_181500.flac	Microphone SNR	2018-11-04	271.2	276.6	18961	27601	0	NULL	1	1	call	0	2018-12-21 17:03:58	11820				Franziska Deppe	C1			CHIROPTERA	MAMMALIA	(bat morpho-species)	0	Sumatra
4204	151	11863	3424	31	22_A4_20181104_181500.flac	Microphone SNR	2018-11-04	317.9	326.6	19441	28561	0	NULL	1	1	call	0	2018-12-21 17:05:06	11821				Franziska Deppe	C1			CHIROPTERA	MAMMALIA	(bat morpho-species)	0	Sumatra
4204	151	11866	3424	31	22_A4_20181104_181500.flac	Microphone SNR	2018-11-04	443.5	450.8	24721	31441	0	NULL	1	1	call	0	2018-12-23 13:05:52	11825				Franziska Deppe	C1			CHIROPTERA	MAMMALIA	(bat morpho-species)	0	Sumatra
4204	151	11868	3424	31	22_A4_20181104_181500.flac	Microphone SNR	2018-11-04	529	536.6	18241	33361	0	NULL	1	1	call	0	2018-12-23 13:17:13	11831				Franziska Deppe	C1			CHIROPTERA	MAMMALIA	(bat morpho-species)	0	Sumatra
4204	151	11871	3424	31	22_A4_20181104_181500.flac	Microphone SNR	2018-11-04	573.9	579.5	22751	32454	0	NULL	1	1	call	0	2018-12-23 13:34:21	11837				Franziska Deppe	C1			CHIROPTERA	MAMMALIA	(bat morpho-species)	0	Sumatra
4204	151	11872	3433	31	19_US3_20181104_181500.flac	Microphone SNR	2018-11-04	43.4	50.4	18001	26641	0	NULL	1	1	call	0	2018-12-23 13:39:48	11814				Franziska Deppe	C1			CHIROPTERA	MAMMALIA	(bat morpho-species)	0	Sumatra
4204	151	11873	3433	31	19_US3_20181104_181500.flac	Microphone SNR	2018-11-04	185.7	190.5	23041	32641	0	NULL	1	1	call	0	2018-12-23 13:41:58	11815				Franziska Deppe	C1			CHIROPTERA	MAMMALIA	(bat morpho-species)	0	Sumatra
4204	151	11877	3433	31	19_US3_20181104_181500.flac	Microphone SNR	2018-11-04	250.7	259.6	18961	29041	0	NULL	1	1	call	0	2018-12-23 13:45:26	11819				Franziska Deppe	C1			CHIROPTERA	MAMMALIA	(bat morpho-species)	0	Sumatra
4204	151	11878	3433	31	19_US3_20181104_181500.flac	Microphone SNR	2018-11-04	269.8	277.1	18001	28561	0	NULL	1	1	call	0	2018-12-23 13:46:30	11820				Franziska Deppe	C1			CHIROPTERA	MAMMALIA	(bat morpho-species)	0	Sumatra
4204	151	11879	3433	31	19_US3_20181104_181500.flac	Microphone SNR	2018-11-04	316.5	327.4	18241	29521	0	NULL	1	1	call	0	2018-12-23 13:48:06	11821				Franziska Deppe	C1			CHIROPTERA	MAMMALIA	(bat morpho-species)	0	Sumatra
4204	151	11884	3433	31	19_US3_20181104_181500.flac	Microphone SNR	2018-11-04	443.7	451	23041	31681	0	NULL	1	1	call	0	2018-12-23 13:58:16	11825				Franziska Deppe	C1			CHIROPTERA	MAMMALIA	(bat morpho-species)	0	Sumatra
4204	151	11889	3433	31	19_US3_20181104_181500.flac	Microphone SNR	2018-11-04	529.2	538.3	17041	35041	0	NULL	1	1	call	0	2018-12-23 14:05:52	11831				Franziska Deppe	C1			CHIROPTERA	MAMMALIA	(bat morpho-species)	0	Sumatra
4204	151	11891	3433	31	19_US3_20181104_181500.flac	Microphone SNR	2018-11-04	550.8	559.3	20881	30001	0	NULL	1	1	call	0	2018-12-23 14:18:26	11834				Franziska Deppe	C1			CHIROPTERA	MAMMALIA	(bat morpho-species)	0	Sumatra
4204	151	11894	3433	31	19_US3_20181104_181500.flac	Microphone SNR	2018-11-04	567.1	569.3	22561	30481	0	NULL	1	1	call	0	2018-12-23 14:23:11	11837				Franziska Deppe	C1			CHIROPTERA	MAMMALIA	(bat morpho-species)	0	Sumatra
4204	151	11895	3433	31	19_US3_20181104_181500.flac	Microphone SNR	2018-11-04	575	579	25201	32881	0	NULL	1	1	call	0	2018-12-23 14:23:25	11837				Franziska Deppe	C1			CHIROPTERA	MAMMALIA	(bat morpho-species)	0	Sumatra
4204	151	11896	3423	31	18_US3_20181104_181500.flac	Microphone SNR	2018-11-04	45.1	51.5	17761	28081	0	NULL	1	1	call	0	2018-12-23 14:35:51	11814				Franziska Deppe	C1			CHIROPTERA	MAMMALIA	(bat morpho-species)	0	Sumatra
4204	151	11897	3423	31	18_US3_20181104_181500.flac	Microphone SNR	2018-11-04	186.9	189.4	21121	32641	0	NULL	1	1	call	0	2018-12-23 16:05:06	11815				Franziska Deppe	C1			CHIROPTERA	MAMMALIA	(bat morpho-species)	0	Sumatra
4204	151	11898	3423	31	18_US3_20181104_181500.flac	Microphone SNR	2018-11-04	250.7	256.9	18241	25441	0	NULL	1	1	call	0	2018-12-23 16:09:04	11819				Franziska Deppe	C1			CHIROPTERA	MAMMALIA	(bat morpho-species)	0	Sumatra
4204	151	11900	3423	31	18_US3_20181104_181500.flac	Microphone SNR	2018-11-04	270.7	276.8	17281	27601	0	NULL	1	1	call	0	2018-12-23 16:11:54	11820				Franziska Deppe	C1			CHIROPTERA	MAMMALIA	(bat morpho-species)	0	Sumatra
4204	151	11901	3423	31	18_US3_20181104_181500.flac	Microphone SNR	2018-11-04	318	324.6	18001	27841	0	NULL	1	1	call	0	2018-12-23 16:13:42	11821				Franziska Deppe	C1			CHIROPTERA	MAMMALIA	(bat morpho-species)	0	Sumatra
4204	151	11904	3423	31	18_US3_20181104_181500.flac	Microphone SNR	2018-11-04	444.1	450.1	23761	31441	0	NULL	1	1	call	0	2018-12-23 17:12:07	11825				Franziska Deppe	C1			CHIROPTERA	MAMMALIA	(bat morpho-species)	0	Sumatra
4204	151	11908	3423	31	18_US3_20181104_181500.flac	Microphone SNR	2018-11-04	529.1	536.7	16801	32881	0	NULL	1	1	call	0	2018-12-23 17:21:13	11831				Franziska Deppe	C1			CHIROPTERA	MAMMALIA	(bat morpho-species)	0	Sumatra
4204	151	11909	3423	31	18_US3_20181104_181500.flac	Microphone SNR	2018-11-04	550.7	559.3	19921	30961	0	NULL	1	1	call	0	2018-12-23 17:22:42	11834				Franziska Deppe	C1			CHIROPTERA	MAMMALIA	(bat morpho-species)	0	Sumatra
4204	151	11912	3423	31	18_US3_20181104_181500.flac	Microphone SNR	2018-11-04	575.2	578.7	25201	31441	0	NULL	1	1	call	0	2018-12-23 17:29:22	11837				Franziska Deppe	C1			CHIROPTERA	MAMMALIA	(bat morpho-species)	0	Sumatra
4204	151	11913	3411	31	11_US4_20181104_181500.flac	Microphone SNR	2018-11-04	45.2	50.3	18721	25921	0	NULL	1	1	call	0	2018-12-23 18:52:19	11814				Franziska Deppe	C1			CHIROPTERA	MAMMALIA	(bat morpho-species)	0	Sumatra
4204	151	11914	3411	31	11_US4_20181104_181500.flac	Microphone SNR	2018-11-04	187.9	189.9	22801	30481	0	NULL	1	1	call	0	2018-12-23 18:55:33	11815				Franziska Deppe	C1			CHIROPTERA	MAMMALIA	(bat morpho-species)	0	Sumatra
4204	151	11915	3411	31	11_US4_20181104_181500.flac	Microphone SNR	2018-11-04	251.3	259.4	18961	25921	0	NULL	1	1	call	0	2018-12-23 18:57:03	11819				Franziska Deppe	C1			CHIROPTERA	MAMMALIA	(bat morpho-species)	0	Sumatra
4204	151	11916	3411	31	11_US4_20181104_181500.flac	Microphone SNR	2018-11-04	273.1	277.4	19681	28321	0	NULL	1	1	call	0	2018-12-23 18:58:03	11820				Franziska Deppe	C1			CHIROPTERA	MAMMALIA	(bat morpho-species)	0	Sumatra
4204	151	11917	3411	31	11_US4_20181104_181500.flac	Microphone SNR	2018-11-04	319.1	325.1	19921	27841	0	NULL	1	1	call	0	2018-12-23 18:59:23	11821				Franziska Deppe	C1			CHIROPTERA	MAMMALIA	(bat morpho-species)	0	Sumatra
4204	151	11918	3411	31	11_US4_20181104_181500.flac	Microphone SNR	2018-11-04	409	410.4	35761	56640	0	NULL	1	1	call	0	2018-12-23 19:04:52	11823				Franziska Deppe	C1			CHIROPTERA	MAMMALIA	(bat morpho-species)	0	Sumatra
4204	151	11919	3411	31	11_US4_20181104_181500.flac	Microphone SNR	2018-11-04	445.4	449.5	24961	31921	0	NULL	1	1	call	0	2018-12-23 19:06:10	11825				Franziska Deppe	C1			CHIROPTERA	MAMMALIA	(bat morpho-species)	0	Sumatra
4204	151	11920	3411	31	11_US4_20181104_181500.flac	Microphone SNR	2018-11-04	529.4	536.1	19921	29521	0	NULL	1	1	call	0	2018-12-23 19:07:26	11831				Franziska Deppe	C1			CHIROPTERA	MAMMALIA	(bat morpho-species)	0	Sumatra
4204	151	11921	3411	31	11_US4_20181104_181500.flac	Microphone SNR	2018-11-04	551.4	558.8	21361	30481	0	NULL	1	1	call	0	2018-12-23 19:08:48	11834				Franziska Deppe	C1			CHIROPTERA	MAMMALIA	(bat morpho-species)	0	Sumatra
4204	151	11922	3413	31	10_US4_20181104_181500.flac	Microphone SNR	2018-11-04	41.6	50.8	18721	25921	0	NULL	1	1	call	0	2018-12-23 19:14:32	11814	150	1	NULL	Franziska Deppe	C1			CHIROPTERA	MAMMALIA	(bat morpho-species)	0	Sumatra
4204	151	11923	3413	31	10_US4_20181104_181500.flac	Microphone SNR	2018-11-04	186.7	191.2	24721	31921	0	NULL	1	1	call	0	2018-12-23 19:17:54	11815				Franziska Deppe	C1			CHIROPTERA	MAMMALIA	(bat morpho-species)	0	Sumatra
4204	151	11924	3413	31	10_US4_20181104_181500.flac	Microphone SNR	2018-11-04	251.3	259.8	18961	25201	0	NULL	1	1	call	0	2018-12-23 19:22:34	11819				Franziska Deppe	C1			CHIROPTERA	MAMMALIA	(bat morpho-species)	0	Sumatra
4204	151	11926	3413	31	10_US4_20181104_181500.flac	Microphone SNR	2018-11-04	271	278.0	16801	29041	0	NULL	1	1	call	0	2018-12-23 19:23:36	11820				Franziska Deppe	C1			CHIROPTERA	MAMMALIA	(bat morpho-species)	0	Sumatra
4204	151	11927	3413	31	10_US4_20181104_181500.flac	Microphone SNR	2018-11-04	317.1	327.3	19201	30961	0	NULL	1	1	call	0	2018-12-23 19:24:54	11821				Franziska Deppe	C1			CHIROPTERA	MAMMALIA	(bat morpho-species)	0	Sumatra
4204	151	11931	3413	31	10_US4_20181104_181500.flac	Microphone SNR	2018-11-04	443.8	451.3	24241	31681	0	NULL	1	1	call	0	2018-12-23 20:03:47	11825				Franziska Deppe	C1			CHIROPTERA	MAMMALIA	(bat morpho-species)	0	Sumatra
4204	151	11936	3413	31	10_US4_20181104_181500.flac	Microphone SNR	2018-11-04	528	537.6	18961	34321	0	NULL	1	1	call	0	2018-12-23 20:13:20	11831				Franziska Deppe	C1			CHIROPTERA	MAMMALIA	(bat morpho-species)	0	Sumatra
4204	151	11939	3413	31	10_US4_20181104_181500.flac	Microphone SNR	2018-11-04	550.9	559.5	19201	29521	0	NULL	1	1	call	0	2018-12-23 20:16:56	11834				Franziska Deppe	C1			CHIROPTERA	MAMMALIA	(bat morpho-species)	0	Sumatra
4204	151	11940	3413	31	10_US4_20181104_181500.flac	Microphone SNR	2018-11-04	575	579.1	24481	31441	0	NULL	1	1	call	0	2018-12-23 20:20:58	11837				Franziska Deppe	C1			CHIROPTERA	MAMMALIA	(bat morpho-species)	0	Sumatra
4204	151	11941	3413	31	10_US4_20181104_181500.flac	Microphone SNR	2018-11-04	566.9	568.8	23281	32161	0	NULL	1	1	call	0	2018-12-23 20:21:54	11837				Franziska Deppe	C1			CHIROPTERA	MAMMALIA	(bat morpho-species)	0	Sumatra
4204	151	11944	3400	31	08_US6_20181104_181500.flac	Microphone SNR	2018-11-04	42.6	50.1	17041	26641	0	NULL	1	1	call	0	2018-12-24 15:26:19	11814	150	1	NULL	Franziska Deppe	C1			CHIROPTERA	MAMMALIA	(bat morpho-species)	0	Sumatra
4204	151	11946	3400	31	08_US6_20181104_181500.flac	Microphone SNR	2018-11-04	185.7	190.0	21841	31441	0	NULL	1	1	call	0	2018-12-24 15:29:29	11815				Franziska Deppe	C1			CHIROPTERA	MAMMALIA	(bat morpho-species)	0	Sumatra
4204	151	11947	3400	31	08_US6_20181104_181500.flac	Microphone SNR	2018-11-04	250.5	259.1	15601	26161	0	NULL	1	1	call	0	2018-12-24 15:32:22	11819				Franziska Deppe	C1			CHIROPTERA	MAMMALIA	(bat morpho-species)	0	Sumatra
4204	151	11949	3400	31	08_US6_20181104_181500.flac	Microphone SNR	2018-11-04	270.2	276.6	18241	29041	0	NULL	1	1	call	0	2018-12-24 15:33:28	11820				Franziska Deppe	C1			CHIROPTERA	MAMMALIA	(bat morpho-species)	0	Sumatra
4204	151	11950	3400	31	08_US6_20181104_181500.flac	Microphone SNR	2018-11-04	316.4	326.6	19201	28321	0	NULL	1	1	call	0	2018-12-24 15:35:24	11821				Franziska Deppe	C1			CHIROPTERA	MAMMALIA	(bat morpho-species)	0	Sumatra
4204	151	11954	3400	31	08_US6_20181104_181500.flac	Microphone SNR	2018-11-04	443.7	450.7	23281	30721	0	NULL	1	1	call	0	2018-12-24 15:42:32	11825				Franziska Deppe	C1			CHIROPTERA	MAMMALIA	(bat morpho-species)	0	Sumatra
4204	151	11958	3400	31	08_US6_20181104_181500.flac	Microphone SNR	2018-11-04	528.9	537.2	17281	32641	0	NULL	1	1	call	0	2018-12-24 15:46:33	11831				Franziska Deppe	C1			CHIROPTERA	MAMMALIA	(bat morpho-species)	0	Sumatra
4204	151	11959	3400	31	08_US6_20181104_181500.flac	Microphone SNR	2018-11-04	549.4	559.1	20401	31441	0	NULL	1	1	call	0	2018-12-24 15:48:18	11834				Franziska Deppe	C1			CHIROPTERA	MAMMALIA	(bat morpho-species)	0	Sumatra
4204	151	11961	3400	31	08_US6_20181104_181500.flac	Microphone SNR	2018-11-04	567	568.7	24721	31441	0	NULL	1	1	call	0	2018-12-24 15:51:09	11837				Franziska Deppe	C1			CHIROPTERA	MAMMALIA	(bat morpho-species)	0	Sumatra
4204	151	11962	3400	31	08_US6_20181104_181500.flac	Microphone SNR	2018-11-04	572.3	578.5	23041	32401	0	NULL	1	1	call	0	2018-12-24 15:51:37	11837				Franziska Deppe	C1			CHIROPTERA	MAMMALIA	(bat morpho-species)	0	Sumatra
4204	151	11964	3441	31	05_A4_20181104_181500.flac	Microphone SNR	2018-11-04	44.5	48.4	17281	26161	0	NULL	1	1	call	0	2018-12-24 15:57:48	11814				Franziska Deppe	C1			CHIROPTERA	MAMMALIA	(bat morpho-species)	0	Sumatra
4204	151	11965	3441	31	05_A4_20181104_181500.flac	Microphone SNR	2018-11-04	187	188.9	22801	30961	0	NULL	1	1	call	0	2018-12-24 16:00:46	11815				Franziska Deppe	C1			CHIROPTERA	MAMMALIA	(bat morpho-species)	0	Sumatra
4204	151	11966	3441	31	05_A4_20181104_181500.flac	Microphone SNR	2018-11-04	250.5	258.1	18001	27601	0	NULL	1	1	call	0	2018-12-24 16:01:54	11819				Franziska Deppe	C1			CHIROPTERA	MAMMALIA	(bat morpho-species)	0	Sumatra
4204	151	11967	3441	31	05_A4_20181104_181500.flac	Microphone SNR	2018-11-04	272.4	276.6	18961	27841	0	NULL	1	1	call	0	2018-12-24 16:02:44	11820				Franziska Deppe	C1			CHIROPTERA	MAMMALIA	(bat morpho-species)	0	Sumatra
4204	151	11968	3441	31	05_A4_20181104_181500.flac	Microphone SNR	2018-11-04	317.9	324.4	18721	28561	0	NULL	1	1	call	0	2018-12-24 16:03:34	11821				Franziska Deppe	C1			CHIROPTERA	MAMMALIA	(bat morpho-species)	0	Sumatra
4204	151	11970	3441	31	05_A4_20181104_181500.flac	Microphone SNR	2018-11-04	445.4	449.0	23761	32881	0	NULL	1	1	call	0	2018-12-24 16:08:38	11825				Franziska Deppe	C1			CHIROPTERA	MAMMALIA	(bat morpho-species)	0	Sumatra
4204	151	11971	3441	31	05_A4_20181104_181500.flac	Microphone SNR	2018-11-04	531	535.7	18961	30241	0	NULL	1	1	call	0	2018-12-24 16:10:11	11831				Franziska Deppe	C1			CHIROPTERA	MAMMALIA	(bat morpho-species)	0	Sumatra
4204	151	11972	3441	31	05_A4_20181104_181500.flac	Microphone SNR	2018-11-04	552.4	558.1	18961	31201	0	NULL	1	1	call	0	2018-12-24 16:10:44	11834				Franziska Deppe	C1			CHIROPTERA	MAMMALIA	(bat morpho-species)	0	Sumatra
4204	151	11973	3394	31	02_US1_20181104_181500.flac	Microphone SNR	2018-11-04	271.4	273.4	17041	25921	0	NULL	1	1	call	0	2018-12-24 16:19:10	11820				Franziska Deppe	C1			CHIROPTERA	MAMMALIA	(bat morpho-species)	0	Sumatra
4204	151	11974	3394	31	02_US1_20181104_181500.flac	Microphone SNR	2018-11-04	315.7	321.0	18481	26641	0	NULL	1	1	call	0	2018-12-24 16:21:31	11821				Franziska Deppe	C1			CHIROPTERA	MAMMALIA	(bat morpho-species)	0	Sumatra
4204	151	11975	3394	31	02_US1_20181104_181500.flac	Microphone SNR	2018-11-04	441.6	443.2	23761	31921	0	NULL	NULL	1	call	0	2018-12-24 16:23:54	11825				Franziska Deppe	C1			CHIROPTERA	MAMMALIA	(bat morpho-species)	0	Sumatra
4204	151	11976	3394	31	02_US1_20181104_181500.flac	Microphone SNR	2018-11-04	548.8	551.7	21601	28321	0	NULL	1	1	call	0	2018-12-24 16:25:55	11834				Franziska Deppe	C1			CHIROPTERA	MAMMALIA	(bat morpho-species)	0	Sumatra
4204	151	11977	3440	31	03_US1_20181104_181500.flac	Microphone SNR	2018-11-04	271.7	273.8	19441	25921	0	NULL	1	1	call	0	2018-12-24 16:29:08	11820				Franziska Deppe	C1			CHIROPTERA	MAMMALIA	(bat morpho-species)	0	Sumatra
4204	151	11978	3440	31	03_US1_20181104_181500.flac	Microphone SNR	2018-11-04	315.7	321	18961	29521	0	NULL	1	1	call	0	2018-12-24 16:31:08	11821				Franziska Deppe	C1			CHIROPTERA	MAMMALIA	(bat morpho-species)	0	Sumatra
4204	151	11979	3440	31	03_US1_20181104_181500.flac	Microphone SNR	2018-11-04	441.5	444.0	23521	31441	0	NULL	1	1	call	0	2018-12-24 16:34:13	11825				Franziska Deppe	C1			CHIROPTERA	MAMMALIA	(bat morpho-species)	0	Sumatra
4204	151	11980	3440	31	03_US1_20181104_181500.flac	Microphone SNR	2018-11-04	528.5	530.1	17761	29041	0	NULL	1	1	call	0	2018-12-24 16:36:19	11831				Franziska Deppe	C1			CHIROPTERA	MAMMALIA	(bat morpho-species)	0	Sumatra
4204	151	11981	3440	31	03_US1_20181104_181500.flac	Microphone SNR	2018-11-04	547.5	551.7	20641	29281	0	NULL	1	1	call	0	2018-12-24 16:36:52	11834				Franziska Deppe	C1			CHIROPTERA	MAMMALIA	(bat morpho-species)	0	Sumatra
4204	151	12134	3428	31	15_US6_20181104_181500 new	Microphone SNR	2018-11-04	651.2	658.0	16801	30721	0	NULL	1	1	call	0	2019-02-05 11:26:30					Franziska Deppe	C1			CHIROPTERA	MAMMALIA	(bat morpho-species)	0	Sumatra
4204	151	12138	3428	31	15_US6_20181104_181500 new	Microphone SNR	2018-11-04	757.8	769.4	13681	33841	0	NULL	1	1	call	0	2019-02-05 11:32:35					Franziska Deppe	C1			CHIROPTERA	MAMMALIA	(bat morpho-species)	0	Sumatra
4204	151	12140	3428	31	15_US6_20181104_181500 new	Microphone SNR	2018-11-04	797.5	811.8	12721	27121	0	NULL	1	1	call	0	2019-02-05 11:39:19					Franziska Deppe	C1			CHIROPTERA	MAMMALIA	(bat morpho-species)	0	Sumatra
4204	151	12142	3428	31	15_US6_20181104_181500 new	Microphone SNR	2018-11-04	841.5	851.1	26161	32401	0	NULL	1	1	call	0	2019-02-05 11:41:40					Franziska Deppe	C1			CHIROPTERA	MAMMALIA	(bat morpho-species)	0	Sumatra
4204	151	12145	3428	31	15_US6_20181104_181500 new	Microphone SNR	2018-11-04	863.5	874.9	23761	30721	0	NULL	1	1	call	0	2019-02-05 11:43:23					Franziska Deppe	C1			CHIROPTERA	MAMMALIA	(bat morpho-species)	0	Sumatra
4204	151	12149	3438	31	24_A2_20181104_181500.flac	Microphone SNR	2018-11-04	652.3	658.7	16081	29041	0	NULL	1	1	call	0	2019-02-05 12:01:49	12134				Franziska Deppe	C1			CHIROPTERA	MAMMALIA	(bat morpho-species)	0	Sumatra
4204	151	12153	3438	31	24_A2_20181104_181500.flac	Microphone SNR	2018-11-04	756.9	769.4	16321	38881	0	NULL	1	1	call	0	2019-02-05 12:14:33	12138				Franziska Deppe	C1			CHIROPTERA	MAMMALIA	(bat morpho-species)	0	Sumatra
4204	151	12154	3438	31	24_A2_20181104_181500.flac	Microphone SNR	2018-11-04	800.8	810.7	12721	23521	0	NULL	1	1	call	0	2019-02-05 12:16:27	12140				Franziska Deppe	C1			CHIROPTERA	MAMMALIA	(bat morpho-species)	0	Sumatra
4204	151	12156	3438	31	24_A2_20181104_181500.flac	Microphone SNR	2018-11-04	841.3	849.3	23761	31681	0	NULL	1	1	call	0	2019-02-05 12:20:57	12142				Franziska Deppe	C1			CHIROPTERA	MAMMALIA	(bat morpho-species)	0	Sumatra
4204	151	12158	3438	31	24_A2_20181104_181500.flac	Microphone SNR	2018-11-04	864.1	870.9	24481	31201	0	NULL	1	1	call	0	2019-02-05 12:22:16	12145				Franziska Deppe	C1			CHIROPTERA	MAMMALIA	(bat morpho-species)	0	Sumatra
4204	151	12159	3394	31	02_US1_20181104_181500.flac	Microphone SNR	2018-11-04	751.4	755.8	17521	31441	0	NULL	1	1	call	0	2019-02-05 12:29:34	12138				Franziska Deppe	C1			CHIROPTERA	MAMMALIA	(bat morpho-species)	0	Sumatra
4204	151	12160	3394	31	02_US1_20181104_181500.flac	Microphone SNR	2018-11-04	860.4	861.8	20401	32881	0	NULL	1	1	call	0	2019-02-05 12:31:52	12145				Franziska Deppe	C1			CHIROPTERA	MAMMALIA	(bat morpho-species)	0	Sumatra
4204	151	12161	3394	31	02_US1_20181104_181500.flac	Microphone SNR	2018-11-04	837.1	839.2	23041	30961	0	NULL	1	1	call	0	2019-02-05 12:33:43	12142				Franziska Deppe	C1			CHIROPTERA	MAMMALIA	(bat morpho-species)	0	Sumatra
4204	151	12162	3440	31	03_US1_20181104_181500.flac	Microphone SNR	2018-11-04	751.2	755.8	18481	34321	0	NULL	1	1	call	0	2019-02-05 13:06:39	12138				Franziska Deppe	C1			CHIROPTERA	MAMMALIA	(bat morpho-species)	0	Sumatra
4204	151	12163	3440	31	03_US1_20181104_181500.flac	Microphone SNR	2018-11-04	795.5	798.2	12721	22321	0	NULL	1	1	call	0	2019-02-05 13:08:49	12140				Franziska Deppe	C1			CHIROPTERA	MAMMALIA	(bat morpho-species)	0	Sumatra
4204	151	12164	3440	31	03_US1_20181104_181500.flac	Microphone SNR	2018-11-04	835.8	839.7	24059	32158	0	NULL	1	1	call	0	2019-02-05 13:10:27	12142				Franziska Deppe	C1			CHIROPTERA	MAMMALIA	(bat morpho-species)	0	Sumatra
4204	151	12165	3440	31	03_US1_20181104_181500.flac	Microphone SNR	2018-11-04	857.4	863.4	22081	30721	0	NULL	1	1	call	0	2019-02-05 13:12:07	12145				Franziska Deppe	C1			CHIROPTERA	MAMMALIA	(bat morpho-species)	0	Sumatra
4204	151	12166	3441	31	05_A4_20181104_181500.flac	Microphone SNR	2018-11-04	651.2	656.2	18481	28321	0	NULL	1	1	call	0	2019-02-05 13:16:16	12134				Franziska Deppe	C1			CHIROPTERA	MAMMALIA	(bat morpho-species)	0	Sumatra
4204	151	12168	3441	31	05_A4_20181104_181500.flac	Microphone SNR	2018-11-04	748.7	751.9	29761	36001	0	NULL	1	1	call	0	2019-02-05 13:18:20	12137				Franziska Deppe	C1			CHIROPTERA	MAMMALIA	(bat morpho-species)	0	Sumatra
4204	151	12169	3441	31	05_A4_20181104_181500.flac	Microphone SNR	2018-11-04	757.8	768.5	14401	35521	0	NULL	1	1	call	0	2019-02-05 13:19:13	12138				Franziska Deppe	C1			CHIROPTERA	MAMMALIA	(bat morpho-species)	0	Sumatra
4204	151	12170	3441	31	05_A4_20181104_181500.flac	Microphone SNR	2018-11-04	802.5	806.2	12721	23521	0	NULL	1	1	call	0	2019-02-05 13:20:27	12140				Franziska Deppe	C1			CHIROPTERA	MAMMALIA	(bat morpho-species)	0	Sumatra
4204	151	12171	3441	31	05_A4_20181104_181500.flac	Microphone SNR	2018-11-04	842.4	849.0	24721	32401	0	NULL	1	1	call	0	2019-02-05 13:21:49	12142				Franziska Deppe	C1			CHIROPTERA	MAMMALIA	(bat morpho-species)	0	Sumatra
4204	151	12172	3441	31	05_A4_20181104_181500.flac	Microphone SNR	2018-11-04	865.8	871.8	24241	30001	0	NULL	1	1	call	0	2019-02-05 13:22:50	12145				Franziska Deppe	C1			CHIROPTERA	MAMMALIA	(bat morpho-species)	0	Sumatra
4204	151	12175	3400	31	08_US6_20181104_181500.flac	Microphone SNR	2018-11-04	651.2	656.6	16801	30241	0	NULL	1	1	call	0	2019-02-05 15:03:36	12134				Franziska Deppe	C1			CHIROPTERA	MAMMALIA	(bat morpho-species)	0	Sumatra
4204	151	12178	3400	31	08_US6_20181104_181500.flac	Microphone SNR	2018-11-04	757.7	769.4	13441	39121	0	NULL	1	1	call	0	2019-02-05 15:10:22	12138				Franziska Deppe	C1			CHIROPTERA	MAMMALIA	(bat morpho-species)	0	Sumatra
4204	151	12179	3400	31	08_US6_20181104_181500.flac	Microphone SNR	2018-11-04	801.2	811.7	12721	23761	0	NULL	1	1	call	0	2019-02-05 15:14:43	12140				Franziska Deppe	C1			CHIROPTERA	MAMMALIA	(bat morpho-species)	0	Sumatra
4204	151	12181	3400	31	08_US6_20181104_181500.flac	Microphone SNR	2018-11-04	841.5	849.9	24721	32641	0	NULL	1	1	call	0	2019-02-05 15:28:20	12142				Franziska Deppe	C1			CHIROPTERA	MAMMALIA	(bat morpho-species)	0	Sumatra
4204	151	12183	3400	31	08_US6_20181104_181500.flac	Microphone SNR	2018-11-04	864.8	873.8	24481	31921	0	NULL	1	1	call	0	2019-02-05 15:29:19	12145				Franziska Deppe	C1			CHIROPTERA	MAMMALIA	(bat morpho-species)	0	Sumatra
4204	151	12187	3413	31	10_US4_20181104_181500.flac	Microphone SNR	2018-11-04	651.4	658.2	17281	28801	0	NULL	1	1	call	0	2019-02-05 15:38:13	12134				Franziska Deppe	C1			CHIROPTERA	MAMMALIA	(bat morpho-species)	0	Sumatra
4204	151	12191	3413	31	10_US4_20181104_181500.flac	Microphone SNR	2018-11-04	756.8	768.7	13681	36001	0	NULL	1	1	call	0	2019-02-05 15:50:44	12138				Franziska Deppe	C1			CHIROPTERA	MAMMALIA	(bat morpho-species)	0	Sumatra
4204	151	12192	3413	31	10_US4_20181104_181500.flac	Microphone SNR	2018-11-04	802	810.7	13201	25681	0	NULL	1	1	call	0	2019-02-05 15:52:26	12140				Franziska Deppe	C1			CHIROPTERA	MAMMALIA	(bat morpho-species)	0	Sumatra
4204	151	12194	3413	31	10_US4_20181104_181500.flac	Microphone SNR	2018-11-04	841.2	850.7	24241	32401	0	NULL	1	1	call	0	2019-02-05 15:54:33	12142				Franziska Deppe	C1			CHIROPTERA	MAMMALIA	(bat morpho-species)	0	Sumatra
4204	151	12196	3413	31	10_US4_20181104_181500.flac	Microphone SNR	2018-11-04	864.4	874.2	23761	30241	0	NULL	1	1	call	0	2019-02-05 15:56:07	12145				Franziska Deppe	C1			CHIROPTERA	MAMMALIA	(bat morpho-species)	0	Sumatra
4204	151	12197	3411	31	11_US4_20181104_181500.flac	Microphone SNR	2018-11-04	653.6	654.9	17281	27601	0	NULL	1	1	call	0	2019-02-05 16:34:24	12134				Franziska Deppe	C1			CHIROPTERA	MAMMALIA	(bat morpho-species)	0	Sumatra
4204	151	12199	3411	31	11_US4_20181104_181500.flac	Microphone SNR	2018-11-04	757.9	769.4	14000	37681	0	NULL	1	1	call	0	2019-02-05 16:36:29	12138				Franziska Deppe	C1			CHIROPTERA	MAMMALIA	(bat morpho-species)	0	Sumatra
4204	151	12201	3411	31	11_US4_20181104_181500.flac	Microphone SNR	2018-11-04	802.5	806.1	10321	23041	0	NULL	1	1	call	0	2019-02-05 16:40:11	12140				Franziska Deppe	C1			CHIROPTERA	MAMMALIA	(bat morpho-species)	0	Sumatra
4204	151	12202	3411	31	11_US4_20181104_181500.flac	Microphone SNR	2018-11-04	844.1	848.7	22321	32401	0	NULL	1	1	call	0	2019-02-05 16:41:20	12142				Franziska Deppe	C1			CHIROPTERA	MAMMALIA	(bat morpho-species)	0	Sumatra
4204	151	12203	3411	31	11_US4_20181104_181500.flac	Microphone SNR	2018-11-04	865.7	871.4	24241	30001	0	NULL	1	1	call	0	2019-02-05 16:42:04	12145				Franziska Deppe	C1			CHIROPTERA	MAMMALIA	(bat morpho-species)	0	Sumatra
4204	151	12207	3423	31	18_US3_20181104_181500.flac	Microphone SNR	2018-11-04	651.3	657.8	17041	29521	0	NULL	1	1	call	0	2019-02-05 17:07:01	12134				Franziska Deppe	C1			CHIROPTERA	MAMMALIA	(bat morpho-species)	0	Sumatra
4204	151	12211	3423	31	18_US3_20181104_181500.flac	Microphone SNR	2018-11-04	757.8	768.8	13681	37681	0	NULL	1	1	call	0	2019-02-05 17:10:20	12138				Franziska Deppe	C1			CHIROPTERA	MAMMALIA	(bat morpho-species)	0	Sumatra
4204	151	12212	3423	31	18_US3_20181104_181500.flac	Microphone SNR	2018-11-04	801.4	811.9	10561	23041	0	NULL	1	1	call	0	2019-02-05 17:12:10	12140				Franziska Deppe	C1			CHIROPTERA	MAMMALIA	(bat morpho-species)	0	Sumatra
4204	151	12214	3423	31	18_US3_20181104_181500.flac	Microphone SNR	2018-11-04	842.5	849.6	25201	31681	0	NULL	1	1	call	0	2019-02-05 17:14:38	12142				Franziska Deppe	C1			CHIROPTERA	MAMMALIA	(bat morpho-species)	0	Sumatra
4204	151	12216	3423	31	18_US3_20181104_181500.flac	Microphone SNR	2018-11-04	866	872	24481	30481	0	NULL	1	1	call	0	2019-02-05 17:15:51	12145				Franziska Deppe	C1			CHIROPTERA	MAMMALIA	(bat morpho-species)	0	Sumatra
4204	151	12222	3433	31	19_US3_20181104_181500.flac	Microphone SNR	2018-11-04	651.4	657.8	18481	29281	0	NULL	1	1	call	0	2019-02-05 17:46:13	12134				Franziska Deppe	C1			CHIROPTERA	MAMMALIA	(bat morpho-species)	0	Sumatra
4204	151	12226	3433	31	19_US3_20181104_181500.flac	Microphone SNR	2018-11-04	757	769.5	13681	43921	0	NULL	1	1	call	0	2019-02-05 17:50:41	12138				Franziska Deppe	C1			CHIROPTERA	MAMMALIA	(bat morpho-species)	0	Sumatra
4204	151	12228	3433	31	19_US3_20181104_181500.flac	Microphone SNR	2018-11-04	801.4	811.9	12001	25681	0	NULL	1	1	call	0	2019-02-05 17:53:31	12140				Franziska Deppe	C1			CHIROPTERA	MAMMALIA	(bat morpho-species)	0	Sumatra
4204	151	12230	3433	31	19_US3_20181104_181500.flac	Microphone SNR	2018-11-04	841.1	850	25681	33361	0	NULL	1	1	call	0	2019-02-05 18:09:35	12142				Franziska Deppe	C1			CHIROPTERA	MAMMALIA	(bat morpho-species)	0	Sumatra
4204	151	12233	3433	31	19_US3_20181104_181500.flac	Microphone SNR	2018-11-04	865.2	874.1	23761	31441	0	NULL	1	1	call	0	2019-02-05 18:12:03	12145				Franziska Deppe	C1			CHIROPTERA	MAMMALIA	(bat morpho-species)	0	Sumatra
4204	151	12235	3424	31	22_A4_20181104_181500.flac	Microphone SNR	2018-11-04	651.3	657.7	17521	28561	0	NULL	1	1	call	0	2019-02-05 18:22:09	12134				Franziska Deppe	C1			CHIROPTERA	MAMMALIA	(bat morpho-species)	0	Sumatra
4204	151	12239	3424	31	22_A4_20181104_181500.flac	Microphone SNR	2018-11-04	757.8	769.4	13201	31921	0	NULL	1	1	call	0	2019-02-05 18:24:45	12138				Franziska Deppe	C1			CHIROPTERA	MAMMALIA	(bat morpho-species)	0	Sumatra
4204	151	12240	3424	31	22_A4_20181104_181500.flac	Microphone SNR	2018-11-04	799.5	811.2	13161	21121	0	NULL	1	1	call	0	2019-02-05 18:26:13	12140				Franziska Deppe	C1			CHIROPTERA	MAMMALIA	(bat morpho-species)	0	Sumatra
4204	151	12242	3424	31	22_A4_20181104_181500.flac	Microphone SNR	2018-11-04	844.2	848.7	24241	31441	0	NULL	1	1	call	0	2019-02-05 18:28:56	12142				Franziska Deppe	C1			CHIROPTERA	MAMMALIA	(bat morpho-species)	0	Sumatra
4204	151	12244	3424	31	22_A4_20181104_181500.flac	Microphone SNR	2018-11-04	865.8	871.0	22801	30241	0	NULL	1	1	call	0	2019-02-05 18:30:04	12145				Franziska Deppe	C1			CHIROPTERA	MAMMALIA	(bat morpho-species)	0	Sumatra
4204	151	24129	3415	31	14_US8_20181103_181500.flac	Microphone SNR	2018-11-03	360.3	362.63	24001	29281	0	NULL	1	1	call	0	2020-06-21 14:17:57	11722				Franziska Deppe	C1			CHIROPTERA	MAMMALIA	(bat morpho-species)	0	Sumatra
4204	151	24130	3415	31	14_US8_20181103_181500.flac	Microphone SNR	2018-11-03	505.2	507.8	23344	30252	0	NULL	1	1	call	0	2020-06-21 14:50:06	11733				Franziska Deppe	C1			CHIROPTERA	MAMMALIA	(bat morpho-species)	0	Sumatra
4204	151	24131	3415	31	14_US8_20181103_181500.flac	Microphone SNR	2018-11-03	845.9	847.6	28250	33756	0	NULL	1	1	call	0	2020-06-21 15:01:23	11736				Franziska Deppe	C1			CHIROPTERA	MAMMALIA	(bat morpho-species)	0	Sumatra
4204	151	24222	3447	31	13_A2_20181104_180000.flac	Microphone SNR	2018-11-04	861.4	867.85	19392	25617	0	NULL	1	1	call	0	2020-06-23 23:38:40	11799				Franziska Deppe	C1			CHIROPTERA	MAMMALIA	(bat morpho-species)	0	Sumatra
4204	151	24223	3416	31	13_A2_20181104_181500.flac	Microphone SNR	2018-11-04	51.9	55	19201	25201	0	NULL	1	1	call	0	2020-06-24 00:00:41	11814				Franziska Deppe	C1			CHIROPTERA	MAMMALIA	(bat morpho-species)	0	Sumatra
4204	151	24255	3416	31	13_A2_20181104_181500.flac	Microphone SNR	2018-11-04	255.5	262.5	20641	28081	0	NULL	1	1	call	0	2020-06-24 11:44:44	11819				Franziska Deppe	C1			CHIROPTERA	MAMMALIA	(bat morpho-species)	0	Sumatra
4204	151	24256	3416	31	13_A2_20181104_181500.flac	Microphone SNR	2018-11-04	275.5	281.81	20401	27361	0	NULL	1	1	call	0	2020-06-24 11:45:57	11820				Franziska Deppe	C1			CHIROPTERA	MAMMALIA	(bat morpho-species)	0	Sumatra
4204	151	24257	3416	31	13_A2_20181104_181500.flac	Microphone SNR	2018-11-04	322.3	330.77	19921	27601	0	NULL	1	1	call	0	2020-06-24 11:52:01	11821				Franziska Deppe	C1			CHIROPTERA	MAMMALIA	(bat morpho-species)	0	Sumatra
4204	151	24302	3416	31	13_A2_20181104_181500.flac	Microphone SNR	2018-11-04	448.5	452	25201	30961	0	NULL	1	1	call	0	2020-06-25 10:44:49	11825				Franziska Deppe	C1			CHIROPTERA	MAMMALIA	(bat morpho-species)	0	Sumatra
4204	151	24303	3416	31	13_A2_20181104_181500.flac	Microphone SNR	2018-11-04	531.5	539.8	19921	27841	0	NULL	1	1	call	0	2020-06-25 11:00:25	11831				Franziska Deppe	C1			CHIROPTERA	MAMMALIA	(bat morpho-species)	0	Sumatra
4204	151	24304	3416	31	13_A2_20181104_181500.flac	Microphone SNR	2018-11-04	552.7	561.16	20401	30001	0	NULL	1	1	call	0	2020-06-25 11:02:11	11834				Franziska Deppe	C1			CHIROPTERA	MAMMALIA	(bat morpho-species)	0	Sumatra
4204	151	24305	3416	31	13_A2_20181104_181500.flac	Microphone SNR	2018-11-04	652.3	657.21	18001	26641	0	NULL	1	1	call	0	2020-06-25 11:09:04	12134				Franziska Deppe	C1			CHIROPTERA	MAMMALIA	(bat morpho-species)	0	Sumatra
4204	151	24306	3416	31	13_A2_20181104_181500.flac	Microphone SNR	2018-11-04	757	769.5	15361	30721	0	NULL	1	1	call	0	2020-06-25 11:12:43	12138				Franziska Deppe	C1			CHIROPTERA	MAMMALIA	(bat morpho-species)	0	Sumatra
4204	151	24307	3416	31	13_A2_20181104_181500.flac	Microphone SNR	2018-11-04	801.3	810.78	13921	21841	0	NULL	1	1	call	0	2020-06-25 11:15:06	12140				Franziska Deppe	C1			CHIROPTERA	MAMMALIA	(bat morpho-species)	0	Sumatra
4204	151	24308	3416	31	13_A2_20181104_181500.flac	Microphone SNR	2018-11-04	843.3	847.2	24721	30481	0	NULL	1	1	call	0	2020-06-25 11:18:45	12142				Franziska Deppe	C1			CHIROPTERA	MAMMALIA	(bat morpho-species)	0	Sumatra
4204	151	24309	3416	31	13_A2_20181104_181500.flac	Microphone SNR	2018-11-04	864.9	870.7	25681	29761	0	NULL	1	1	call	0	2020-06-25 11:19:50	12145				Franziska Deppe	C1			CHIROPTERA	MAMMALIA	(bat morpho-species)	0	Sumatra
4205	151	11721	3427	31	16_US6_20181103_181500.flac	Microphone SNR	2018-11-03	785.5	789.3	35549	52979	0	NULL	1	1	call	0	2018-12-17 16:24:12					Franziska Deppe	D1			CHIROPTERA	MAMMALIA	(bat morpho-species)	0	Sumatra
4205	151	11747	3404	31	07_US6_20181103_181500.flac	Microphone SNR	2018-11-03	786.2	787.7	36241	44641	0	NULL	1	1	call	0	2018-12-17 17:46:16	11721				Franziska Deppe	D1			CHIROPTERA	MAMMALIA	(bat morpho-species)	0	Sumatra
4205	151	11759	3407	31	09_US4_20181103_181500.flac	Microphone SNR	2018-11-03	795.3	798.3	34801	52320	0	NULL	1	1	call	0	2018-12-17 22:33:34	11721				Franziska Deppe	D1			CHIROPTERA	MAMMALIA	(bat morpho-species)	0	Sumatra
4205	151	11775	3439	31	17_US3_20181103_181500.flac	Microphone SNR	2018-11-03	789.9	793.2	35041	48001	0	NULL	1	1	call	0	2018-12-17 23:23:53	11721				Franziska Deppe	D1			CHIROPTERA	MAMMALIA	(bat morpho-species)	0	Sumatra
4205	151	11786	3421	31	20_US3_20181103_181500.flac	Microphone SNR	2018-11-03	789.7	793.2	34081	57600	0	NULL	1	1	call	0	2018-12-17 23:42:45	11721				Franziska Deppe	D1			CHIROPTERA	MAMMALIA	(bat morpho-species)	0	Sumatra
4205	151	11794	3431	31	21_A4_20181103_181500.flac	Microphone SNR	2018-11-03	785.1	787.7	35521	48960	0	NULL	1	1	call	0	2018-12-17 23:58:29	11721				Franziska Deppe	D1			CHIROPTERA	MAMMALIA	(bat morpho-species)	0	Sumatra
4205	151	11795	3430	31	23_US8_20181103_181500.flac	Microphone SNR	2018-11-03	790.2	792.3	33841	47041	0	NULL	1	1	call	0	2018-12-17 23:58:53	11721				Franziska Deppe	D1			CHIROPTERA	MAMMALIA	(bat morpho-species)	0	Sumatra
4205	151	11822	3428	31	15_US6_20181104_181500 new	Microphone SNR	2018-11-04	354.8	365.8	28801	34321	0	NULL	1	1	call	0	2018-12-19 14:30:23					Franziska Deppe	D1			CHIROPTERA	MAMMALIA	(bat morpho-species)	0	Sumatra
4205	151	11824	3428	31	15_US6_20181104_181500 new	Microphone SNR	2018-11-04	422.6	444.3	28561	35041	0	NULL	1	1	call	0	2018-12-19 14:35:50					Franziska Deppe	D1			CHIROPTERA	MAMMALIA	(bat morpho-species)	0	Sumatra
4205	151	11828	3428	31	15_US6_20181104_181500 new	Microphone SNR	2018-11-04	463.6	466.4	27601	34321	0	NULL	1	1	call	0	2018-12-19 14:43:13					Franziska Deppe	D1			CHIROPTERA	MAMMALIA	(bat morpho-species)	0	Sumatra
4205	151	11829	3428	31	15_US6_20181104_181500 new	Microphone SNR	2018-11-04	500.1	505.5	27361	35281	0	NULL	1	1	call	0	2018-12-19 14:45:36					Franziska Deppe	D1			CHIROPTERA	MAMMALIA	(bat morpho-species)	0	Sumatra
4205	151	11830	3428	31	15_US6_20181104_181500 new	Microphone SNR	2018-11-04	520.1	524.5	32401	42001	0	NULL	1	1	call	0	2018-12-19 14:46:08					Franziska Deppe	D1			CHIROPTERA	MAMMALIA	(bat morpho-species)	0	Sumatra
4205	151	11846	3438	31	24_A2_20181104_181500.flac	Microphone SNR	2018-11-04	435	443.4	27361	34801	0	NULL	1	1	call	0	2018-12-21 16:29:06	11824				Franziska Deppe	D1			CHIROPTERA	MAMMALIA	(bat morpho-species)	0	Sumatra
4205	151	11851	3438	31	24_A2_20181104_181500.flac	Microphone SNR	2018-11-04	505.4	507.1	26161	36481	0	NULL	1	1	call	0	2018-12-21 16:38:40	11829				Franziska Deppe	D1			CHIROPTERA	MAMMALIA	(bat morpho-species)	0	Sumatra
4205	151	11865	3424	31	22_A4_20181104_181500.flac	Microphone SNR	2018-11-04	431.6	438.9	27361	33841	0	NULL	1	1	call	0	2018-12-23 13:04:03	11824				Franziska Deppe	D1			CHIROPTERA	MAMMALIA	(bat morpho-species)	0	Sumatra
4205	151	11869	3424	31	22_A4_20181104_181500.flac	Microphone SNR	2018-11-04	551.1	559.2	20401	29521	0	NULL	1	1	call	0	2018-12-23 13:19:29	11834				Franziska Deppe	D1			CHIROPTERA	MAMMALIA	(bat morpho-species)	0	Sumatra
4205	151	11880	3433	31	19_US3_20181104_181500.flac	Microphone SNR	2018-11-04	355.3	365.1	28321	35281	0	NULL	1	1	call	0	2018-12-23 13:50:23	11822				Franziska Deppe	D1			CHIROPTERA	MAMMALIA	(bat morpho-species)	0	Sumatra
4205	151	11882	3433	31	19_US3_20181104_181500.flac	Microphone SNR	2018-11-04	422.2	444.1	28561	35281	0	NULL	1	1	call	0	2018-12-23 13:55:14	11824				Franziska Deppe	D1			CHIROPTERA	MAMMALIA	(bat morpho-species)	0	Sumatra
4205	151	11885	3433	31	19_US3_20181104_181500.flac	Microphone SNR	2018-11-04	464.5	465.4	28561	35521	0	NULL	1	1	call	0	2018-12-23 14:00:56	11828				Franziska Deppe	D1			CHIROPTERA	MAMMALIA	(bat morpho-species)	0	Sumatra
4205	151	11887	3433	31	19_US3_20181104_181500.flac	Microphone SNR	2018-11-04	500.9	505.5	26641	36001	0	NULL	1	1	call	0	2018-12-23 14:03:15	11829				Franziska Deppe	D1			CHIROPTERA	MAMMALIA	(bat morpho-species)	0	Sumatra
4205	151	11888	3433	31	19_US3_20181104_181500.flac	Microphone SNR	2018-11-04	520.5	524.3	31921	41041	0	NULL	1	1	call	0	2018-12-23 14:04:16	11830				Franziska Deppe	D1			CHIROPTERA	MAMMALIA	(bat morpho-species)	0	Sumatra
4205	151	11903	3423	31	18_US3_20181104_181500.flac	Microphone SNR	2018-11-04	431.5	439.6	27361	34801	0	NULL	1	1	call	0	2018-12-23 17:11:08	11824				Franziska Deppe	D1			CHIROPTERA	MAMMALIA	(bat morpho-species)	0	Sumatra
4205	151	11907	3423	31	18_US3_20181104_181500.flac	Microphone SNR	2018-11-04	503.1	504.4	26641	36241	0	NULL	1	1	call	0	2018-12-23 17:19:20	11829				Franziska Deppe	D1			CHIROPTERA	MAMMALIA	(bat morpho-species)	0	Sumatra
4205	151	11928	3413	31	10_US4_20181104_181500.flac	Microphone SNR	2018-11-04	361.1	365.2	28561	35521	0	NULL	1	1	call	0	2018-12-23 19:59:46	11822				Franziska Deppe	D1			CHIROPTERA	MAMMALIA	(bat morpho-species)	0	Sumatra
4205	151	11930	3413	31	10_US4_20181104_181500.flac	Microphone SNR	2018-11-04	430	441.7	28321	35281	0	NULL	1	1	call	0	2018-12-23 20:02:01	11824				Franziska Deppe	D1			CHIROPTERA	MAMMALIA	(bat morpho-species)	0	Sumatra
4205	151	11935	3413	31	10_US4_20181104_181500.flac	Microphone SNR	2018-11-04	503.3	504.7	27601	35041	0	NULL	1	1	call	0	2018-12-23 20:12:21	11829				Franziska Deppe	D1			CHIROPTERA	MAMMALIA	(bat morpho-species)	0	Sumatra
4205	151	11951	3400	31	08_US6_20181104_181500.flac	Microphone SNR	2018-11-04	360.3	364.5	27601	35281	0	NULL	1	1	call	0	2018-12-24 15:38:40	11822				Franziska Deppe	D1			CHIROPTERA	MAMMALIA	(bat morpho-species)	0	Sumatra
4205	151	11953	3400	31	08_US6_20181104_181500.flac	Microphone SNR	2018-11-04	429.4	441.1	27601	36241	0	NULL	1	1	call	0	2018-12-24 15:41:45	11824				Franziska Deppe	D1			CHIROPTERA	MAMMALIA	(bat morpho-species)	0	Sumatra
4205	151	11957	3400	31	08_US6_20181104_181500.flac	Microphone SNR	2018-11-04	502.5	504.8	26641	34321	0	NULL	1	1	call	0	2018-12-24 15:45:57	11829				Franziska Deppe	D1			CHIROPTERA	MAMMALIA	(bat morpho-species)	0	Sumatra
4205	151	12131	3428	31	15_US6_20181104_181500 new	Microphone SNR	2018-11-04	615.2	618.2	27601	35281	0	NULL	1	1	call	0	2019-02-05 11:16:51					Franziska Deppe	D1			CHIROPTERA	MAMMALIA	(bat morpho-species)	0	Sumatra
4205	151	12133	3428	31	15_US6_20181104_181500 new	Microphone SNR	2018-11-04	646.4	654.1	29281	42241	0	NULL	1	1	call	0	2019-02-05 11:24:49					Franziska Deppe	D1			CHIROPTERA	MAMMALIA	(bat morpho-species)	0	Sumatra
4205	151	12137	3428	31	15_US6_20181104_181500 new	Microphone SNR	2018-11-04	745.4	761.9	29041	37441	0	NULL	1	1	call	0	2019-02-05 11:30:36					Franziska Deppe	D1			CHIROPTERA	MAMMALIA	(bat morpho-species)	0	Sumatra
4205	151	12146	3438	31	24_A2_20181104_181500.flac	Microphone SNR	2018-11-04	616.5	618.9	28081	36721	0	NULL	1	1	call	0	2019-02-05 11:59:37	12131				Franziska Deppe	D1			CHIROPTERA	MAMMALIA	(bat morpho-species)	0	Sumatra
4205	151	12148	3438	31	24_A2_20181104_181500.flac	Microphone SNR	2018-11-04	647.7	652.9	27841	36961	0	NULL	1	1	call	0	2019-02-05 12:01:04	12133				Franziska Deppe	D1			CHIROPTERA	MAMMALIA	(bat morpho-species)	0	Sumatra
4205	151	12152	3438	31	24_A2_20181104_181500.flac	Microphone SNR	2018-11-04	747.1	753.9	29281	36001	0	NULL	1	1	call	0	2019-02-05 12:13:41	12137				Franziska Deppe	D1			CHIROPTERA	MAMMALIA	(bat morpho-species)	0	Sumatra
4205	151	12174	3400	31	08_US6_20181104_181500.flac	Microphone SNR	2018-11-04	647	651.6	27841	37681	0	NULL	1	1	call	0	2019-02-05 15:02:38	12133				Franziska Deppe	D1			CHIROPTERA	MAMMALIA	(bat morpho-species)	0	Sumatra
4205	151	12177	3400	31	08_US6_20181104_181500.flac	Microphone SNR	2018-11-04	746.6	761.1	28561	35521	0	NULL	1	1	call	0	2019-02-05 15:07:36	12137				Franziska Deppe	D1			CHIROPTERA	MAMMALIA	(bat morpho-species)	0	Sumatra
4205	151	12184	3413	31	10_US4_20181104_181500.flac	Microphone SNR	2018-11-04	615.5	618.1	26881	35761	0	NULL	1	1	call	0	2019-02-05 15:35:15	12131				Franziska Deppe	D1			CHIROPTERA	MAMMALIA	(bat morpho-species)	0	Sumatra
4205	151	12186	3413	31	10_US4_20181104_181500.flac	Microphone SNR	2018-11-04	647.3	651.9	28081	37201	0	NULL	1	1	call	0	2019-02-05 15:36:39	12133				Franziska Deppe	D1			CHIROPTERA	MAMMALIA	(bat morpho-species)	0	Sumatra
4205	151	12190	3413	31	10_US4_20181104_181500.flac	Microphone SNR	2018-11-04	746.7	753.9	29521	36241	0	NULL	1	1	call	0	2019-02-05 15:49:19	12137				Franziska Deppe	D1			CHIROPTERA	MAMMALIA	(bat morpho-species)	0	Sumatra
4205	151	12200	3411	31	11_US4_20181104_181500.flac	Microphone SNR	2018-11-04	748.8	752.5	28081	35761	0	NULL	1	1	call	0	2019-02-05 16:37:12	12137				Franziska Deppe	D1			CHIROPTERA	MAMMALIA	(bat morpho-species)	0	Sumatra
4205	151	12206	3423	31	18_US3_20181104_181500.flac	Microphone SNR	2018-11-04	647.4	651.5	27601	37681	0	NULL	1	1	call	0	2019-02-05 17:06:00	12133				Franziska Deppe	D1			CHIROPTERA	MAMMALIA	(bat morpho-species)	0	Sumatra
4205	151	12210	3423	31	18_US3_20181104_181500.flac	Microphone SNR	2018-11-04	747.1	753.1	29041	36241	0	NULL	1	1	call	0	2019-02-05 17:09:18	12137				Franziska Deppe	D1			CHIROPTERA	MAMMALIA	(bat morpho-species)	0	Sumatra
4205	151	12217	3433	31	19_US3_20181104_181500.flac	Microphone SNR	2018-11-04	615.4	618.4	28561	35281	0	NULL	1	1	call	0	2019-02-05 17:42:11	12131				Franziska Deppe	D1			CHIROPTERA	MAMMALIA	(bat morpho-species)	0	Sumatra
4205	151	12221	3433	31	19_US3_20181104_181500.flac	Microphone SNR	2018-11-04	646.7	652.9	29281	38161	0	NULL	1	1	call	0	2019-02-05 17:45:28	12133				Franziska Deppe	D1			CHIROPTERA	MAMMALIA	(bat morpho-species)	0	Sumatra
4205	151	12225	3433	31	19_US3_20181104_181500.flac	Microphone SNR	2018-11-04	745.7	754.1	28561	35521	0	NULL	1	1	call	0	2019-02-05 17:49:36	12137				Franziska Deppe	D1			CHIROPTERA	MAMMALIA	(bat morpho-species)	0	Sumatra
4205	151	12234	3424	31	22_A4_20181104_181500.flac	Microphone SNR	2018-11-04	647.5	649.9	27601	36241	0	NULL	1	1	call	0	2019-02-05 18:21:29	12133				Franziska Deppe	D1			CHIROPTERA	MAMMALIA	(bat morpho-species)	0	Sumatra
4205	151	12238	3424	31	22_A4_20181104_181500.flac	Microphone SNR	2018-11-04	748.7	752.5	28561	35041	0	NULL	1	1	call	0	2019-02-05 18:23:57	12137				Franziska Deppe	D1			CHIROPTERA	MAMMALIA	(bat morpho-species)	0	Sumatra
