# Supplementary material for: High microphone signal-to-noise ratio enhances acoustic sampling of wildlife
Source: PeerJ. 2020 Oct 20;8:e9955. doi: 10.7717/peerj.9955 (PMC7585376; doi:10.7717/peerj.9955)
Supplement: Supplemental Information 8 [file peerj-08-9955-s013.csv]

date.time	time	score	id	true	template	mic_daytime
2020-06-19T14:54:51.606667Z	15.6066666666667	0.585873392915082	252	y	1	1 night
2020-06-19T14:54:51.964Z	15.964	0.231469091023683	256	y	1	1 night
2020-06-19T14:54:51.698667Z	15.6986666666667	0.196426548162367	253	y	1	1 night
2020-06-19T14:54:52.109333Z	16.1093333333333	0.182924387999658	258	y	1	1 night
2020-06-19T14:54:51.337333Z	15.3373333333333	0.179813044719845	248	y	1	1 night
2020-06-19T14:54:51.782667Z	15.7826666666667	0.177720658443326	254	y	1	1 night
2020-06-19T14:54:51.405333Z	15.4053333333333	0.171514024812657	249	y	1	1 night
2020-06-19T14:54:51.525333Z	15.5253333333333	0.164968234874806	251	y	1	1 night
2020-06-19T14:54:52.025333Z	16.0253333333333	0.16140207045391	257	y	1	1 night
2020-06-19T14:54:51.892Z	15.892	0.161278073198923	255	y	1	1 night
2020-06-19T14:54:52.380Z	16.38	0.153001810735193	263	y	1	1 night
2020-06-19T14:55:22.508Z	46.508	0.149220599772132	750	n	1	1 night
2020-06-19T14:54:52.464Z	16.464	0.144129325411996	264	y	1	1 night
2020-06-19T14:54:45.250667Z	9.25066666666667	0.143287000243541	149	n	1	1 night
2020-06-19T14:55:09.252Z	33.252	0.142860256949991	535	n	1	1 night
2020-06-19T14:54:57.553333Z	21.5533333333333	0.141944823159971	343	n	1	1 night
2020-06-19T14:54:52.196Z	16.196	0.141235615590712	259	y	1	1 night
2020-06-19T14:55:32.462667Z	56.4626666666667	0.141176074696562	902	n	1	1 night
2020-06-19T14:55:12.242667Z	36.2426666666667	0.141121858651136	584	n	1	1 night
2020-06-19T14:55:31.041333Z	55.0413333333333	0.141053762762243	879	n	1	1 night
2020-06-19T14:54:52.298667Z	16.2986666666667	0.14063267626497	262	y	1	1 night
2020-06-19T14:54:56.889333Z	20.8893333333333	0.140480995212396	332	n	1	1 night
2020-06-19T14:54:36.570667Z	0.570666666666667	0.13933674368317	10	n	1	1 night
2020-06-19T14:55:23.193333Z	47.1933333333333	0.139258154630391	760	n	1	1 night
2020-06-19T14:55:27.666667Z	51.6666666666667	0.138669832439263	830	n	1	1 night
2020-06-19T14:55:26.686667Z	50.6866666666667	0.138417709933878	813	n	1	1 night
2020-06-19T14:55:26.908Z	50.908	0.137317553728127	817	n	1	1 night
2020-06-19T14:55:23.502667Z	47.5026666666667	0.135634038096691	765	n	1	1 night
2020-06-19T14:54:45.544Z	9.544	0.13540611546057	154	n	1	1 night
2020-06-19T14:54:51.208Z	15.208	0.13530881009603	246	n	1	1 night
2020-06-19T14:54:48.221333Z	12.2213333333333	0.135276877027837	198	n	1	1 night
2020-06-19T14:54:43.796Z	7.796	0.135273424377602	126	n	1	1 night
2020-06-19T14:54:54.808Z	18.808	0.135082533106605	302	n	1	1 night
2020-06-19T14:55:35.153333Z	59.1533333333333	0.134991959130868	947	n	1	1 night
2020-06-19T14:54:42.949333Z	6.94933333333333	0.134614737854518	114	n	1	1 night
2020-06-19T14:55:29.734667Z	53.7346666666667	0.134533359011459	860	n	1	1 night
2020-06-19T14:54:58.737333Z	22.7373333333333	0.134347307296738	358	n	1	1 night
2020-06-19T14:54:49.148Z	13.148	0.133844887764347	213	n	1	1 night
2020-06-19T14:54:53.877333Z	17.8773333333333	0.133519001957088	287	n	1	1 night
2020-06-19T14:55:11.346667Z	35.3466666666667	0.13307337757487	570	n	1	1 night
2020-06-19T14:54:39.192Z	3.192	0.132599966167466	58	n	1	1 night
2020-06-19T14:54:38.385333Z	2.38533333333333	0.132539044907263	44	n	1	1 night
2020-06-19T14:54:38.826667Z	2.82666666666667	0.132422855159101	52	n	1	1 night
2020-06-19T14:55:09.901333Z	33.9013333333333	0.131781717335778	547	n	1	1 night
2020-06-19T14:55:32.421333Z	56.4213333333333	0.131672365697764	901	n	1	1 night
2020-06-19T14:55:10.817333Z	34.8173333333333	0.130724480514075	561	n	1	1 night
2020-06-19T14:55:10.701333Z	34.7013333333333	0.130276548506474	559	n	1	1 night
2020-06-19T14:54:43.940Z	7.94	0.129851683427597	129	n	1	1 night
2020-06-19T14:55:01.581333Z	25.5813333333333	0.129746928053425	405	n	1	1 night
2020-06-19T14:55:18.676Z	42.676	0.129698954688575	689	n	1	1 night
2020-06-19T14:55:03.458667Z	27.4586666666667	0.129550889053664	436	n	1	1 night
2020-06-19T14:54:57.517333Z	21.5173333333333	0.129486934503158	342	n	1	1 night
2020-06-19T14:54:53.122667Z	17.1226666666667	0.129135632032423	273	n	1	1 night
2020-06-19T14:55:15.197333Z	39.1973333333333	0.129041617627252	633	n	1	1 night
2020-06-19T14:54:47.134667Z	11.1346666666667	0.128739338316379	178	n	1	1 night
2020-06-19T14:54:52.964Z	16.964	0.128581901768064	271	n	1	1 night
2020-06-19T14:55:01.632Z	25.632	0.128554678683416	406	n	1	1 night
2020-06-19T14:55:20.221333Z	44.2213333333333	0.128284840853131	716	n	1	1 night
2020-06-19T14:54:52.690667Z	16.6906666666667	0.128150289419415	266	n	1	1 night
2020-06-19T14:54:38.560Z	2.56	0.128081496077179	47	n	1	1 night
2020-06-19T14:54:52.804Z	16.804	0.127973621307424	268	n	1	1 night
2020-06-19T14:55:29.510667Z	53.5106666666667	0.127858661096799	857	n	1	1 night
2020-06-19T14:55:24.225333Z	48.2253333333333	0.12777999198128	775	n	1	1 night
2020-06-19T14:54:36.101333Z	0.101333333333333	0.127738598038395	1	n	1	1 night
2020-06-19T14:55:23.340Z	47.34	0.12758009961524	762	n	1	1 night
2020-06-19T14:55:12.877333Z	36.8773333333333	0.127381856985181	595	n	1	1 night
2020-06-19T14:54:45.922667Z	9.92266666666667	0.127238321549335	160	n	1	1 night
2020-06-19T14:55:13.520Z	37.52	0.127219049678409	606	n	1	1 night
2020-06-19T14:54:51.161333Z	15.1613333333333	0.12721203149082	245	n	1	1 night
2020-06-19T14:55:21.368Z	45.368	0.127105487885099	733	n	1	1 night
2020-06-19T14:55:23.013333Z	47.0133333333333	0.126954159337171	757	n	1	1 night
2020-06-19T14:54:38.093333Z	2.09333333333333	0.126832801391348	40	n	1	1 night
2020-06-19T14:55:19.056Z	43.056	0.126749779689411	695	n	1	1 night
2020-06-19T14:55:14.446667Z	38.4466666666667	0.126739640957042	620	n	1	1 night
2020-06-19T14:55:19.940Z	43.94	0.126659654576238	710	n	1	1 night
2020-06-19T14:54:40.638667Z	4.63866666666667	0.126654028883633	77	n	1	1 night
2020-06-19T14:55:25.857333Z	49.8573333333333	0.126394595336206	800	n	1	1 night
2020-06-19T14:54:39.320Z	3.32	0.126029690922775	59	n	1	1 night
2020-06-19T14:54:54.226667Z	18.2266666666667	0.125568938574432	292	n	1	1 night
2020-06-19T14:54:54.172Z	18.172	0.125240597036533	291	n	1	1 night
2020-06-19T14:54:57.796Z	21.796	0.125197564849466	347	n	1	1 night
2020-06-19T14:54:51.453333Z	15.4533333333333	0.125188881974281	250	n	1	1 night
2020-06-19T14:54:55.176Z	19.176	0.12516657810643	305	n	1	1 night
2020-06-19T14:55:07.418667Z	31.4186666666667	0.12516229264641	503	n	1	1 night
2020-06-19T14:54:49.389333Z	13.3893333333333	0.125085117632274	216	n	1	1 night
2020-06-19T14:55:09.180Z	33.18	0.124944961266448	534	n	1	1 night
2020-06-19T14:55:22.042667Z	46.0426666666667	0.124855694144501	744	n	1	1 night
2020-06-19T14:55:01.117333Z	25.1173333333333	0.12476020285356	397	n	1	1 night
2020-06-19T14:54:56.797333Z	20.7973333333333	0.124643217611229	330	n	1	1 night
2020-06-19T14:55:10.210667Z	34.2106666666667	0.124639280432068	550	n	1	1 night
2020-06-19T14:55:22.641333Z	46.6413333333333	0.124639108906206	752	n	1	1 night
2020-06-19T14:55:17.160Z	41.16	0.124602858015917	664	n	1	1 night
2020-06-19T14:54:48.790667Z	12.7906666666667	0.124564977547412	208	n	1	1 night
2020-06-19T14:54:44.897333Z	8.89733333333333	0.124417801028195	143	n	1	1 night
2020-06-19T14:55:00.861333Z	24.8613333333333	0.124403904816953	393	n	1	1 night
2020-06-19T14:54:45.429333Z	9.42933333333333	0.124375665594876	152	n	1	1 night
2020-06-19T14:54:37.056Z	1.056	0.124228601742197	20	n	1	1 night
2020-06-19T14:54:39.369333Z	3.36933333333333	0.124128766791148	60	n	1	1 night
2020-06-19T14:54:45.334667Z	9.33466666666667	0.124048273958913	151	n	1	1 night
2020-06-19T14:55:27.597333Z	51.5973333333333	0.123927847569789	829	n	1	1 night
2020-06-19T14:54:41.832Z	5.832	0.123909344658994	97	n	1	1 night
2020-06-19T14:55:18.746667Z	42.7466666666667	0.123735832355147	690	n	1	1 night
2020-06-19T14:55:01.424Z	25.424	0.123693116096124	402	n	1	1 night
2020-06-19T14:55:10.933333Z	34.9333333333333	0.123501368663682	562	n	1	1 night
2020-06-19T14:55:09.557333Z	33.5573333333333	0.123435242214262	539	n	1	1 night
2020-06-19T14:54:50.970667Z	14.9706666666667	0.123349015600256	241	n	1	1 night
2020-06-19T14:55:14.224Z	38.224	0.123294485760946	617	n	1	1 night
2020-06-19T14:54:37.840Z	1.84	0.123279515369192	36	n	1	1 night
2020-06-19T14:54:55.684Z	19.684	0.123128895767727	313	n	1	1 night
2020-06-19T14:55:30.445333Z	54.4453333333333	0.1230894281244	872	n	1	1 night
2020-06-19T14:55:19.393333Z	43.3933333333333	0.123032945760096	700	n	1	1 night
2020-06-19T14:55:34.640Z	58.64	0.122965171787683	939	n	1	1 night
2020-06-19T14:55:13.134667Z	37.1346666666667	0.12288790412557	600	n	1	1 night
2020-06-19T14:54:47.056Z	11.056	0.122650390887833	176	n	1	1 night
2020-06-19T14:55:24.344Z	48.344	0.122554689049706	777	n	1	1 night
2020-06-19T14:54:49.764Z	13.764	0.122514109952243	222	n	1	1 night
2020-06-19T14:55:07.629333Z	31.6293333333333	0.122495707854269	507	n	1	1 night
2020-06-19T14:55:21.676Z	45.676	0.122231204805311	738	n	1	1 night
2020-06-19T14:54:54.130667Z	18.1306666666667	0.122189911189718	290	n	1	1 night
2020-06-19T14:55:05.500Z	29.5	0.122077065123067	471	n	1	1 night
2020-06-19T14:55:02.750667Z	26.7506666666667	0.122047665116372	424	n	1	1 night
2020-06-19T14:55:21.534667Z	45.5346666666667	0.12194634667311	735	n	1	1 night
2020-06-19T14:54:37.794667Z	1.79466666666667	0.12188133557838	35	n	1	1 night
2020-06-19T14:55:12.609333Z	36.6093333333333	0.121773576057247	590	n	1	1 night
2020-06-19T14:55:25.793333Z	49.7933333333333	0.121706252037349	799	n	1	1 night
2020-06-19T14:55:19.657333Z	43.6573333333333	0.12169569608309	705	n	1	1 night
2020-06-19T14:54:43.320Z	7.32	0.12156180904675	119	n	1	1 night
2020-06-19T14:55:06.010667Z	30.0106666666667	0.121470463774997	479	n	1	1 night
2020-06-19T14:54:45.620Z	9.62	0.121436184375043	156	n	1	1 night
2020-06-19T14:55:18.474667Z	42.4746666666667	0.121374912626547	685	n	1	1 night
2020-06-19T14:55:15.568Z	39.568	0.121362551167546	638	n	1	1 night
2020-06-19T14:55:05.869333Z	29.8693333333333	0.12135308911212	476	n	1	1 night
2020-06-19T14:55:32.046667Z	56.0466666666667	0.121352718738243	894	n	1	1 night
2020-06-19T14:55:08.226667Z	32.2266666666667	0.121288532001829	519	n	1	1 night
2020-06-19T14:54:38.736Z	2.736	0.121265019575844	50	n	1	1 night
2020-06-19T14:55:21.908Z	45.908	0.121163398867689	742	n	1	1 night
2020-06-19T14:54:43.761333Z	7.76133333333333	0.121146940978003	125	n	1	1 night
2020-06-19T14:55:30.092Z	54.092	0.121094191817805	867	n	1	1 night
2020-06-19T14:55:26.298667Z	50.2986666666667	0.121091758540477	807	n	1	1 night
2020-06-19T14:55:07.337333Z	31.3373333333333	0.120990463538595	501	n	1	1 night
2020-06-19T14:55:19.014667Z	43.0146666666667	0.120968122804352	694	n	1	1 night
2020-06-19T14:55:12.452Z	36.452	0.120905165070522	587	n	1	1 night
2020-06-19T14:54:53.814667Z	17.8146666666667	0.120896052286783	286	n	1	1 night
2020-06-19T14:54:45.120Z	9.12	0.120865113882583	147	n	1	1 night
2020-06-19T14:55:23.232Z	47.232	0.120733694502492	761	n	1	1 night
2020-06-19T14:55:02.241333Z	26.2413333333333	0.120561401884774	416	n	1	1 night
2020-06-19T14:55:23.154667Z	47.1546666666667	0.120333211334655	759	n	1	1 night
2020-06-19T14:55:17.632Z	41.632	0.120265857190639	671	n	1	1 night
2020-06-19T14:55:05.462667Z	29.4626666666667	0.120246952734294	470	n	1	1 night
2020-06-19T14:55:32.374667Z	56.3746666666667	0.120234610927626	900	n	1	1 night
2020-06-19T14:55:11.434667Z	35.4346666666667	0.120220219379908	572	n	1	1 night
2020-06-19T14:55:29.134667Z	53.1346666666667	0.120209580657842	850	n	1	1 night
2020-06-19T14:54:42.141333Z	6.14133333333333	0.120187791813868	102	n	1	1 night
2020-06-19T14:55:16.666667Z	40.6666666666667	0.120182758933847	656	n	1	1 night
2020-06-19T14:54:40.446667Z	4.44666666666667	0.119997295158824	75	n	1	1 night
2020-06-19T14:55:00.464Z	24.464	0.119843956826423	385	n	1	1 night
2020-06-19T14:55:17.780Z	41.78	0.119817375057471	674	n	1	1 night
2020-06-19T14:54:38.330667Z	2.33066666666667	0.119798581739649	43	n	1	1 night
2020-06-19T14:55:11.938667Z	35.9386666666667	0.119728834606047	580	n	1	1 night
2020-06-19T14:55:31.273333Z	55.2733333333333	0.119721717094729	882	n	1	1 night
2020-06-19T14:55:32.537333Z	56.5373333333333	0.119594022404324	903	n	1	1 night
2020-06-19T14:55:21.576Z	45.576	0.119527506984159	736	n	1	1 night
2020-06-19T14:54:53.364Z	17.364	0.119513046699727	278	n	1	1 night
2020-06-19T14:55:19.897333Z	43.8973333333333	0.119499890574813	709	n	1	1 night
2020-06-19T14:55:30.148Z	54.148	0.119465833110395	868	n	1	1 night
2020-06-19T14:55:31.833333Z	55.8333333333333	0.119354530981347	890	n	1	1 night
2020-06-19T14:54:56.278667Z	20.2786666666667	0.119345319422456	322	n	1	1 night
2020-06-19T14:54:36.173333Z	0.173333333333333	0.119342584182799	2	n	1	1 night
2020-06-19T14:55:03.188Z	27.188	0.119292332703096	431	n	1	1 night
2020-06-19T14:54:36.844Z	0.844	0.119273169087061	16	n	1	1 night
2020-06-19T14:55:13.398667Z	37.3986666666667	0.119267291542041	603	n	1	1 night
2020-06-19T14:55:06.041333Z	30.0413333333333	0.119259771830587	480	n	1	1 night
2020-06-19T14:55:19.322667Z	43.3226666666667	0.119191583945088	699	n	1	1 night
2020-06-19T14:55:02.384Z	26.384	0.11915823086938	418	n	1	1 night
2020-06-19T14:54:44.306667Z	8.30666666666667	0.119153158448398	133	n	1	1 night
2020-06-19T14:55:24.428Z	48.428	0.119051538719319	779	n	1	1 night
2020-06-19T14:54:50.877333Z	14.8773333333333	0.11903015446326	240	n	1	1 night
2020-06-19T14:54:41.360Z	5.36	0.119028003025891	89	n	1	1 night
2020-06-19T14:55:27.142667Z	51.1426666666667	0.119025339297627	822	n	1	1 night
2020-06-19T14:55:21.758667Z	45.7586666666667	0.118987188890996	739	n	1	1 night
2020-06-19T14:54:48.092Z	12.092	0.118867206553176	195	n	1	1 night
2020-06-19T14:54:39.766667Z	3.76666666666667	0.118838102485776	65	n	1	1 night
2020-06-19T14:54:55.826667Z	19.8266666666667	0.118788856113916	315	n	1	1 night
2020-06-19T14:55:16.798667Z	40.7986666666667	0.118723116859871	657	n	1	1 night
2020-06-19T14:54:38.020Z	2.02	0.118681251142048	39	n	1	1 night
2020-06-19T14:55:35.518667Z	59.5186666666667	0.118547075580431	952	n	1	1 night
2020-06-19T14:54:49.617333Z	13.6173333333333	0.11852876580729	221	n	1	1 night
2020-06-19T14:54:58.108Z	22.108	0.118502966108539	350	n	1	1 night
2020-06-19T14:55:17.481333Z	41.4813333333333	0.118488915527416	668	n	1	1 night
2020-06-19T14:54:47.402667Z	11.4026666666667	0.118456139967806	182	n	1	1 night
2020-06-19T14:55:17.053333Z	41.0533333333333	0.118412648028642	662	n	1	1 night
2020-06-19T14:55:11.388Z	35.388	0.11840500092174	571	n	1	1 night
2020-06-19T14:55:32.757333Z	56.7573333333333	0.118348960304341	907	n	1	1 night
2020-06-19T14:55:10.473333Z	34.4733333333333	0.118344760396094	555	n	1	1 night
2020-06-19T14:55:21.300Z	45.3	0.118326400170175	732	n	1	1 night
2020-06-19T14:55:14.985333Z	38.9853333333333	0.118321955123242	629	n	1	1 night
2020-06-19T14:55:07.716Z	31.716	0.118261799239265	509	n	1	1 night
2020-06-19T14:54:41.902667Z	5.90266666666667	0.118237874754609	98	n	1	1 night
2020-06-19T14:55:13.684Z	37.684	0.118091201235536	608	n	1	1 night
2020-06-19T14:54:57.317333Z	21.3173333333333	0.117984541610385	339	n	1	1 night
2020-06-19T14:55:00.724Z	24.724	0.117870001198964	390	n	1	1 night
2020-06-19T14:54:51.009333Z	15.0093333333333	0.117728154122349	242	n	1	1 night
2020-06-19T14:55:02.645333Z	26.6453333333333	0.117721761621647	422	n	1	1 night
2020-06-19T14:54:50.360Z	14.36	0.117701631784033	233	n	1	1 night
2020-06-19T14:55:15.154667Z	39.1546666666667	0.117587129814223	632	n	1	1 night
2020-06-19T14:55:05.142667Z	29.1426666666667	0.117573727643289	464	n	1	1 night
2020-06-19T14:55:04.721333Z	28.7213333333333	0.117524660973178	456	n	1	1 night
2020-06-19T14:55:11.828Z	35.828	0.11751201462714	578	n	1	1 night
2020-06-19T14:55:19.178667Z	43.1786666666667	0.117477977950234	697	n	1	1 night
2020-06-19T14:54:59.426667Z	23.4266666666667	0.117471376706465	368	n	1	1 night
2020-06-19T14:54:47.700Z	11.7	0.11744943684428	189	n	1	1 night
2020-06-19T14:55:12.922667Z	36.9226666666667	0.117439495713842	596	n	1	1 night
2020-06-19T14:55:34.580Z	58.58	0.117437098064749	938	n	1	1 night
2020-06-19T14:54:36.328Z	0.328	0.1174364737176	5	n	1	1 night
2020-06-19T14:54:40.184Z	4.184	0.117393583313081	73	n	1	1 night
2020-06-19T14:55:04.681333Z	28.6813333333333	0.117392200380391	455	n	1	1 night
2020-06-19T14:55:10.989333Z	34.9893333333333	0.117298895050941	563	n	1	1 night
2020-06-19T14:54:47.830667Z	11.8306666666667	0.117160294645851	191	n	1	1 night
2020-06-19T14:55:00.361333Z	24.3613333333333	0.117124482006589	384	n	1	1 night
2020-06-19T14:54:36.668Z	0.668	0.117105224536046	12	n	1	1 night
2020-06-19T14:54:48.253333Z	12.2533333333333	0.117089292330224	199	n	1	1 night
2020-06-19T14:55:06.962667Z	30.9626666666667	0.117016807464525	494	n	1	1 night
2020-06-19T14:55:06.138667Z	30.1386666666667	0.116981047010821	481	n	1	1 night
2020-06-19T14:55:03.226667Z	27.2266666666667	0.116973456403254	432	n	1	1 night
2020-06-19T14:55:05.002667Z	29.0026666666667	0.11696537172073	461	n	1	1 night
2020-06-19T14:55:07.456Z	31.456	0.116961103966463	504	n	1	1 night
2020-06-19T14:55:15.782667Z	39.7826666666667	0.116949465877198	641	n	1	1 night
2020-06-19T14:55:00.244Z	24.244	0.116921572309722	382	n	1	1 night
2020-06-19T14:54:45.008Z	9.008	0.116806418365179	145	n	1	1 night
2020-06-19T14:55:24.393333Z	48.3933333333333	0.11678167316344	778	n	1	1 night
2020-06-19T14:55:08.412Z	32.412	0.116755319846041	522	n	1	1 night
2020-06-19T14:55:16.120Z	40.12	0.116739365367774	646	n	1	1 night
2020-06-19T14:54:53.212Z	17.212	0.116686993199464	275	n	1	1 night
2020-06-19T14:55:29.620Z	53.62	0.116677906948814	858	n	1	1 night
2020-06-19T14:54:36.436Z	0.436	0.116665432315911	7	n	1	1 night
2020-06-19T14:55:16.966667Z	40.9666666666667	0.116662438620962	660	n	1	1 night
2020-06-19T14:54:40.076Z	4.076	0.116643433555945	71	n	1	1 night
2020-06-19T14:54:41.448Z	5.448	0.11660795883997	91	n	1	1 night
2020-06-19T14:55:23.765333Z	47.7653333333333	0.116536258213349	768	n	1	1 night
2020-06-19T14:55:09.121333Z	33.1213333333333	0.116456209283725	533	n	1	1 night
2020-06-19T14:54:48.676Z	12.676	0.116273652181306	206	n	1	1 night
2020-06-19T14:55:29.780Z	53.78	0.116221359577863	861	n	1	1 night
2020-06-19T14:55:24.297333Z	48.2973333333333	0.116197940265786	776	n	1	1 night
2020-06-19T14:55:17.592Z	41.592	0.116188715977535	670	n	1	1 night
2020-06-19T14:55:02.980Z	26.98	0.116154005099765	427	n	1	1 night
2020-06-19T14:55:02.126667Z	26.1266666666667	0.116115067353306	414	n	1	1 night
2020-06-19T14:54:36.204Z	0.204	0.116113288718101	3	n	1	1 night
2020-06-19T14:54:41.781333Z	5.78133333333333	0.116090350353372	96	n	1	1 night
2020-06-19T14:55:07.200Z	31.2	0.116058124474916	498	n	1	1 night
2020-06-19T14:55:29.857333Z	53.8573333333333	0.116036683490403	862	n	1	1 night
2020-06-19T14:55:27.853333Z	51.8533333333333	0.116027486041552	832	n	1	1 night
2020-06-19T14:54:49.872Z	13.872	0.11597462730978	224	n	1	1 night
2020-06-19T14:55:05.388Z	29.388	0.115937657364686	469	n	1	1 night
2020-06-19T14:54:41.245333Z	5.24533333333333	0.115891975349033	87	n	1	1 night
2020-06-19T14:55:23.733333Z	47.7333333333333	0.115872615063262	767	n	1	1 night
2020-06-19T14:55:00.624Z	24.624	0.1157926713213	388	n	1	1 night
2020-06-19T14:55:28.214667Z	52.2146666666667	0.115792368803396	837	n	1	1 night
2020-06-19T14:55:15.632Z	39.632	0.115778430100371	639	n	1	1 night
2020-06-19T14:55:25.470667Z	49.4706666666667	0.115770939308557	794	n	1	1 night
2020-06-19T14:55:28.436Z	52.436	0.115675147362381	840	n	1	1 night
2020-06-19T14:54:52.584Z	16.584	0.115624372212836	265	n	1	1 night
2020-06-19T14:54:52.233333Z	16.2333333333333	0.115606258273617	260	n	1	1 night
2020-06-19T14:55:30.054667Z	54.0546666666667	0.115568033972051	866	n	1	1 night
2020-06-19T14:55:06.409333Z	30.4093333333333	0.115553789372803	486	n	1	1 night
2020-06-19T14:55:30.925333Z	54.9253333333333	0.115533824416092	877	n	1	1 night
2020-06-19T14:54:50.773333Z	14.7733333333333	0.115522726978339	239	n	1	1 night
2020-06-19T14:55:17.901333Z	41.9013333333333	0.115521817326309	676	n	1	1 night
2020-06-19T14:55:27.748Z	51.748	0.115512375919003	831	n	1	1 night
2020-06-19T14:55:28.842667Z	52.8426666666667	0.115472055341924	845	n	1	1 night
2020-06-19T14:54:52.913333Z	16.9133333333333	0.115471905343857	270	n	1	1 night
2020-06-19T14:54:40.688Z	4.688	0.115466705893836	78	n	1	1 night
2020-06-19T14:55:17.281333Z	41.2813333333333	0.115436362181942	665	n	1	1 night
2020-06-19T14:55:20.490667Z	44.4906666666667	0.115410789844995	720	n	1	1 night
2020-06-19T14:55:07.374667Z	31.3746666666667	0.115279094581974	502	n	1	1 night
2020-06-19T14:55:27.330667Z	51.3306666666667	0.115262920901311	825	n	1	1 night
2020-06-19T14:55:34.817333Z	58.8173333333333	0.115257828357853	942	n	1	1 night
2020-06-19T14:55:03.540Z	27.54	0.115246643794235	437	n	1	1 night
2020-06-19T14:54:53.325333Z	17.3253333333333	0.115218184860905	277	n	1	1 night
2020-06-19T14:54:48.309333Z	12.3093333333333	0.115214770872131	200	n	1	1 night
2020-06-19T14:55:28.605333Z	52.6053333333333	0.115145832379392	842	n	1	1 night
2020-06-19T14:54:43.168Z	7.168	0.115110407867958	118	n	1	1 night
2020-06-19T14:54:56.926667Z	20.9266666666667	0.114944259841374	333	n	1	1 night
2020-06-19T14:55:17.853333Z	41.8533333333333	0.114865475376154	675	n	1	1 night
2020-06-19T14:54:40.013333Z	4.01333333333333	0.114832077856203	70	n	1	1 night
2020-06-19T14:55:03.341333Z	27.3413333333333	0.114803424991347	433	n	1	1 night
2020-06-19T14:55:29.964Z	53.964	0.11478348206424	864	n	1	1 night
2020-06-19T14:55:32.201333Z	56.2013333333333	0.114771493914089	897	n	1	1 night
2020-06-19T14:54:40.514667Z	4.51466666666667	0.114727254772641	76	n	1	1 night
2020-06-19T14:55:29.365333Z	53.3653333333333	0.114581157243836	855	n	1	1 night
2020-06-19T14:55:20.737333Z	44.7373333333333	0.114575905443655	724	n	1	1 night
2020-06-19T14:55:19.466667Z	43.4666666666667	0.114573930026838	701	n	1	1 night
2020-06-19T14:55:34.141333Z	58.1413333333333	0.114525100704621	931	n	1	1 night
2020-06-19T14:54:42.858667Z	6.85866666666667	0.114476103715355	113	n	1	1 night
2020-06-19T14:55:28.320Z	52.32	0.114422024778183	839	n	1	1 night
2020-06-19T14:54:48.386667Z	12.3866666666667	0.114396266221159	202	n	1	1 night
2020-06-19T14:55:10.054667Z	34.0546666666667	0.114393458455706	548	n	1	1 night
2020-06-19T14:55:10.666667Z	34.6666666666667	0.114359585185939	558	n	1	1 night
2020-06-19T14:55:25.322667Z	49.3226666666667	0.114279236581684	792	n	1	1 night
2020-06-19T14:55:31.886667Z	55.8866666666667	0.114275020372493	891	n	1	1 night
2020-06-19T14:54:49.470667Z	13.4706666666667	0.114116837755069	217	n	1	1 night
2020-06-19T14:55:33.169333Z	57.1693333333333	0.114116642017292	914	n	1	1 night
2020-06-19T14:55:06.866667Z	30.8666666666667	0.11408503098179	492	n	1	1 night
2020-06-19T14:55:21.820Z	45.82	0.114055055412136	740	n	1	1 night
2020-06-19T14:55:13.854667Z	37.8546666666667	0.114026500443098	611	n	1	1 night
2020-06-19T14:55:03.428Z	27.428	0.114006556525323	435	n	1	1 night
2020-06-19T14:55:10.277333Z	34.2773333333333	0.113959717265103	551	n	1	1 night
2020-06-19T14:55:13.616Z	37.616	0.113925608685686	607	n	1	1 night
2020-06-19T14:55:30.406667Z	54.4066666666667	0.113848966808025	871	n	1	1 night
2020-06-19T14:55:35.196Z	59.196	0.113830860939002	948	n	1	1 night
2020-06-19T14:54:40.896Z	4.896	0.113793350071919	81	n	1	1 night
2020-06-19T14:55:08.285333Z	32.2853333333333	0.113779871428305	520	n	1	1 night
2020-06-19T14:54:46.929333Z	10.9293333333333	0.113704503121554	175	n	1	1 night
2020-06-19T14:55:13.928Z	37.928	0.113695128996054	612	n	1	1 night
2020-06-19T14:54:55.376Z	19.376	0.113672149789506	309	n	1	1 night
2020-06-19T14:55:19.858667Z	43.8586666666667	0.113597715801656	708	n	1	1 night
2020-06-19T14:55:31.146667Z	55.1466666666667	0.113596429281821	881	n	1	1 night
2020-06-19T14:55:13.442667Z	37.4426666666667	0.113591408573918	604	n	1	1 night
2020-06-19T14:55:00.938667Z	24.9386666666667	0.113586211319569	394	n	1	1 night
2020-06-19T14:55:02.056Z	26.056	0.113583782921937	413	n	1	1 night
2020-06-19T14:55:24.098667Z	48.0986666666667	0.113581948884487	774	n	1	1 night
2020-06-19T14:55:07.684Z	31.684	0.11357075512699	508	n	1	1 night
2020-06-19T14:54:52.864Z	16.864	0.113566867128728	269	n	1	1 night
2020-06-19T14:55:12.001333Z	36.0013333333333	0.113565944378805	581	n	1	1 night
2020-06-19T14:55:05.536Z	29.536	0.113560107978263	472	n	1	1 night
2020-06-19T14:55:11.578667Z	35.5786666666667	0.11353547708772	574	n	1	1 night
2020-06-19T14:55:34.973333Z	58.9733333333333	0.113495263432099	944	n	1	1 night
2020-06-19T14:55:34.680Z	58.68	0.11331812042561	940	n	1	1 night
2020-06-19T14:55:28.120Z	52.12	0.113313513104293	835	n	1	1 night
2020-06-19T14:55:05.244Z	29.244	0.113288996841897	466	n	1	1 night
2020-06-19T14:55:11.738667Z	35.7386666666667	0.11323827092826	576	n	1	1 night
2020-06-19T14:54:47.909333Z	11.9093333333333	0.113196980682501	192	n	1	1 night
2020-06-19T14:54:57.654667Z	21.6546666666667	0.113184951845383	345	n	1	1 night
2020-06-19T14:55:02.930667Z	26.9306666666667	0.113180511693747	426	n	1	1 night
2020-06-19T14:54:53.630667Z	17.6306666666667	0.11317967646513	283	n	1	1 night
2020-06-19T14:54:54.338667Z	18.3386666666667	0.113175116666649	294	n	1	1 night
2020-06-19T14:55:34.294667Z	58.2946666666667	0.113077899664602	934	n	1	1 night
2020-06-19T14:55:35.438667Z	59.4386666666667	0.113063874020231	951	n	1	1 night
2020-06-19T14:55:21.205333Z	45.2053333333333	0.112994210639526	731	n	1	1 night
2020-06-19T14:54:48.146667Z	12.1466666666667	0.112956431014454	196	n	1	1 night
2020-06-19T14:55:03.382667Z	27.3826666666667	0.112909680628234	434	n	1	1 night
2020-06-19T14:55:28.718667Z	52.7186666666667	0.112792387904516	843	n	1	1 night
2020-06-19T14:55:11.664Z	35.664	0.112758066311939	575	n	1	1 night
2020-06-19T14:55:15.682667Z	39.6826666666667	0.112754106912708	640	n	1	1 night
2020-06-19T14:54:57.588Z	21.588	0.1127372979004	344	n	1	1 night
2020-06-19T14:54:46.205333Z	10.2053333333333	0.112687514577236	164	n	1	1 night
2020-06-19T14:55:05.766667Z	29.7666666666667	0.112654300614934	475	n	1	1 night
2020-06-19T14:54:44.848Z	8.848	0.112632802426295	142	n	1	1 night
2020-06-19T14:55:14.284Z	38.284	0.112626018427056	618	n	1	1 night
2020-06-19T14:54:42.329333Z	6.32933333333333	0.112550245706188	105	n	1	1 night
2020-06-19T14:55:09.588Z	33.588	0.11254445827205	540	n	1	1 night
2020-06-19T14:55:15.404Z	39.404	0.11247350451473	636	n	1	1 night
2020-06-19T14:55:25.206667Z	49.2066666666667	0.112450775725812	789	n	1	1 night
2020-06-19T14:54:44.480Z	8.48	0.112447922392845	136	n	1	1 night
2020-06-19T14:55:31.734667Z	55.7346666666667	0.112423962264666	888	n	1	1 night
2020-06-19T14:54:56.750667Z	20.7506666666667	0.112404802669594	329	n	1	1 night
2020-06-19T14:55:10.106667Z	34.1066666666667	0.11238787927847	549	n	1	1 night
2020-06-19T14:55:02.876Z	26.876	0.112384611800552	425	n	1	1 night
2020-06-19T14:54:44.385333Z	8.38533333333333	0.112380985986029	135	n	1	1 night
2020-06-19T14:55:29.174667Z	53.1746666666667	0.112366053384578	851	n	1	1 night
2020-06-19T14:54:54.890667Z	18.8906666666667	0.11231879392376	303	n	1	1 night
2020-06-19T14:54:53.970667Z	17.9706666666667	0.112304457888427	288	n	1	1 night
2020-06-19T14:54:57.902667Z	21.9026666666667	0.112277570613414	348	n	1	1 night
2020-06-19T14:55:07.306667Z	31.3066666666667	0.112219237644626	500	n	1	1 night
2020-06-19T14:54:55.316Z	19.316	0.112203412085247	308	n	1	1 night
2020-06-19T14:54:51.056Z	15.056	0.112162239961579	243	n	1	1 night
2020-06-19T14:55:34.258667Z	58.2586666666667	0.112145408750533	933	n	1	1 night
2020-06-19T14:55:01.544Z	25.544	0.112098719881438	404	n	1	1 night
2020-06-19T14:55:04.286667Z	28.2866666666667	0.112083413959992	450	n	1	1 night
2020-06-19T14:55:04.517333Z	28.5173333333333	0.112073420827447	452	n	1	1 night
2020-06-19T14:54:42.728Z	6.728	0.112070126730141	111	n	1	1 night
2020-06-19T14:54:36.637333Z	0.637333333333333	0.111976737971136	11	n	1	1 night
2020-06-19T14:55:35.369333Z	59.3693333333333	0.11192810351867	950	n	1	1 night
2020-06-19T14:55:31.453333Z	55.4533333333333	0.111858173477373	884	n	1	1 night
2020-06-19T14:55:19.594667Z	43.5946666666667	0.11183703669039	703	n	1	1 night
2020-06-19T14:55:27.545333Z	51.5453333333333	0.111782066748531	828	n	1	1 night
2020-06-19T14:55:30.816Z	54.816	0.111756618786405	876	n	1	1 night
2020-06-19T14:54:43.836Z	7.836	0.111709139074015	127	n	1	1 night
2020-06-19T14:55:33.674667Z	57.6746666666667	0.11170843626278	923	n	1	1 night
2020-06-19T14:54:37.937333Z	1.93733333333333	0.111657342470633	37	n	1	1 night
2020-06-19T14:54:39.494667Z	3.49466666666667	0.111641667201917	61	n	1	1 night
2020-06-19T14:54:50.144Z	14.144	0.111640600945933	228	n	1	1 night
2020-06-19T14:55:08.186667Z	32.1866666666667	0.111616316113797	518	n	1	1 night
2020-06-19T14:55:03.917333Z	27.9173333333333	0.111612738601103	444	n	1	1 night
2020-06-19T14:55:27.242667Z	51.2426666666667	0.111585348207179	823	n	1	1 night
2020-06-19T14:54:37.385333Z	1.38533333333333	0.111550585944672	27	n	1	1 night
2020-06-19T14:55:30.590667Z	54.5906666666667	0.111538390076588	874	n	1	1 night
2020-06-19T14:55:14.114667Z	38.1146666666667	0.111505244294564	615	n	1	1 night
2020-06-19T14:55:07.237333Z	31.2373333333333	0.11147541623443	499	n	1	1 night
2020-06-19T14:54:44.352Z	8.352	0.111449788488289	134	n	1	1 night
2020-06-19T14:55:10.342667Z	34.3426666666667	0.111442812415978	552	n	1	1 night
2020-06-19T14:55:02.717333Z	26.7173333333333	0.111408165749421	423	n	1	1 night
2020-06-19T14:54:45.294667Z	9.29466666666667	0.11139318034944	150	n	1	1 night
2020-06-19T14:55:30.272Z	54.272	0.111364186199986	870	n	1	1 night
2020-06-19T14:54:45.589333Z	9.58933333333333	0.111346999939634	155	n	1	1 night
2020-06-19T14:55:14.808Z	38.808	0.111311622750359	626	n	1	1 night
2020-06-19T14:55:18.282667Z	42.2826666666667	0.111208901299933	682	n	1	1 night
2020-06-19T14:55:20.189333Z	44.1893333333333	0.111175986791888	715	n	1	1 night
2020-06-19T14:54:48.557333Z	12.5573333333333	0.111174911963157	204	n	1	1 night
2020-06-19T14:54:45.085333Z	9.08533333333333	0.111170689179704	146	n	1	1 night
2020-06-19T14:55:18.624Z	42.624	0.111162357294932	688	n	1	1 night
2020-06-19T14:55:18.009333Z	42.0093333333333	0.111054266156865	677	n	1	1 night
2020-06-19T14:55:12.068Z	36.068	0.110975929276567	582	n	1	1 night
2020-06-19T14:55:16.344Z	40.344	0.110928384332861	650	n	1	1 night
2020-06-19T14:55:31.572Z	55.572	0.110896823020015	886	n	1	1 night
2020-06-19T14:54:56.021333Z	20.0213333333333	0.110880859845081	318	n	1	1 night
2020-06-19T14:55:09.002667Z	33.0026666666667	0.110818217542915	531	n	1	1 night
2020-06-19T14:55:11.310667Z	35.3106666666667	0.110737969377473	569	n	1	1 night
2020-06-19T14:55:09.381333Z	33.3813333333333	0.110731049360491	537	n	1	1 night
2020-06-19T14:55:09.862667Z	33.8626666666667	0.110711059317624	546	n	1	1 night
2020-06-19T14:54:50.564Z	14.564	0.110705701237929	236	n	1	1 night
2020-06-19T14:55:27.401333Z	51.4013333333333	0.110686425200929	826	n	1	1 night
2020-06-19T14:54:59.069333Z	23.0693333333333	0.110677734521626	364	n	1	1 night
2020-06-19T14:55:11.538667Z	35.5386666666667	0.110656700417344	573	n	1	1 night
2020-06-19T14:54:46.410667Z	10.4106666666667	0.110605403039656	168	n	1	1 night
2020-06-19T14:54:48.740Z	12.74	0.110583374865712	207	n	1	1 night
2020-06-19T14:55:01.346667Z	25.3466666666667	0.110564888692008	400	n	1	1 night
2020-06-19T14:55:00.158667Z	24.1586666666667	0.110563081844083	380	n	1	1 night
2020-06-19T14:55:00.974667Z	24.9746666666667	0.110527442276301	395	n	1	1 night
2020-06-19T14:55:06.173333Z	30.1733333333333	0.110436668300581	482	n	1	1 night
2020-06-19T14:55:14.678667Z	38.6786666666667	0.110388654003572	624	n	1	1 night
2020-06-19T14:55:19.716Z	43.716	0.110375192012349	706	n	1	1 night
2020-06-19T14:55:18.041333Z	42.0413333333333	0.110358066849694	678	n	1	1 night
2020-06-19T14:55:10.778667Z	34.7786666666667	0.110333017463795	560	n	1	1 night
2020-06-19T14:55:07.164Z	31.164	0.110331079604143	497	n	1	1 night
2020-06-19T14:54:40.121333Z	4.12133333333333	0.110329764327967	72	n	1	1 night
2020-06-19T14:55:24.734667Z	48.7346666666667	0.110303395840609	783	n	1	1 night
2020-06-19T14:54:58.141333Z	22.1413333333333	0.110298721493907	351	n	1	1 night
2020-06-19T14:55:26.200Z	50.2	0.11027253714478	806	n	1	1 night
2020-06-19T14:54:47.248Z	11.248	0.110227654738691	179	n	1	1 night
2020-06-19T14:55:29.453333Z	53.4533333333333	0.110206939232287	856	n	1	1 night
2020-06-19T14:55:01.477333Z	25.4773333333333	0.110180532362151	403	n	1	1 night
2020-06-19T14:54:49.256Z	13.256	0.110179480781588	215	n	1	1 night
2020-06-19T14:55:33.134667Z	57.1346666666667	0.11017455569319	913	n	1	1 night
2020-06-19T14:54:36.957333Z	0.957333333333333	0.110120666268366	18	n	1	1 night
2020-06-19T14:55:18.798667Z	42.7986666666667	0.110097405129954	691	n	1	1 night
2020-06-19T14:55:04.805333Z	28.8053333333333	0.109974188633505	458	n	1	1 night
2020-06-19T14:54:52.265333Z	16.2653333333333	0.109946006625802	261	n	1	1 night
2020-06-19T14:55:29.901333Z	53.9013333333333	0.109933088934603	863	n	1	1 night
2020-06-19T14:55:12.808Z	36.808	0.109916413001151	594	n	1	1 night
2020-06-19T14:55:35.769333Z	59.7693333333333	0.109892641570352	957	n	1	1 night
2020-06-19T14:54:43.049333Z	7.04933333333333	0.109820662144452	115	n	1	1 night
2020-06-19T14:54:40.797333Z	4.79733333333333	0.109811497952819	80	n	1	1 night
2020-06-19T14:54:56.224Z	20.224	0.109685199988778	321	n	1	1 night
2020-06-19T14:54:57.412Z	21.412	0.109649549188655	340	n	1	1 night
2020-06-19T14:55:22.136Z	46.136	0.109631368654001	745	n	1	1 night
2020-06-19T14:55:03.038667Z	27.0386666666667	0.10961414946498	428	n	1	1 night
2020-06-19T14:55:14.730667Z	38.7306666666667	0.109598624513258	625	n	1	1 night
2020-06-19T14:55:05.080Z	29.08	0.109598048037206	463	n	1	1 night
2020-06-19T14:54:44.544Z	8.544	0.109530461345305	137	n	1	1 night
2020-06-19T14:55:24.933333Z	48.9333333333333	0.109512358458344	785	n	1	1 night
2020-06-19T14:54:45.785333Z	9.78533333333333	0.109502789096494	159	n	1	1 night
2020-06-19T14:55:11.041333Z	35.0413333333333	0.109431537774678	564	n	1	1 night
2020-06-19T14:55:01.749333Z	25.7493333333333	0.109413333437823	409	n	1	1 night
2020-06-19T14:54:51.102667Z	15.1026666666667	0.109377027976904	244	n	1	1 night
2020-06-19T14:55:20.144Z	44.144	0.109376133111268	714	n	1	1 night
2020-06-19T14:55:33.372Z	57.372	0.109373191723633	918	n	1	1 night
2020-06-19T14:54:49.074667Z	13.0746666666667	0.1093465329245	212	n	1	1 night
2020-06-19T14:55:08.608Z	32.608	0.109238749803049	525	n	1	1 night
2020-06-19T14:55:33.638667Z	57.6386666666667	0.10920944781822	922	n	1	1 night
2020-06-19T14:55:04.944Z	28.944	0.109200629114815	460	n	1	1 night
2020-06-19T14:55:20.306667Z	44.3066666666667	0.109177462898151	718	n	1	1 night
2020-06-19T14:55:31.358667Z	55.3586666666667	0.109161112420079	883	n	1	1 night
2020-06-19T14:54:50.618667Z	14.6186666666667	0.109136001051902	237	n	1	1 night
2020-06-19T14:55:30.978667Z	54.9786666666667	0.109067999593527	878	n	1	1 night
2020-06-19T14:54:47.754667Z	11.7546666666667	0.10906580048764	190	n	1	1 night
2020-06-19T14:55:34.885333Z	58.8853333333333	0.109013761294835	943	n	1	1 night
2020-06-19T14:54:48.914667Z	12.9146666666667	0.10898579319606	210	n	1	1 night
2020-06-19T14:54:49.994667Z	13.9946666666667	0.108963715581415	226	n	1	1 night
2020-06-19T14:54:57.994667Z	21.9946666666667	0.108923442261603	349	n	1	1 night
2020-06-19T14:55:23.662667Z	47.6626666666667	0.108861172322595	766	n	1	1 night
2020-06-19T14:55:00.561333Z	24.5613333333333	0.108856669542373	387	n	1	1 night
2020-06-19T14:54:39.064Z	3.064	0.108823948348388	56	n	1	1 night
2020-06-19T14:54:51.281333Z	15.2813333333333	0.108815409591693	247	n	1	1 night
2020-06-19T14:54:58.912Z	22.912	0.108785602194416	361	n	1	1 night
2020-06-19T14:55:04.081333Z	28.0813333333333	0.108785148110641	447	n	1	1 night
2020-06-19T14:54:46.053333Z	10.0533333333333	0.108753529053885	162	n	1	1 night
2020-06-19T14:54:50.285333Z	14.2853333333333	0.108744642873823	231	n	1	1 night
2020-06-19T14:54:42.514667Z	6.51466666666667	0.108731778135417	108	n	1	1 night
2020-06-19T14:55:06.918667Z	30.9186666666667	0.108720861925347	493	n	1	1 night
2020-06-19T14:55:04.169333Z	28.1693333333333	0.108685948621403	448	n	1	1 night
2020-06-19T14:55:27.976Z	51.976	0.108649673959725	833	n	1	1 night
2020-06-19T14:54:46.522667Z	10.5226666666667	0.108598408186825	169	n	1	1 night
2020-06-19T14:54:39.970667Z	3.97066666666667	0.108591690291286	69	n	1	1 night
2020-06-19T14:54:36.802667Z	0.802666666666667	0.108589919028381	15	n	1	1 night
2020-06-19T14:54:37.324Z	1.324	0.108589506532319	25	n	1	1 night
2020-06-19T14:55:35.652Z	59.652	0.108563407593012	955	n	1	1 night
2020-06-19T14:55:34.210667Z	58.2106666666667	0.108549549361618	932	n	1	1 night
2020-06-19T14:54:59.462667Z	23.4626666666667	0.108543874637193	369	n	1	1 night
2020-06-19T14:55:14.080Z	38.08	0.108540865860813	614	n	1	1 night
2020-06-19T14:55:11.178667Z	35.1786666666667	0.108530005036773	566	n	1	1 night
2020-06-19T14:54:36.709333Z	0.709333333333333	0.10852139212471	13	n	1	1 night
2020-06-19T14:55:26.540Z	50.54	0.108513764693431	810	n	1	1 night
2020-06-19T14:55:07.938667Z	31.9386666666667	0.108505868707558	514	n	1	1 night
2020-06-19T14:54:50.473333Z	14.4733333333333	0.108474427592378	235	n	1	1 night
2020-06-19T14:54:39.688Z	3.688	0.108472768393142	64	n	1	1 night
2020-06-19T14:54:50.417333Z	14.4173333333333	0.108433134761746	234	n	1	1 night
2020-06-19T14:55:08.510667Z	32.5106666666667	0.108408970879797	524	n	1	1 night
2020-06-19T14:54:53.473333Z	17.4733333333333	0.108395383289924	279	n	1	1 night
2020-06-19T14:55:22.949333Z	46.9493333333333	0.108346606641573	755	n	1	1 night
2020-06-19T14:55:20.978667Z	44.9786666666667	0.108327053159741	728	n	1	1 night
2020-06-19T14:55:25.022667Z	49.0226666666667	0.1083244235748	787	n	1	1 night
2020-06-19T14:55:06.800Z	30.8	0.108285596212507	491	n	1	1 night
2020-06-19T14:55:09.289333Z	33.2893333333333	0.108267481877438	536	n	1	1 night
2020-06-19T14:55:09.757333Z	33.7573333333333	0.108262229497901	544	n	1	1 night
2020-06-19T14:55:21.984Z	45.984	0.10825150476066	743	n	1	1 night
2020-06-19T14:55:20.585333Z	44.5853333333333	0.108227310546024	722	n	1	1 night
2020-06-19T14:55:00.501333Z	24.5013333333333	0.108215807570369	386	n	1	1 night
2020-06-19T14:55:11.122667Z	35.1226666666667	0.108202445464078	565	n	1	1 night
2020-06-19T14:54:41.148Z	5.148	0.108195659268526	85	n	1	1 night
2020-06-19T14:54:47.645333Z	11.6453333333333	0.108174664584946	188	n	1	1 night
2020-06-19T14:55:18.930667Z	42.9306666666667	0.10813643167864	693	n	1	1 night
2020-06-19T14:55:35.893333Z	59.8933333333333	0.108133357275798	959	n	1	1 night
2020-06-19T14:55:10.582667Z	34.5826666666667	0.108124271242362	557	n	1	1 night
2020-06-19T14:55:13.808Z	37.808	0.108112347617555	610	n	1	1 night
2020-06-19T14:55:05.296Z	29.296	0.108079272758457	467	n	1	1 night
2020-06-19T14:54:46.118667Z	10.1186666666667	0.108015089221245	163	n	1	1 night
2020-06-19T14:55:23.884Z	47.884	0.107931417288295	770	n	1	1 night
2020-06-19T14:55:11.264Z	35.264	0.107927005911796	568	n	1	1 night
2020-06-19T14:54:42.801333Z	6.80133333333333	0.107887445700983	112	n	1	1 night
2020-06-19T14:55:25.648Z	49.648	0.107871322276029	796	n	1	1 night
2020-06-19T14:55:33.965333Z	57.9653333333333	0.107828451675821	927	n	1	1 night
2020-06-19T14:54:44.177333Z	8.17733333333333	0.107812253496241	131	n	1	1 night
2020-06-19T14:55:25.281333Z	49.2813333333333	0.107762463586751	791	n	1	1 night
2020-06-19T14:54:43.128Z	7.128	0.107746202633013	117	n	1	1 night
2020-06-19T14:54:37.477333Z	1.47733333333333	0.107736706626184	29	n	1	1 night
2020-06-19T14:55:08.661333Z	32.6613333333333	0.107726929835976	526	n	1	1 night
2020-06-19T14:55:22.340Z	46.34	0.107726217474222	748	n	1	1 night
2020-06-19T14:55:30.721333Z	54.7213333333333	0.107716673081231	875	n	1	1 night
2020-06-19T14:55:24.500Z	48.5	0.107696011135057	780	n	1	1 night
2020-06-19T14:54:49.510667Z	13.5106666666667	0.107692395358281	218	n	1	1 night
2020-06-19T14:55:34.037333Z	58.0373333333333	0.107685516629211	929	n	1	1 night
2020-06-19T14:54:54.698667Z	18.6986666666667	0.107640847576372	300	n	1	1 night
2020-06-19T14:54:36.900Z	0.9	0.10758094790051	17	n	1	1 night
2020-06-19T14:54:45.962667Z	9.96266666666667	0.107569381938142	161	n	1	1 night
2020-06-19T14:55:31.085333Z	55.0853333333333	0.107557041381221	880	n	1	1 night
2020-06-19T14:55:05.184Z	29.184	0.107556081635032	465	n	1	1 night
2020-06-19T14:55:17.749333Z	41.7493333333333	0.107492487303927	673	n	1	1 night
2020-06-19T14:54:46.616Z	10.616	0.107490412729245	170	n	1	1 night
2020-06-19T14:54:56.342667Z	20.3426666666667	0.107432654791987	323	n	1	1 night
2020-06-19T14:55:31.941333Z	55.9413333333333	0.107325563544158	892	n	1	1 night
2020-06-19T14:54:55.246667Z	19.2466666666667	0.107263788165916	307	n	1	1 night
2020-06-19T14:55:06.236Z	30.236	0.10722433947444	483	n	1	1 night
2020-06-19T14:54:48.950667Z	12.9506666666667	0.107214109107459	211	n	1	1 night
2020-06-19T14:54:39.874667Z	3.87466666666667	0.107205171797765	67	n	1	1 night
2020-06-19T14:55:35.028Z	59.028	0.10717920528307	945	n	1	1 night
2020-06-19T14:54:42.693333Z	6.69333333333333	0.107113998906917	110	n	1	1 night
2020-06-19T14:55:00.296Z	24.296	0.107103988332596	383	n	1	1 night
2020-06-19T14:54:45.706667Z	9.70666666666667	0.107069270793783	157	n	1	1 night
2020-06-19T14:55:19.762667Z	43.7626666666667	0.107009922473146	707	n	1	1 night
2020-06-19T14:55:34.493333Z	58.4933333333333	0.10695987764303	937	n	1	1 night
2020-06-19T14:55:33.320Z	57.32	0.106947795806492	917	n	1	1 night
2020-06-19T14:54:37.232Z	1.232	0.106923731755213	23	n	1	1 night
2020-06-19T14:54:36.540Z	0.54	0.106915591473025	9	n	1	1 night
2020-06-19T14:55:15.097333Z	39.0973333333333	0.10691357776395	631	n	1	1 night
2020-06-19T14:55:30.518667Z	54.5186666666667	0.106864536903483	873	n	1	1 night
2020-06-19T14:54:59.237333Z	23.2373333333333	0.106806601952399	366	n	1	1 night
2020-06-19T14:55:25.518667Z	49.5186666666667	0.106795383845748	795	n	1	1 night
2020-06-19T14:54:58.544Z	22.544	0.106760716445995	355	n	1	1 night
2020-06-19T14:54:58.377333Z	22.3773333333333	0.10674834718125	353	n	1	1 night
2020-06-19T14:55:26.442667Z	50.4426666666667	0.106737710688299	808	n	1	1 night
2020-06-19T14:55:17.436Z	41.436	0.10666178492771	667	n	1	1 night
2020-06-19T14:55:25.240Z	49.24	0.1066408369079	790	n	1	1 night
2020-06-19T14:55:16.158667Z	40.1586666666667	0.106636638241943	647	n	1	1 night
2020-06-19T14:55:17.378667Z	41.3786666666667	0.106567410464573	666	n	1	1 night
2020-06-19T14:54:40.977333Z	4.97733333333333	0.10651406730183	82	n	1	1 night
2020-06-19T14:54:41.396Z	5.396	0.106500523145731	90	n	1	1 night
2020-06-19T14:54:46.289333Z	10.2893333333333	0.10648897854495	165	n	1	1 night
2020-06-19T14:54:45.738667Z	9.73866666666667	0.106453434312486	158	n	1	1 night
2020-06-19T14:54:48.188Z	12.188	0.106452226628213	197	n	1	1 night
2020-06-19T14:55:04.642667Z	28.6426666666667	0.106434886834982	454	n	1	1 night
2020-06-19T14:54:59.122667Z	23.1226666666667	0.106428835983286	365	n	1	1 night
2020-06-19T14:55:05.330667Z	29.3306666666667	0.106414516499139	468	n	1	1 night
2020-06-19T14:55:18.562667Z	42.5626666666667	0.106270290321472	687	n	1	1 night
2020-06-19T14:54:52.770667Z	16.7706666666667	0.106261176003756	267	n	1	1 night
2020-06-19T14:54:50.322667Z	14.3226666666667	0.106251256164705	232	n	1	1 night
2020-06-19T14:55:17.713333Z	41.7133333333333	0.106183595613417	672	n	1	1 night
2020-06-19T14:54:46.858667Z	10.8586666666667	0.10615501495024	174	n	1	1 night
2020-06-19T14:55:33.448Z	57.448	0.106095323473209	919	n	1	1 night
2020-06-19T14:55:18.342667Z	42.3426666666667	0.106086044200014	683	n	1	1 night
2020-06-19T14:55:32.620Z	56.62	0.10600865493525	905	n	1	1 night
2020-06-19T14:55:07.794667Z	31.7946666666667	0.105964688966385	511	n	1	1 night
2020-06-19T14:55:12.754667Z	36.7546666666667	0.105944821567326	593	n	1	1 night
2020-06-19T14:55:02.449333Z	26.4493333333333	0.105937740412362	419	n	1	1 night
2020-06-19T14:54:46.694667Z	10.6946666666667	0.105926872030334	171	n	1	1 night
2020-06-19T14:55:28.050667Z	52.0506666666667	0.105918286260452	834	n	1	1 night
2020-06-19T14:54:57Z	21	0.105871885101619	334	n	1	1 night
2020-06-19T14:55:22.982667Z	46.9826666666667	0.105789443997671	756	n	1	1 night
2020-06-19T14:55:05.045333Z	29.0453333333333	0.105785443151112	462	n	1	1 night
2020-06-19T14:55:25.968Z	49.968	0.105746934432414	802	n	1	1 night
2020-06-19T14:55:07.996Z	31.996	0.105698138514903	515	n	1	1 night
2020-06-19T14:55:32.265333Z	56.2653333333333	0.105638304098472	898	n	1	1 night
2020-06-19T14:54:38.780Z	2.78	0.105619623245575	51	n	1	1 night
2020-06-19T14:54:54.616Z	18.616	0.10550070112102	298	n	1	1 night
2020-06-19T14:55:29.221333Z	53.2213333333333	0.105492083388141	852	n	1	1 night
2020-06-19T14:54:59.013333Z	23.0133333333333	0.105480508313486	363	n	1	1 night
2020-06-19T14:55:22.306667Z	46.3066666666667	0.105421406305789	747	n	1	1 night
2020-06-19T14:55:24.964Z	48.964	0.10541798695726	786	n	1	1 night
2020-06-19T14:55:20.545333Z	44.5453333333333	0.105410202312107	721	n	1	1 night
2020-06-19T14:54:37.021333Z	1.02133333333333	0.105386030875973	19	n	1	1 night
2020-06-19T14:54:58.806667Z	22.8066666666667	0.105363892078668	359	n	1	1 night
2020-06-19T14:55:26.953333Z	50.9533333333333	0.105312429640816	818	n	1	1 night
2020-06-19T14:55:22.732Z	46.732	0.105311940922886	753	n	1	1 night
2020-06-19T14:55:03.786667Z	27.7866666666667	0.105291825347119	442	n	1	1 night
2020-06-19T14:54:40.284Z	4.284	0.105260707066667	74	n	1	1 night
2020-06-19T14:55:24.833333Z	48.8333333333333	0.10523594200297	784	n	1	1 night
2020-06-19T14:55:03.840Z	27.84	0.105226825424354	443	n	1	1 night
2020-06-19T14:54:38.190667Z	2.19066666666667	0.105214470235675	42	n	1	1 night
2020-06-19T14:55:04.021333Z	28.0213333333333	0.105176124752523	446	n	1	1 night
2020-06-19T14:55:01.393333Z	25.3933333333333	0.105136948659713	401	n	1	1 night
2020-06-19T14:55:23.392Z	47.392	0.105101347611125	763	n	1	1 night
2020-06-19T14:55:12.505333Z	36.5053333333333	0.105097202889524	588	n	1	1 night
2020-06-19T14:54:59.808Z	23.808	0.105068594107313	374	n	1	1 night
2020-06-19T14:55:04.214667Z	28.2146666666667	0.105064369119867	449	n	1	1 night
2020-06-19T14:55:33.998667Z	57.9986666666667	0.105001897982949	928	n	1	1 night
2020-06-19T14:55:12.274667Z	36.2746666666667	0.10498966955405	585	n	1	1 night
2020-06-19T14:54:44.973333Z	8.97333333333333	0.104987497328309	144	n	1	1 night
2020-06-19T14:55:07.132Z	31.132	0.104940862646355	496	n	1	1 night
2020-06-19T14:55:26.858667Z	50.8586666666667	0.104862227971318	816	n	1	1 night
2020-06-19T14:54:50.068Z	14.068	0.104791248881298	227	n	1	1 night
2020-06-19T14:54:44.233333Z	8.23333333333333	0.104748981229862	132	n	1	1 night
2020-06-19T14:55:07.594667Z	31.5946666666667	0.104711918355378	506	n	1	1 night
2020-06-19T14:55:19.625333Z	43.6253333333333	0.104688505557309	704	n	1	1 night
2020-06-19T14:55:09.793333Z	33.7933333333333	0.10468092201125	545	n	1	1 night
2020-06-19T14:55:34.430667Z	58.4306666666667	0.104660852802313	936	n	1	1 night
2020-06-19T14:54:58.316Z	22.316	0.104591565239674	352	n	1	1 night
2020-06-19T14:54:44.718667Z	8.71866666666667	0.104590671671296	140	n	1	1 night
2020-06-19T14:55:28.156Z	52.156	0.104528993267016	836	n	1	1 night
2020-06-19T14:55:19.993333Z	43.9933333333333	0.104511729932008	711	n	1	1 night
2020-06-19T14:55:08.366667Z	32.3666666666667	0.104497838196304	521	n	1	1 night
2020-06-19T14:54:54.956Z	18.956	0.104480518072689	304	n	1	1 night
2020-06-19T14:55:13.026667Z	37.0266666666667	0.104454298476564	598	n	1	1 night
2020-06-19T14:55:14.182667Z	38.1826666666667	0.104438498737335	616	n	1	1 night
2020-06-19T14:55:08.148Z	32.148	0.104431942323202	517	n	1	1 night
2020-06-19T14:55:29.045333Z	53.0453333333333	0.104375393127809	849	n	1	1 night
2020-06-19T14:55:18.382667Z	42.3826666666667	0.104361645488269	684	n	1	1 night
2020-06-19T14:55:33.532Z	57.532	0.104257065731343	921	n	1	1 night
2020-06-19T14:55:21.168Z	45.168	0.10422320077927	730	n	1	1 night
2020-06-19T14:54:56.436Z	20.436	0.104164155950123	325	n	1	1 night
2020-06-19T14:54:41.612Z	5.612	0.10411933523273	93	n	1	1 night
2020-06-19T14:54:59.282667Z	23.2826666666667	0.10411861119408	367	n	1	1 night
2020-06-19T14:54:50.200Z	14.2	0.104106753969039	229	n	1	1 night
2020-06-19T14:54:55.728Z	19.728	0.104098096094697	314	n	1	1 night
2020-06-19T14:55:22.796Z	46.796	0.104093792689146	754	n	1	1 night
2020-06-19T14:55:17.538667Z	41.5386666666667	0.104079244838248	669	n	1	1 night
2020-06-19T14:54:36.253333Z	0.253333333333333	0.104078271279008	4	n	1	1 night
2020-06-19T14:55:12.702667Z	36.7026666666667	0.104061123551266	592	n	1	1 night
2020-06-19T14:55:10.377333Z	34.3773333333333	0.10401606874484	553	n	1	1 night
2020-06-19T14:55:20.860Z	44.86	0.103996054717958	726	n	1	1 night
2020-06-19T14:55:26.786667Z	50.7866666666667	0.10397645566178	814	n	1	1 night
2020-06-19T14:54:39.625333Z	3.62533333333333	0.103930610839685	63	n	1	1 night
2020-06-19T14:54:56.128Z	20.128	0.103913699481766	320	n	1	1 night
2020-06-19T14:55:09.628Z	33.628	0.103912970370927	541	n	1	1 night
2020-06-19T14:54:43.096Z	7.096	0.10390845164463	116	n	1	1 night
2020-06-19T14:55:26.153333Z	50.1533333333333	0.103849680709551	805	n	1	1 night
2020-06-19T14:54:53.769333Z	17.7693333333333	0.103846819392681	285	n	1	1 night
2020-06-19T14:55:02.337333Z	26.3373333333333	0.103826153531067	417	n	1	1 night
2020-06-19T14:55:21.460Z	45.46	0.103791468176808	734	n	1	1 night
2020-06-19T14:55:32.872Z	56.872	0.103764857617013	909	n	1	1 night
2020-06-19T14:55:08.064Z	32.064	0.103754141873868	516	n	1	1 night
2020-06-19T14:55:35.852Z	59.852	0.103704945489996	958	n	1	1 night
2020-06-19T14:54:37.737333Z	1.73733333333333	0.103637403478978	34	n	1	1 night
2020-06-19T14:55:18.098667Z	42.0986666666667	0.103609637771902	679	n	1	1 night
2020-06-19T14:54:37.976Z	1.976	0.103594225143289	38	n	1	1 night
2020-06-19T14:55:25.902667Z	49.9026666666667	0.103564073519197	801	n	1	1 night
2020-06-19T14:54:48.876Z	12.876	0.103533727518551	209	n	1	1 night
2020-06-19T14:55:03.576Z	27.576	0.103497391923743	438	n	1	1 night
2020-06-19T14:55:00.088Z	24.088	0.103467660525297	379	n	1	1 night
2020-06-19T14:55:35.102667Z	59.1026666666667	0.103460604617023	946	n	1	1 night
2020-06-19T14:55:08.950667Z	32.9506666666667	0.103423258217059	530	n	1	1 night
2020-06-19T14:55:21.852Z	45.852	0.103337313216906	741	n	1	1 night
2020-06-19T14:55:19.230667Z	43.2306666666667	0.103321139212824	698	n	1	1 night
2020-06-19T14:54:58.842667Z	22.8426666666667	0.103291269279694	360	n	1	1 night
2020-06-19T14:54:54.657333Z	18.6573333333333	0.103256661921486	299	n	1	1 night
2020-06-19T14:54:36.381333Z	0.381333333333333	0.103236134865166	6	n	1	1 night
2020-06-19T14:55:01.857333Z	25.8573333333333	0.10315187142716	410	n	1	1 night
2020-06-19T14:55:07.889333Z	31.8893333333333	0.103123488563868	513	n	1	1 night
2020-06-19T14:54:56.058667Z	20.0586666666667	0.10310862336869	319	n	1	1 night
2020-06-19T14:55:25.117333Z	49.1173333333333	0.103087560237364	788	n	1	1 night
2020-06-19T14:55:27.074667Z	51.0746666666667	0.103019017374269	821	n	1	1 night
2020-06-19T14:55:03.953333Z	27.9533333333333	0.10299655401744	445	n	1	1 night
2020-06-19T14:55:04.909333Z	28.9093333333333	0.102937053449443	459	n	1	1 night
2020-06-19T14:54:54.400Z	18.4	0.102884975066394	295	n	1	1 night
2020-06-19T14:54:59.678667Z	23.6786666666667	0.102850943554803	372	n	1	1 night
2020-06-19T14:55:21.085333Z	45.0853333333333	0.102848525491692	729	n	1	1 night
2020-06-19T14:55:19.136Z	43.136	0.102801399761009	696	n	1	1 night
2020-06-19T14:54:40.737333Z	4.73733333333333	0.102764135379617	79	n	1	1 night
2020-06-19T14:54:47.954667Z	11.9546666666667	0.102760786658818	193	n	1	1 night
2020-06-19T14:55:13.089333Z	37.0893333333333	0.102744124595508	599	n	1	1 night
2020-06-19T14:54:38.630667Z	2.63066666666667	0.102694274215522	48	n	1	1 night
2020-06-19T14:55:15.493333Z	39.4933333333333	0.102692535184329	637	n	1	1 night
2020-06-19T14:54:46.326667Z	10.3266666666667	0.102658625654806	166	n	1	1 night
2020-06-19T14:55:29.256Z	53.256	0.1026561791533	853	n	1	1 night
2020-06-19T14:55:01.997333Z	25.9973333333333	0.102523724887011	412	n	1	1 night
2020-06-19T14:54:48.596Z	12.596	0.102471919686964	205	n	1	1 night
2020-06-19T14:55:13.758667Z	37.7586666666667	0.102437355914673	609	n	1	1 night
2020-06-19T14:55:10.534667Z	34.5346666666667	0.10239633006358	556	n	1	1 night
2020-06-19T14:54:41.034667Z	5.03466666666667	0.102389939613418	83	n	1	1 night
2020-06-19T14:55:12.117333Z	36.1173333333333	0.102306554366129	583	n	1	1 night
2020-06-19T14:55:04.578667Z	28.5786666666667	0.102305321431656	453	n	1	1 night
2020-06-19T14:55:07.856Z	31.856	0.102303082366994	512	n	1	1 night
2020-06-19T14:55:08.842667Z	32.8426666666667	0.10228938138568	528	n	1	1 night
2020-06-19T14:55:00.672Z	24.672	0.10225598371415	389	n	1	1 night
2020-06-19T14:55:25.709333Z	49.7093333333333	0.102203543656538	797	n	1	1 night
2020-06-19T14:54:48.344Z	12.344	0.102161214367178	201	n	1	1 night
2020-06-19T14:55:03.144Z	27.144	0.102148309968918	430	n	1	1 night
2020-06-19T14:55:09.089333Z	33.0893333333333	0.102128924211703	532	n	1	1 night
2020-06-19T14:54:53.713333Z	17.7133333333333	0.102103142747245	284	n	1	1 night
2020-06-19T14:55:28.252Z	52.252	0.102041691736831	838	n	1	1 night
2020-06-19T14:54:41.941333Z	5.94133333333333	0.102013821723148	99	n	1	1 night
2020-06-19T14:54:55.462667Z	19.4626666666667	0.101992876311381	310	n	1	1 night
2020-06-19T14:54:47.310667Z	11.3106666666667	0.101986569644501	181	n	1	1 night
2020-06-19T14:55:06.496Z	30.496	0.10193697390252	487	n	1	1 night
2020-06-19T14:54:55.948Z	19.948	0.10191999687316	317	n	1	1 night
2020-06-19T14:54:37.526667Z	1.52666666666667	0.101904939083309	30	n	1	1 night
2020-06-19T14:55:26.609333Z	50.6093333333333	0.101823580801287	811	n	1	1 night
2020-06-19T14:54:47.593333Z	11.5933333333333	0.10180869046301	187	n	1	1 night
2020-06-19T14:54:44.089333Z	8.08933333333333	0.101803993627922	130	n	1	1 night
2020-06-19T14:55:14.909333Z	38.9093333333333	0.101713010770022	628	n	1	1 night
2020-06-19T14:55:32.828Z	56.828	0.101704164569655	908	n	1	1 night
2020-06-19T14:55:06.557333Z	30.5573333333333	0.101699088219957	488	n	1	1 night
2020-06-19T14:55:31.788Z	55.788	0.101660141615611	889	n	1	1 night
2020-06-19T14:55:09.709333Z	33.7093333333333	0.10164267880327	543	n	1	1 night
2020-06-19T14:55:04.456Z	28.456	0.101639972740121	451	n	1	1 night
2020-06-19T14:54:59.501333Z	23.5013333333333	0.101631636164053	370	n	1	1 night
2020-06-19T14:55:14.321333Z	38.3213333333333	0.101622498399436	619	n	1	1 night
2020-06-19T14:55:32.169333Z	56.1693333333333	0.101593676917391	896	n	1	1 night
2020-06-19T14:54:39.141333Z	3.14133333333333	0.101587440917045	57	n	1	1 night
2020-06-19T14:54:53.540Z	17.54	0.101570326879538	281	n	1	1 night
2020-06-19T14:54:59.952Z	23.952	0.101545337006161	377	n	1	1 night
2020-06-19T14:55:34.396Z	58.396	0.101544857790654	935	n	1	1 night
2020-06-19T14:55:06.286667Z	30.2866666666667	0.101525639947574	484	n	1	1 night
2020-06-19T14:55:11.213333Z	35.2133333333333	0.101517163330449	567	n	1	1 night
2020-06-19T14:55:16.874667Z	40.8746666666667	0.101510336636962	658	n	1	1 night
2020-06-19T14:54:53.506667Z	17.5066666666667	0.101475875768858	280	n	1	1 night
2020-06-19T14:54:59.874667Z	23.8746666666667	0.10140049253838	375	n	1	1 night
2020-06-19T14:55:08.886667Z	32.8866666666667	0.101385258823299	529	n	1	1 night
2020-06-19T14:55:23.930667Z	47.9306666666667	0.101380682506804	771	n	1	1 night
2020-06-19T14:54:54.285333Z	18.2853333333333	0.101377209314688	293	n	1	1 night
2020-06-19T14:54:50.240Z	14.24	0.101365273929683	230	n	1	1 night
2020-06-19T14:55:24.688Z	48.688	0.101242522446505	782	n	1	1 night
2020-06-19T14:54:45.477333Z	9.47733333333333	0.101213698644459	153	n	1	1 night
2020-06-19T14:55:07.049333Z	31.0493333333333	0.1011825049575	495	n	1	1 night
2020-06-19T14:55:03.714667Z	27.7146666666667	0.101011158318199	441	n	1	1 night
2020-06-19T14:55:12.545333Z	36.5453333333333	0.100940930687933	589	n	1	1 night
2020-06-19T14:54:42.214667Z	6.21466666666667	0.100920957549183	103	n	1	1 night
2020-06-19T14:54:46.378667Z	10.3786666666667	0.100913806571142	167	n	1	1 night
2020-06-19T14:55:06.344Z	30.344	0.10089361104231	485	n	1	1 night
2020-06-19T14:54:56.388Z	20.388	0.100887326192839	324	n	1	1 night
2020-06-19T14:55:32.990667Z	56.9906666666667	0.100855634192288	911	n	1	1 night
2020-06-19T14:55:22.381333Z	46.3813333333333	0.100801414849093	749	n	1	1 night
2020-06-19T14:54:57.178667Z	21.1786666666667	0.100784793416299	337	n	1	1 night
2020-06-19T14:54:49.210667Z	13.2106666666667	0.100751242832981	214	n	1	1 night
2020-06-19T14:54:41.652Z	5.652	0.100714842294947	94	n	1	1 night
2020-06-19T14:54:43.554667Z	7.55466666666667	0.100702373718783	121	n	1	1 night
2020-06-19T14:55:35.596Z	59.596	0.100667476812399	954	n	1	1 night
2020-06-19T14:55:32.124Z	56.124	0.100500043044168	895	n	1	1 night
2020-06-19T14:54:43.434667Z	7.43466666666667	0.100484797109031	120	n	1	1 night
2020-06-19T14:55:14.617333Z	38.6173333333333	0.100394998177688	623	n	1	1 night
2020-06-19T14:55:08.718667Z	32.7186666666667	0.100327577412768	527	n	1	1 night
2020-06-19T14:54:57.040Z	21.04	0.100253204243574	335	n	1	1 night
2020-06-19T14:54:47.433333Z	11.4333333333333	0.100132375661162	183	n	1	1 night
2020-06-19T14:54:44.800Z	8.8	0.100105366247058	141	n	1	1 night
2020-06-19T14:55:06.721333Z	30.7213333333333	0.100100698011175	490	n	1	1 night
2020-06-19T14:55:23.064Z	47.064	0.10006509405652	758	n	1	1 night
2020-06-19T14:54:57.748Z	21.748	0.100032549417649	346	n	1	1 night
2020-06-19T14:55:01.716Z	25.716	0.099980861051752	408	n	1	1 night
2020-06-19T14:54:37.420Z	1.42	0.099944297243838	28	n	1	1 night
2020-06-19T14:55:18.526667Z	42.5266666666667	0.099927218685856	686	n	1	1 night
2020-06-19T14:54:54.028Z	18.028	0.099905927102924	289	n	1	1 night
2020-06-19T14:54:58.476Z	22.476	0.099864910660546	354	n	1	1 night
2020-06-19T14:55:00.034667Z	24.0346666666667	0.099818461239727	378	n	1	1 night
2020-06-19T14:54:39.836Z	3.836	0.099763830269408	66	n	1	1 night
2020-06-19T14:55:24.026667Z	48.0266666666667	0.099743357507599	773	n	1	1 night
2020-06-19T14:55:02.526667Z	26.5266666666667	0.099736812581415	420	n	1	1 night
2020-06-19T14:55:30.012Z	54.012	0.099725473984702	865	n	1	1 night
2020-06-19T14:54:55.509333Z	19.5093333333333	0.099675588716653	311	n	1	1 night
2020-06-19T14:54:56.589333Z	20.5893333333333	0.09961418829011	326	n	1	1 night
2020-06-19T14:54:42.065333Z	6.06533333333333	0.099595401719171	101	n	1	1 night
2020-06-19T14:55:31.660Z	55.66	0.099585506286961	887	n	1	1 night
2020-06-19T14:55:14.565333Z	38.5653333333333	0.099542202118248	622	n	1	1 night
2020-06-19T14:54:36.481333Z	0.481333333333333	0.099537273674122	8	n	1	1 night
2020-06-19T14:55:26.825333Z	50.8253333333333	0.099502684469825	815	n	1	1 night
2020-06-19T14:55:13.178667Z	37.1786666666667	0.099486696869258	601	n	1	1 night
2020-06-19T14:55:00.758667Z	24.7586666666667	0.099472171796844	391	n	1	1 night
2020-06-19T14:54:57.465333Z	21.4653333333333	0.09946870107004	341	n	1	1 night
2020-06-19T14:55:00.793333Z	24.7933333333333	0.099456985676171	392	n	1	1 night
2020-06-19T14:55:13.480Z	37.48	0.09945455965626	605	n	1	1 night
2020-06-19T14:55:20.104Z	44.104	0.099429920866675	713	n	1	1 night
2020-06-19T14:54:38.441333Z	2.44133333333333	0.099387715080419	45	n	1	1 night
2020-06-19T14:55:16.236Z	40.236	0.099365205679638	648	n	1	1 night
2020-06-19T14:55:20.256Z	44.256	0.099359073172989	717	n	1	1 night
2020-06-19T14:55:27.010667Z	51.0106666666667	0.099232600339563	819	n	1	1 night
2020-06-19T14:55:14.520Z	38.52	0.099212444974036	621	n	1	1 night
2020-06-19T14:55:26.113333Z	50.1133333333333	0.099174763923517	804	n	1	1 night
2020-06-19T14:55:16.908Z	40.908	0.09910548052086	659	n	1	1 night
2020-06-19T14:55:34.721333Z	58.7213333333333	0.099033063461101	941	n	1	1 night
2020-06-19T14:54:46.812Z	10.812	0.099016239691588	173	n	1	1 night
2020-06-19T14:54:57.258667Z	21.2586666666667	0.098917669929544	338	n	1	1 night
2020-06-19T14:54:56.646667Z	20.6466666666667	0.098903185931108	327	n	1	1 night
2020-06-19T14:55:02.193333Z	26.1933333333333	0.098893134452838	415	n	1	1 night
2020-06-19T14:55:01.306667Z	25.3066666666667	0.098874957498515	399	n	1	1 night
2020-06-19T14:55:20.662667Z	44.6626666666667	0.098874508254437	723	n	1	1 night
2020-06-19T14:55:33.842667Z	57.8426666666667	0.0987984930509	925	n	1	1 night
2020-06-19T14:54:47.522667Z	11.5226666666667	0.098754810283214	185	n	1	1 night
2020-06-19T14:54:53.257333Z	17.2573333333333	0.098684117807605	276	n	1	1 night
2020-06-19T14:54:54.436Z	18.436	0.098656929769145	296	n	1	1 night
2020-06-19T14:54:42.390667Z	6.39066666666667	0.098621804014269	106	n	1	1 night
2020-06-19T14:55:12.984Z	36.984	0.098572972067782	597	n	1	1 night
2020-06-19T14:54:38.944Z	2.944	0.098570538387425	54	n	1	1 night
2020-06-19T14:55:03.634667Z	27.6346666666667	0.098569793902655	439	n	1	1 night
2020-06-19T14:55:33.230667Z	57.2306666666667	0.098567033087818	915	n	1	1 night
2020-06-19T14:54:59.592Z	23.592	0.098526048338709	371	n	1	1 night
2020-06-19T14:54:43.869333Z	7.86933333333333	0.09847304903145	128	n	1	1 night
2020-06-19T14:55:20.420Z	44.42	0.098451416762464	719	n	1	1 night
2020-06-19T14:54:59.918667Z	23.9186666666667	0.098442374778768	376	n	1	1 night
2020-06-19T14:54:42.584Z	6.584	0.098431382662271	109	n	1	1 night
2020-06-19T14:55:27.293333Z	51.2933333333333	0.098403551652874	824	n	1	1 night
2020-06-19T14:55:28.537333Z	52.5373333333333	0.098227916888613	841	n	1	1 night
2020-06-19T14:55:05.640Z	29.64	0.098171006281676	473	n	1	1 night
2020-06-19T14:55:27.044Z	51.044	0.09816958667325	820	n	1	1 night
2020-06-19T14:55:16.608Z	40.608	0.098102510730561	655	n	1	1 night
2020-06-19T14:55:27.448Z	51.448	0.09808423784188	827	n	1	1 night
2020-06-19T14:55:20.780Z	44.78	0.097986639648732	725	n	1	1 night
2020-06-19T14:54:56.848Z	20.848	0.097945487032126	331	n	1	1 night
2020-06-19T14:54:37.354667Z	1.35466666666667	0.097895509438527	26	n	1	1 night
2020-06-19T14:55:03.096Z	27.096	0.097836086596802	429	n	1	1 night
2020-06-19T14:55:26.505333Z	50.5053333333333	0.09776525462856	809	n	1	1 night
2020-06-19T14:55:23.425333Z	47.4253333333333	0.09772748244436	764	n	1	1 night
2020-06-19T14:54:46.742667Z	10.7426666666667	0.09771767102508	172	n	1	1 night
2020-06-19T14:55:15.892Z	39.892	0.097614637566938	642	n	1	1 night
2020-06-19T14:55:13.282667Z	37.2826666666667	0.097613698469792	602	n	1	1 night
2020-06-19T14:55:24.608Z	48.608	0.097590734187656	781	n	1	1 night
2020-06-19T14:55:09.666667Z	33.6666666666667	0.097450530925393	542	n	1	1 night
2020-06-19T14:55:29.661333Z	53.6613333333333	0.097445909893584	859	n	1	1 night
2020-06-19T14:55:32.001333Z	56.0013333333333	0.097384922509503	893	n	1	1 night
2020-06-19T14:54:45.180Z	9.18	0.09729856569297	148	n	1	1 night
2020-06-19T14:55:30.225333Z	54.2253333333333	0.09728405894611	869	n	1	1 night
2020-06-19T14:54:43.696Z	7.696	0.097271131688838	124	n	1	1 night
2020-06-19T14:55:29.321333Z	53.3213333333333	0.097270928132995	854	n	1	1 night
2020-06-19T14:55:07.505333Z	31.5053333333333	0.097269094614992	505	n	1	1 night
2020-06-19T14:55:14.853333Z	38.8533333333333	0.097262274918128	627	n	1	1 night
2020-06-19T14:55:35.300Z	59.3	0.097226166061146	949	n	1	1 night
2020-06-19T14:55:16.305333Z	40.3053333333333	0.097182045946166	649	n	1	1 night
2020-06-19T14:55:32.670667Z	56.6706666666667	0.097121739099734	906	n	1	1 night
2020-06-19T14:55:23.990667Z	47.9906666666667	0.097103398084268	772	n	1	1 night
2020-06-19T14:54:38.894667Z	2.89466666666667	0.097078658625189	53	n	1	1 night
2020-06-19T14:55:16.460Z	40.46	0.09696679077341	652	n	1	1 night
2020-06-19T14:55:15.356Z	39.356	0.0969201957813	635	n	1	1 night
2020-06-19T14:54:37.129333Z	1.12933333333333	0.096777669215804	21	n	1	1 night
2020-06-19T14:54:50.698667Z	14.6986666666667	0.096718865423298	238	n	1	1 night
2020-06-19T14:54:37.648Z	1.648	0.096611696309355	33	n	1	1 night
2020-06-19T14:55:01.680Z	25.68	0.096569897170746	407	n	1	1 night
2020-06-19T14:55:06.652Z	30.652	0.096477483833073	489	n	1	1 night
2020-06-19T14:54:36.749333Z	0.749333333333333	0.096435414869785	14	n	1	1 night
2020-06-19T14:55:26.646667Z	50.6466666666667	0.0962868522256	812	n	1	1 night
2020-06-19T14:55:28.756Z	52.756	0.096209570972367	844	n	1	1 night
2020-06-19T14:55:12.657333Z	36.6573333333333	0.096208813493648	591	n	1	1 night
2020-06-19T14:55:15.974667Z	39.9746666666667	0.096201833520033	644	n	1	1 night
2020-06-19T14:55:01.065333Z	25.0653333333333	0.096136564731032	396	n	1	1 night
2020-06-19T14:54:47.278667Z	11.2786666666667	0.096132994378832	180	n	1	1 night
2020-06-19T14:54:54.529333Z	18.5293333333333	0.096127592655037	297	n	1	1 night
2020-06-19T14:55:11.782667Z	35.7826666666667	0.096088736816318	577	n	1	1 night
2020-06-19T14:55:12.358667Z	36.3586666666667	0.095856334504802	586	n	1	1 night
2020-06-19T14:55:28.936Z	52.936	0.095819973267549	847	n	1	1 night
2020-06-19T14:55:16.410667Z	40.4106666666667	0.09578938432545	651	n	1	1 night
2020-06-19T14:55:31.522667Z	55.5226666666667	0.09578684684955	885	n	1	1 night
2020-06-19T14:55:10.436Z	34.436	0.095782076567111	554	n	1	1 night
2020-06-19T14:54:41.998667Z	5.99866666666667	0.095765677166118	100	n	1	1 night
2020-06-19T14:55:00.196Z	24.196	0.095713879636504	381	n	1	1 night
2020-06-19T14:55:25.746667Z	49.7466666666667	0.09566791250255	798	n	1	1 night
2020-06-19T14:55:34.108Z	58.108	0.095596536655109	930	n	1	1 night
2020-06-19T14:54:49.542667Z	13.5426666666667	0.095481680105698	219	n	1	1 night
2020-06-19T14:54:42.274667Z	6.27466666666667	0.095303397448629	104	n	1	1 night
2020-06-19T14:55:32.573333Z	56.5733333333333	0.095199919296295	904	n	1	1 night
2020-06-19T14:55:05.969333Z	29.9693333333333	0.09512421191138	478	n	1	1 night
2020-06-19T14:54:55.208Z	19.208	0.095037933706717	306	n	1	1 night
2020-06-19T14:54:58.610667Z	22.6106666666667	0.094897485836576	357	n	1	1 night
2020-06-19T14:55:35.710667Z	59.7106666666667	0.094868557638691	956	n	1	1 night
2020-06-19T14:55:18.892Z	42.892	0.094796027598353	692	n	1	1 night
2020-06-19T14:55:33.270667Z	57.2706666666667	0.094686983350766	916	n	1	1 night
2020-06-19T14:55:18.218667Z	42.2186666666667	0.09461972320312	681	n	1	1 night
2020-06-19T14:55:28.998667Z	52.9986666666667	0.094613872145305	848	n	1	1 night
2020-06-19T14:55:32.336Z	56.336	0.094545926993874	899	n	1	1 night
2020-06-19T14:54:58.578667Z	22.5786666666667	0.094421936845646	356	n	1	1 night
2020-06-19T14:55:33.497333Z	57.4973333333333	0.094411224204923	920	n	1	1 night
2020-06-19T14:54:38.990667Z	2.99066666666667	0.094360823089443	55	n	1	1 night
2020-06-19T14:54:38.686667Z	2.68666666666667	0.09427762590475	49	n	1	1 night
2020-06-19T14:55:28.881333Z	52.8813333333333	0.09422871488276	846	n	1	1 night
2020-06-19T14:54:58.980Z	22.98	0.094147577655432	362	n	1	1 night
2020-06-19T14:55:08.477333Z	32.4773333333333	0.094082645018856	523	n	1	1 night
2020-06-19T14:55:23.817333Z	47.8173333333333	0.094004340837336	769	n	1	1 night
2020-06-19T14:55:18.138667Z	42.1386666666667	0.093929409936032	680	n	1	1 night
2020-06-19T14:55:33.784Z	57.784	0.093889834795248	924	n	1	1 night
2020-06-19T14:54:54.749333Z	18.7493333333333	0.093848685031048	301	n	1	1 night
2020-06-19T14:54:39.925333Z	3.92533333333333	0.093791284774594	68	n	1	1 night
2020-06-19T14:54:47.092Z	11.092	0.09372010943713	177	n	1	1 night
2020-06-19T14:54:53.168Z	17.168	0.093680320274068	274	n	1	1 night
2020-06-19T14:55:35.556Z	59.556	0.093644595803363	953	n	1	1 night
2020-06-19T14:54:41.084Z	5.084	0.093574835104529	84	n	1	1 night
2020-06-19T14:55:32.941333Z	56.9413333333333	0.093561734701338	910	n	1	1 night
2020-06-19T14:55:15.061333Z	39.0613333333333	0.093540717920277	630	n	1	1 night
2020-06-19T14:54:42.470667Z	6.47066666666667	0.093537122070151	107	n	1	1 night
2020-06-19T14:54:43.618667Z	7.61866666666667	0.093494319551948	122	n	1	1 night
2020-06-19T14:55:33.050667Z	57.0506666666667	0.093477666985016	912	n	1	1 night
2020-06-19T14:55:09.472Z	33.472	0.093475515957502	538	n	1	1 night
2020-06-19T14:55:07.764Z	31.764	0.09337449299835	510	n	1	1 night
2020-06-19T14:54:49.921333Z	13.9213333333333	0.093342422789253	225	n	1	1 night
2020-06-19T14:54:47.469333Z	11.4693333333333	0.093261002566242	184	n	1	1 night
2020-06-19T14:55:01.922667Z	25.9226666666667	0.09322654062121	411	n	1	1 night
2020-06-19T14:54:43.650667Z	7.65066666666667	0.093116030043928	123	n	1	1 night
2020-06-19T14:54:53.017333Z	17.0173333333333	0.09302399575929	272	n	1	1 night
2020-06-19T14:54:48.001333Z	12.0013333333333	0.092770214229499	194	n	1	1 night
2020-06-19T14:54:38.476Z	2.476	0.092325880109067	46	n	1	1 night
2020-06-19T14:55:17.125333Z	41.1253333333333	0.092189992551856	663	n	1	1 night
2020-06-19T14:54:41.281333Z	5.28133333333333	0.092166994470025	88	n	1	1 night
2020-06-19T14:55:11.877333Z	35.8773333333333	0.092129969643692	579	n	1	1 night
2020-06-19T14:54:53.577333Z	17.5773333333333	0.092050792111852	282	n	1	1 night
2020-06-19T14:55:16.026667Z	40.0266666666667	0.092046257661451	645	n	1	1 night
2020-06-19T14:54:49.577333Z	13.5773333333333	0.091863046223461	220	n	1	1 night
2020-06-19T14:55:33.918667Z	57.9186666666667	0.091859164975638	926	n	1	1 night
2020-06-19T14:54:41.576Z	5.576	0.0917032581247	92	n	1	1 night
2020-06-19T14:54:37.290667Z	1.29066666666667	0.091601429642471	24	n	1	1 night
2020-06-19T14:54:44.602667Z	8.60266666666667	0.091577428627061	138	n	1	1 night
2020-06-19T14:54:38.158667Z	2.15866666666667	0.091503341029232	41	n	1	1 night
2020-06-19T14:55:17.002667Z	41.0026666666667	0.091277449150624	661	n	1	1 night
2020-06-19T14:54:57.102667Z	21.1026666666667	0.090791722162519	336	n	1	1 night
2020-06-19T14:55:15.936Z	39.936	0.090646653368985	643	n	1	1 night
2020-06-19T14:55:19.541333Z	43.5413333333333	0.090541324136822	702	n	1	1 night
2020-06-19T14:54:56.694667Z	20.6946666666667	0.090489552080637	328	n	1	1 night
2020-06-19T14:55:21.644Z	45.644	0.090447816940982	737	n	1	1 night
2020-06-19T14:55:20.064Z	44.064	0.090393222009194	712	n	1	1 night
2020-06-19T14:55:15.312Z	39.312	0.090289146040689	634	n	1	1 night
2020-06-19T14:55:25.404Z	49.404	0.090245991111074	793	n	1	1 night
2020-06-19T14:54:48.474667Z	12.4746666666667	0.090112517399491	203	n	1	1 night
2020-06-19T14:55:26.034667Z	50.0346666666667	0.090076719741044	803	n	1	1 night
2020-06-19T14:54:55.900Z	19.9	0.089898473490655	316	n	1	1 night
2020-06-19T14:54:41.714667Z	5.71466666666667	0.089853534335975	95	n	1	1 night
2020-06-19T14:54:41.198667Z	5.19866666666667	0.0895793346379	86	n	1	1 night
2020-06-19T14:54:37.614667Z	1.61466666666667	0.089527582313741	32	n	1	1 night
2020-06-19T14:54:37.580Z	1.58	0.089184997487132	31	n	1	1 night
2020-06-19T14:55:04.772Z	28.772	0.089110136132754	457	n	1	1 night
2020-06-19T14:55:16.536Z	40.536	0.088867925789142	653	n	1	1 night
2020-06-19T14:55:22.185333Z	46.1853333333333	0.088485177372515	746	n	1	1 night
2020-06-19T14:55:35.965333Z	59.9653333333333	0.088051768261593	960	n	1	1 night
2020-06-19T14:54:47.560Z	11.56	0.088026139879249	186	n	1	1 night
2020-06-19T14:55:14.004Z	38.004	0.087911637991155	613	n	1	1 night
2020-06-19T14:55:05.678667Z	29.6786666666667	0.087848952917865	474	n	1	1 night
2020-06-19T14:54:49.818667Z	13.8186666666667	0.087728338963876	223	n	1	1 night
2020-06-19T14:54:59.721333Z	23.7213333333333	0.087492794589021	373	n	1	1 night
2020-06-19T14:55:22.558667Z	46.5586666666667	0.087326345968137	751	n	1	1 night
2020-06-19T14:55:16.573333Z	40.5733333333333	0.087076895798658	654	n	1	1 night
2020-06-19T14:55:05.926667Z	29.9266666666667	0.086713856890747	477	n	1	1 night
2020-06-19T14:54:37.181333Z	1.18133333333333	0.085918919603417	22	n	1	1 night
2020-06-19T14:55:03.670667Z	27.6706666666667	0.085432452826269	440	n	1	1 night
2020-06-19T14:55:20.929333Z	44.9293333333333	0.085379400228623	727	n	1	1 night
2020-06-19T14:54:44.649333Z	8.64933333333333	0.08419217538123	139	n	1	1 night
2020-06-19T14:55:02.600Z	26.6	0.084161247444976	421	n	1	1 night
2020-06-19T14:55:01.245333Z	25.2453333333333	0.081536994684411	398	n	1	1 night
2020-06-19T14:54:55.568Z	19.568	0.081126269706095	312	n	1	1 night
2020-06-19T14:54:39.554667Z	3.55466666666667	0.074820439276062	62	n	1	1 night
2020-06-19T14:54:51.958667Z	15.9586666666667	0.169179345414288	257	y	2	1 night
2020-06-19T14:54:51.793333Z	15.7933333333333	0.168083606189506	254	y	2	1 night
2020-06-19T14:54:52.029333Z	16.0293333333333	0.165571281346093	258	y	2	1 night
2020-06-19T14:54:51.610667Z	15.6106666666667	0.162269373652733	252	y	2	1 night
2020-06-19T14:54:52.108Z	16.108	0.160452822199419	259	y	2	1 night
2020-06-19T14:54:51.525333Z	15.5253333333333	0.156951015953113	251	y	2	1 night
2020-06-19T14:54:51.702667Z	15.7026666666667	0.153278351599786	253	y	2	1 night
2020-06-19T14:55:17.650667Z	41.6506666666667	0.153138447920829	700	n	2	1 night
2020-06-19T14:54:51.338667Z	15.3386666666667	0.144812295079225	248	y	2	1 night
2020-06-19T14:54:59.409333Z	23.4093333333333	0.143645706816316	387	y	2	1 night
2020-06-19T14:54:51.404Z	15.404	0.141246732404246	249	y	2	1 night
2020-06-19T14:55:02.818667Z	26.8186666666667	0.140437265891727	448	n	2	1 night
2020-06-19T14:55:26.820Z	50.82	0.140299871414437	847	n	2	1 night
2020-06-19T14:55:22.965333Z	46.9653333333333	0.139522394750422	786	n	2	1 night
2020-06-19T14:54:55.748Z	19.748	0.138783427256604	322	n	2	1 night
2020-06-19T14:54:49.614667Z	13.6146666666667	0.137472597731151	221	n	2	1 night
2020-06-19T14:54:39.358667Z	3.35866666666667	0.136874225057404	57	n	2	1 night
2020-06-19T14:54:41.908Z	5.908	0.136779674755329	98	n	2	1 night
2020-06-19T14:55:10.570667Z	34.5706666666667	0.13543746034762	580	n	2	1 night
2020-06-19T14:55:19.702667Z	43.7026666666667	0.135382623736816	734	n	2	1 night
2020-06-19T14:54:55.200Z	19.2	0.135158491656374	314	n	2	1 night
2020-06-19T14:54:38.798667Z	2.79866666666667	0.134941298723157	47	n	2	1 night
2020-06-19T14:54:37.940Z	1.94	0.134712012888042	34	n	2	1 night
2020-06-19T14:55:07.324Z	31.324	0.133703439298818	523	n	2	1 night
2020-06-19T14:54:50.742667Z	14.7426666666667	0.132403501208018	240	n	2	1 night
2020-06-19T14:54:52.450667Z	16.4506666666667	0.132138799530102	265	y	2	1 night
2020-06-19T14:55:20.954667Z	44.9546666666667	0.131568943098866	754	n	2	1 night
2020-06-19T14:55:06.856Z	30.856	0.131549156640641	515	n	2	1 night
2020-06-19T14:54:52.320Z	16.32	0.131153715631222	263	n	2	1 night
2020-06-19T14:54:46.274667Z	10.2746666666667	0.130877312319204	165	n	2	1 night
2020-06-19T14:55:02.118667Z	26.1186666666667	0.130852325514621	435	n	2	1 night
2020-06-19T14:55:05.030667Z	29.0306666666667	0.130512606041297	485	n	2	1 night
2020-06-19T14:55:31.093333Z	55.0933333333333	0.129798288193569	920	n	2	1 night
2020-06-19T14:54:45.425333Z	9.42533333333333	0.129516441667963	152	n	2	1 night
2020-06-19T14:54:43.596Z	7.596	0.129052807211367	124	n	2	1 night
2020-06-19T14:54:44.177333Z	8.17733333333333	0.128973312303281	132	n	2	1 night
2020-06-19T14:55:18.504Z	42.504	0.128585907493601	715	n	2	1 night
2020-06-19T14:54:37.845333Z	1.84533333333333	0.128321740398263	33	n	2	1 night
2020-06-19T14:54:54.290667Z	18.2906666666667	0.128196365784901	297	n	2	1 night
2020-06-19T14:55:23.956Z	47.956	0.128055906261093	801	n	2	1 night
2020-06-19T14:55:28.522667Z	52.5226666666667	0.127891028155216	871	n	2	1 night
2020-06-19T14:54:51.046667Z	15.0466666666667	0.127865813113543	243	n	2	1 night
2020-06-19T14:54:46.552Z	10.552	0.127629708982229	169	n	2	1 night
2020-06-19T14:54:56.270667Z	20.2706666666667	0.127547775739638	333	n	2	1 night
2020-06-19T14:54:45.110667Z	9.11066666666667	0.127141498864015	149	n	2	1 night
2020-06-19T14:55:08.352Z	32.352	0.127058674716185	539	n	2	1 night
2020-06-19T14:55:24.452Z	48.452	0.12679901393811	809	n	2	1 night
2020-06-19T14:54:36.841333Z	0.841333333333333	0.126406371243012	15	n	2	1 night
2020-06-19T14:55:00.468Z	24.468	0.126313936165829	406	n	2	1 night
2020-06-19T14:54:43.838667Z	7.83866666666667	0.126253151329228	128	n	2	1 night
2020-06-19T14:54:44.389333Z	8.38933333333333	0.126178428813266	136	n	2	1 night
2020-06-19T14:55:24.222667Z	48.2226666666667	0.126000387379744	805	n	2	1 night
2020-06-19T14:54:51.441333Z	15.4413333333333	0.125838980009693	250	n	2	1 night
2020-06-19T14:54:40.796Z	4.796	0.125774682841466	80	n	2	1 night
2020-06-19T14:55:24.125333Z	48.1253333333333	0.125668624932034	804	n	2	1 night
2020-06-19T14:55:10.486667Z	34.4866666666667	0.125342869952951	578	n	2	1 night
2020-06-19T14:54:44.969333Z	8.96933333333333	0.125285917844858	146	n	2	1 night
2020-06-19T14:54:42.830667Z	6.83066666666667	0.12524392866494	112	n	2	1 night
2020-06-19T14:55:26.689333Z	50.6893333333333	0.124938820576816	845	n	2	1 night
2020-06-19T14:54:55.492Z	19.492	0.124864955861679	319	n	2	1 night
2020-06-19T14:55:27.668Z	51.668	0.124580597332323	860	n	2	1 night
2020-06-19T14:55:21.914667Z	45.9146666666667	0.124383588114897	769	n	2	1 night
2020-06-19T14:54:47.813333Z	11.8133333333333	0.1242058934158	189	n	2	1 night
2020-06-19T14:54:41.489333Z	5.48933333333333	0.124104835716556	91	n	2	1 night
2020-06-19T14:55:07.660Z	31.66	0.124088781887723	529	n	2	1 night
2020-06-19T14:54:51.894667Z	15.8946666666667	0.124081280157367	256	n	2	1 night
2020-06-19T14:54:57.872Z	21.872	0.124060398700196	359	n	2	1 night
2020-06-19T14:55:32.412Z	56.412	0.124021518476119	942	n	2	1 night
2020-06-19T14:55:28.144Z	52.144	0.123882516023331	866	n	2	1 night
2020-06-19T14:54:53.212Z	17.212	0.123743980968086	279	n	2	1 night
2020-06-19T14:55:28.264Z	52.264	0.123598699430422	867	n	2	1 night
2020-06-19T14:55:21.538667Z	45.5386666666667	0.123506297300151	763	n	2	1 night
2020-06-19T14:55:31.557333Z	55.5573333333333	0.123430195394023	928	n	2	1 night
2020-06-19T14:55:28.060Z	52.06	0.123218226492369	865	n	2	1 night
2020-06-19T14:55:04.457333Z	28.4573333333333	0.123108251467921	474	n	2	1 night
2020-06-19T14:55:17.740Z	41.74	0.123048617292903	701	n	2	1 night
2020-06-19T14:54:43.968Z	7.968	0.123003671311131	130	n	2	1 night
2020-06-19T14:55:31.940Z	55.94	0.123000894906306	935	n	2	1 night
2020-06-19T14:55:10.937333Z	34.9373333333333	0.122954654617207	585	n	2	1 night
2020-06-19T14:55:30.298667Z	54.2986666666667	0.122913996030994	905	n	2	1 night
2020-06-19T14:55:17.217333Z	41.2173333333333	0.122794890905534	693	n	2	1 night
2020-06-19T14:55:15.406667Z	39.4066666666667	0.122739581844567	662	n	2	1 night
2020-06-19T14:55:31.057333Z	55.0573333333333	0.122531664296149	919	n	2	1 night
2020-06-19T14:54:39.497333Z	3.49733333333333	0.12237632985894	59	n	2	1 night
2020-06-19T14:55:16.658667Z	40.6586666666667	0.122312205076936	685	n	2	1 night
2020-06-19T14:54:57.340Z	21.34	0.122208184194878	349	n	2	1 night
2020-06-19T14:54:40.194667Z	4.19466666666667	0.122177871525214	71	n	2	1 night
2020-06-19T14:55:09.082667Z	33.0826666666667	0.122125044265777	552	n	2	1 night
2020-06-19T14:54:49.126667Z	13.1266666666667	0.121986046126451	214	n	2	1 night
2020-06-19T14:55:33.124Z	57.124	0.121737625042463	954	n	2	1 night
2020-06-19T14:55:02.592Z	26.592	0.121710262019559	444	n	2	1 night
2020-06-19T14:55:05.088Z	29.088	0.121624049411637	486	n	2	1 night
2020-06-19T14:55:29.485333Z	53.4853333333333	0.121619913572123	889	n	2	1 night
2020-06-19T14:55:08.212Z	32.212	0.121603390612262	537	n	2	1 night
2020-06-19T14:55:02.966667Z	26.9666666666667	0.121492291479134	451	n	2	1 night
2020-06-19T14:54:49.338667Z	13.3386666666667	0.121452857052476	217	n	2	1 night
2020-06-19T14:54:40.438667Z	4.43866666666667	0.121322207066443	76	n	2	1 night
2020-06-19T14:54:36.786667Z	0.786666666666667	0.121089561884657	14	n	2	1 night
2020-06-19T14:54:39.836Z	3.836	0.120993289962217	65	n	2	1 night
2020-06-19T14:54:59.294667Z	23.2946666666667	0.120933126697775	386	n	2	1 night
2020-06-19T14:54:52.232Z	16.232	0.120922962665729	261	n	2	1 night
2020-06-19T14:54:53.793333Z	17.7933333333333	0.12069555826158	288	n	2	1 night
2020-06-19T14:55:32.276Z	56.276	0.12068586957403	941	n	2	1 night
2020-06-19T14:55:12.245333Z	36.2453333333333	0.120677219305682	608	n	2	1 night
2020-06-19T14:54:48.308Z	12.308	0.120667138621608	198	n	2	1 night
2020-06-19T14:54:49.710667Z	13.7106666666667	0.120460640456558	223	n	2	1 night
2020-06-19T14:55:01.541333Z	25.5413333333333	0.120289483552395	425	n	2	1 night
2020-06-19T14:54:53.826667Z	17.8266666666667	0.120257796458495	289	n	2	1 night
2020-06-19T14:54:41.832Z	5.832	0.120134893998451	97	n	2	1 night
2020-06-19T14:54:46.133333Z	10.1333333333333	0.119797774398891	164	n	2	1 night
2020-06-19T14:54:37.497333Z	1.49733333333333	0.119785605583032	27	n	2	1 night
2020-06-19T14:54:54.653333Z	18.6533333333333	0.119643196911548	305	n	2	1 night
2020-06-19T14:54:57.608Z	21.608	0.119614360922453	354	n	2	1 night
2020-06-19T14:55:35.088Z	59.088	0.119582398965166	990	n	2	1 night
2020-06-19T14:55:13.360Z	37.36	0.119570755655804	628	n	2	1 night
2020-06-19T14:55:25.302667Z	49.3026666666667	0.119569815459973	822	n	2	1 night
2020-06-19T14:54:48.780Z	12.78	0.119561268819044	207	n	2	1 night
2020-06-19T14:54:39.313333Z	3.31333333333333	0.119509399749432	56	n	2	1 night
2020-06-19T14:54:57.968Z	21.968	0.119468035218599	361	n	2	1 night
2020-06-19T14:55:16.604Z	40.604	0.119345650312091	684	n	2	1 night
2020-06-19T14:54:54.102667Z	18.1026666666667	0.119255210634318	295	n	2	1 night
2020-06-19T14:54:42.940Z	6.94	0.119221088621385	114	n	2	1 night
2020-06-19T14:54:41.186667Z	5.18666666666667	0.11913274664776	88	n	2	1 night
2020-06-19T14:55:03.896Z	27.896	0.119061676088537	465	n	2	1 night
2020-06-19T14:55:13.810667Z	37.8106666666667	0.11900304148724	636	n	2	1 night
2020-06-19T14:54:40.282667Z	4.28266666666667	0.118953102024982	73	n	2	1 night
2020-06-19T14:55:26.885333Z	50.8853333333333	0.118952727745383	848	n	2	1 night
2020-06-19T14:54:52.601333Z	16.6013333333333	0.118872433652919	267	n	2	1 night
2020-06-19T14:54:36.641333Z	0.641333333333333	0.118818132114207	12	n	2	1 night
2020-06-19T14:54:40.536Z	4.536	0.11878768283357	77	n	2	1 night
2020-06-19T14:55:11.569333Z	35.5693333333333	0.118726570778052	597	n	2	1 night
2020-06-19T14:55:19.733333Z	43.7333333333333	0.118720983858246	735	n	2	1 night
2020-06-19T14:55:06.892Z	30.892	0.11862938123225	516	n	2	1 night
2020-06-19T14:54:59.070667Z	23.0706666666667	0.118602101103143	381	n	2	1 night
2020-06-19T14:55:08.613333Z	32.6133333333333	0.118582842566486	543	n	2	1 night
2020-06-19T14:55:29.950667Z	53.9506666666667	0.118510214673998	897	n	2	1 night
2020-06-19T14:55:07.457333Z	31.4573333333333	0.118422178068629	526	n	2	1 night
2020-06-19T14:55:05.761333Z	29.7613333333333	0.118398094622012	497	n	2	1 night
2020-06-19T14:55:19.818667Z	43.8186666666667	0.118359269678869	737	n	2	1 night
2020-06-19T14:54:52.378667Z	16.3786666666667	0.118233664035224	264	n	2	1 night
2020-06-19T14:55:31.017333Z	55.0173333333333	0.118202677201995	918	n	2	1 night
2020-06-19T14:55:34.824Z	58.824	0.118154429742709	986	n	2	1 night
2020-06-19T14:54:38.714667Z	2.71466666666667	0.118082583789349	46	n	2	1 night
2020-06-19T14:55:32.466667Z	56.4666666666667	0.118065585148382	943	n	2	1 night
2020-06-19T14:54:49.512Z	13.512	0.117956696914472	220	n	2	1 night
2020-06-19T14:54:54.009333Z	18.0093333333333	0.11795078316525	293	n	2	1 night
2020-06-19T14:54:59.702667Z	23.7026666666667	0.117898571711323	393	n	2	1 night
2020-06-19T14:54:56.926667Z	20.9266666666667	0.117822040038334	344	n	2	1 night
2020-06-19T14:54:47.120Z	11.12	0.117708026797033	178	n	2	1 night
2020-06-19T14:55:31.606667Z	55.6066666666667	0.117614153686974	929	n	2	1 night
2020-06-19T14:55:01.422667Z	25.4226666666667	0.117481593473268	422	n	2	1 night
2020-06-19T14:55:12.804Z	36.804	0.117370674084019	618	n	2	1 night
2020-06-19T14:54:57.554667Z	21.5546666666667	0.117345632408592	353	n	2	1 night
2020-06-19T14:54:57.409333Z	21.4093333333333	0.117182847166677	350	n	2	1 night
2020-06-19T14:54:38.385333Z	2.38533333333333	0.1171518118678	41	n	2	1 night
2020-06-19T14:55:10.674667Z	34.6746666666667	0.117082077503648	581	n	2	1 night
2020-06-19T14:55:19.066667Z	43.0666666666667	0.116812667323222	724	n	2	1 night
2020-06-19T14:55:21.301333Z	45.3013333333333	0.116738561076661	760	n	2	1 night
2020-06-19T14:55:16.357333Z	40.3573333333333	0.116702449954395	679	n	2	1 night
2020-06-19T14:55:26.190667Z	50.1906666666667	0.116684310990539	838	n	2	1 night
2020-06-19T14:54:48.176Z	12.176	0.116585972590651	195	n	2	1 night
2020-06-19T14:55:24.912Z	48.912	0.116570376446885	816	n	2	1 night
2020-06-19T14:55:25.878667Z	49.8786666666667	0.116552902027909	832	n	2	1 night
2020-06-19T14:54:49.384Z	13.384	0.116518520174506	218	n	2	1 night
2020-06-19T14:54:55.242667Z	19.2426666666667	0.116422553184124	315	n	2	1 night
2020-06-19T14:55:02.352Z	26.352	0.116347368660277	439	n	2	1 night
2020-06-19T14:54:52.262667Z	16.2626666666667	0.116341422566426	262	n	2	1 night
2020-06-19T14:54:47.690667Z	11.6906666666667	0.116332306871381	187	n	2	1 night
2020-06-19T14:55:25.918667Z	49.9186666666667	0.116239178785111	833	n	2	1 night
2020-06-19T14:55:02.504Z	26.504	0.116209234060465	442	n	2	1 night
2020-06-19T14:55:09.941333Z	33.9413333333333	0.116189531643604	568	n	2	1 night
2020-06-19T14:55:01.952Z	25.952	0.116125387734895	433	n	2	1 night
2020-06-19T14:55:07.380Z	31.38	0.116066260141365	524	n	2	1 night
2020-06-19T14:55:25.081333Z	49.0813333333333	0.115972064793831	819	n	2	1 night
2020-06-19T14:54:40.077333Z	4.07733333333333	0.115907365605415	69	n	2	1 night
2020-06-19T14:54:45.502667Z	9.50266666666667	0.115895147963713	154	n	2	1 night
2020-06-19T14:54:48.884Z	12.884	0.115882987085744	209	n	2	1 night
2020-06-19T14:55:29.032Z	53.032	0.115870200564264	881	n	2	1 night
2020-06-19T14:55:12.613333Z	36.6133333333333	0.115869413181323	614	n	2	1 night
2020-06-19T14:55:19.930667Z	43.9306666666667	0.115846292127296	738	n	2	1 night
2020-06-19T14:55:14.836Z	38.836	0.115654379408626	654	n	2	1 night
2020-06-19T14:55:05.538667Z	29.5386666666667	0.115605377342317	492	n	2	1 night
2020-06-19T14:54:50.133333Z	14.1333333333333	0.115513831163112	230	n	2	1 night
2020-06-19T14:55:09.209333Z	33.2093333333333	0.115505608553358	554	n	2	1 night
2020-06-19T14:54:51.218667Z	15.2186666666667	0.115499331747078	246	n	2	1 night
2020-06-19T14:54:55.654667Z	19.6546666666667	0.115473073152865	321	n	2	1 night
2020-06-19T14:54:40.116Z	4.116	0.115462940503255	70	n	2	1 night
2020-06-19T14:54:54.986667Z	18.9866666666667	0.11540738876418	310	n	2	1 night
2020-06-19T14:55:26.592Z	50.592	0.115373165972057	844	n	2	1 night
2020-06-19T14:55:32.068Z	56.068	0.115316097341846	937	n	2	1 night
2020-06-19T14:54:37.405333Z	1.40533333333333	0.115289796951037	26	n	2	1 night
2020-06-19T14:55:03.245333Z	27.2453333333333	0.115274767113393	455	n	2	1 night
2020-06-19T14:54:46.477333Z	10.4773333333333	0.11525240211239	168	n	2	1 night
2020-06-19T14:54:54.354667Z	18.3546666666667	0.115208711694351	298	n	2	1 night
2020-06-19T14:55:03.404Z	27.404	0.115107897562786	457	n	2	1 night
2020-06-19T14:55:31.429333Z	55.4293333333333	0.11509852405806	926	n	2	1 night
2020-06-19T14:55:35.640Z	59.64	0.115081415199388	1001	n	2	1 night
2020-06-19T14:55:10.996Z	34.996	0.115051088108348	586	n	2	1 night
2020-06-19T14:55:21.173333Z	45.1733333333333	0.11502710569147	758	n	2	1 night
2020-06-19T14:55:19.478667Z	43.4786666666667	0.114970283543888	731	n	2	1 night
2020-06-19T14:55:15.645333Z	39.6453333333333	0.114942325296829	666	n	2	1 night
2020-06-19T14:55:29.446667Z	53.4466666666667	0.114880500479664	888	n	2	1 night
2020-06-19T14:55:13.562667Z	37.5626666666667	0.114630574581316	631	n	2	1 night
2020-06-19T14:55:10.233333Z	34.2333333333333	0.114618927222475	573	n	2	1 night
2020-06-19T14:54:48.212Z	12.212	0.11458120253784	196	n	2	1 night
2020-06-19T14:54:56.066667Z	20.0666666666667	0.114560379733998	329	n	2	1 night
2020-06-19T14:54:36.250667Z	0.250666666666667	0.114504498432511	5	n	2	1 night
2020-06-19T14:55:12.461333Z	36.4613333333333	0.11450212078816	612	n	2	1 night
2020-06-19T14:55:01.736Z	25.736	0.114436683279229	429	n	2	1 night
2020-06-19T14:55:13.674667Z	37.6746666666667	0.11440904715927	634	n	2	1 night
2020-06-19T14:55:32.746667Z	56.7466666666667	0.114377144231663	947	n	2	1 night
2020-06-19T14:55:28.852Z	52.852	0.114370005791621	877	n	2	1 night
2020-06-19T14:55:06.102667Z	30.1026666666667	0.114335563204224	503	n	2	1 night
2020-06-19T14:54:39.232Z	3.232	0.114326766139929	54	n	2	1 night
2020-06-19T14:55:01.348Z	25.348	0.114305973999248	421	n	2	1 night
2020-06-19T14:54:42.774667Z	6.77466666666667	0.11429752042861	111	n	2	1 night
2020-06-19T14:55:02.216Z	26.216	0.11429666775817	437	n	2	1 night
2020-06-19T14:55:31.800Z	55.8	0.114294798217912	932	n	2	1 night
2020-06-19T14:55:34.300Z	58.3	0.114278166770397	977	n	2	1 night
2020-06-19T14:55:18.681333Z	42.6813333333333	0.114264893957337	718	n	2	1 night
2020-06-19T14:55:06.578667Z	30.5786666666667	0.114247490193761	511	n	2	1 night
2020-06-19T14:55:04.516Z	28.516	0.114237756804654	475	n	2	1 night
2020-06-19T14:54:57.224Z	21.224	0.114224152393924	348	n	2	1 night
2020-06-19T14:54:40.660Z	4.66	0.114194930467142	78	n	2	1 night
2020-06-19T14:54:38.074667Z	2.07466666666667	0.114192739308981	36	n	2	1 night
2020-06-19T14:55:15.204Z	39.204	0.114068564249252	658	n	2	1 night
2020-06-19T14:55:27.342667Z	51.3426666666667	0.11399747369841	856	n	2	1 night
2020-06-19T14:55:04.690667Z	28.6906666666667	0.113990818634445	478	n	2	1 night
2020-06-19T14:55:17.970667Z	41.9706666666667	0.113981256371025	705	n	2	1 night
2020-06-19T14:55:16.498667Z	40.4986666666667	0.113879560507958	682	n	2	1 night
2020-06-19T14:54:53.304Z	17.304	0.113872261855995	281	n	2	1 night
2020-06-19T14:54:52.538667Z	16.5386666666667	0.113868042313114	266	n	2	1 night
2020-06-19T14:54:50.928Z	14.928	0.113854392767535	241	n	2	1 night
2020-06-19T14:54:50.073333Z	14.0733333333333	0.113845793972481	229	n	2	1 night
2020-06-19T14:55:00.078667Z	24.0786666666667	0.113843687284579	400	n	2	1 night
2020-06-19T14:54:47.593333Z	11.5933333333333	0.113807771672085	185	n	2	1 night
2020-06-19T14:55:23.636Z	47.636	0.113792579527081	797	n	2	1 night
2020-06-19T14:55:06.468Z	30.468	0.113784608268562	510	n	2	1 night
2020-06-19T14:54:50.481333Z	14.4813333333333	0.113686948198227	236	n	2	1 night
2020-06-19T14:55:10.145333Z	34.1453333333333	0.113683491407259	572	n	2	1 night
2020-06-19T14:55:07.853333Z	31.8533333333333	0.113676105288486	532	n	2	1 night
2020-06-19T14:54:59.118667Z	23.1186666666667	0.113612196083183	382	n	2	1 night
2020-06-19T14:55:09.798667Z	33.7986666666667	0.113556012972272	564	n	2	1 night
2020-06-19T14:55:22.073333Z	46.0733333333333	0.113526742595994	771	n	2	1 night
2020-06-19T14:54:41.593333Z	5.59333333333333	0.113514674149881	93	n	2	1 night
2020-06-19T14:55:34.260Z	58.26	0.113491956777932	976	n	2	1 night
2020-06-19T14:54:40.241333Z	4.24133333333333	0.113449094339387	72	n	2	1 night
2020-06-19T14:54:55.980Z	19.98	0.113442384110365	327	n	2	1 night
2020-06-19T14:55:00.040Z	24.04	0.113410248128248	399	n	2	1 night
2020-06-19T14:54:49.214667Z	13.2146666666667	0.113400019068041	215	n	2	1 night
2020-06-19T14:54:53.122667Z	17.1226666666667	0.113390458886713	278	n	2	1 night
2020-06-19T14:55:25.040Z	49.04	0.113280375454488	818	n	2	1 night
2020-06-19T14:55:16.462667Z	40.4626666666667	0.113223879080301	681	n	2	1 night
2020-06-19T14:54:36.196Z	0.196	0.11320754330179	4	n	2	1 night
2020-06-19T14:55:25.985333Z	49.9853333333333	0.113197935987469	834	n	2	1 night
2020-06-19T14:55:08.524Z	32.524	0.113188995919395	542	n	2	1 night
2020-06-19T14:54:43.670667Z	7.67066666666667	0.113179122780507	125	n	2	1 night
2020-06-19T14:55:34.904Z	58.904	0.113150307675468	987	n	2	1 night
2020-06-19T14:55:33.998667Z	57.9986666666667	0.113141872888289	971	n	2	1 night
2020-06-19T14:55:29.890667Z	53.8906666666667	0.11308496982952	896	n	2	1 night
2020-06-19T14:55:23.461333Z	47.4613333333333	0.112950466223876	794	n	2	1 night
2020-06-19T14:55:13.262667Z	37.2626666666667	0.11293477669004	627	n	2	1 night
2020-06-19T14:54:44.705333Z	8.70533333333333	0.112875207537204	142	n	2	1 night
2020-06-19T14:55:25.634667Z	49.6346666666667	0.112849917531448	828	n	2	1 night
2020-06-19T14:55:20.318667Z	44.3186666666667	0.112848132123948	745	n	2	1 night
2020-06-19T14:55:22.608Z	46.608	0.112832311858475	780	n	2	1 night
2020-06-19T14:55:26.722667Z	50.7226666666667	0.112829137036096	846	n	2	1 night
2020-06-19T14:54:56.878667Z	20.8786666666667	0.112812515540863	343	n	2	1 night
2020-06-19T14:55:17.057333Z	41.0573333333333	0.112791145600344	691	n	2	1 night
2020-06-19T14:54:58.114667Z	22.1146666666667	0.112734126064226	364	n	2	1 night
2020-06-19T14:55:09.032Z	33.032	0.112708260132911	551	n	2	1 night
2020-06-19T14:55:08.316Z	32.316	0.112678042940033	538	n	2	1 night
2020-06-19T14:54:49.986667Z	13.9866666666667	0.112676135498693	228	n	2	1 night
2020-06-19T14:55:16.762667Z	40.7626666666667	0.112629490414061	686	n	2	1 night
2020-06-19T14:55:34.182667Z	58.1826666666667	0.112589680581488	974	n	2	1 night
2020-06-19T14:55:21.640Z	45.64	0.112582461777997	764	n	2	1 night
2020-06-19T14:55:03.184Z	27.184	0.112555413714645	454	n	2	1 night
2020-06-19T14:55:15.828Z	39.828	0.112483423951053	669	n	2	1 night
2020-06-19T14:54:52.906667Z	16.9066666666667	0.112460984497073	274	n	2	1 night
2020-06-19T14:54:41.394667Z	5.39466666666667	0.112425793623885	90	n	2	1 night
2020-06-19T14:55:06.025333Z	30.0253333333333	0.112267359519236	501	n	2	1 night
2020-06-19T14:54:55.940Z	19.94	0.112253542451188	326	n	2	1 night
2020-06-19T14:54:45.638667Z	9.63866666666667	0.112247424616971	155	n	2	1 night
2020-06-19T14:55:12.866667Z	36.8666666666667	0.112210105242618	620	n	2	1 night
2020-06-19T14:54:39.650667Z	3.65066666666667	0.11216167821001	62	n	2	1 night
2020-06-19T14:55:01.921333Z	25.9213333333333	0.112078492935501	432	n	2	1 night
2020-06-19T14:55:01.596Z	25.596	0.11207334998794	426	n	2	1 night
2020-06-19T14:55:24.806667Z	48.8066666666667	0.112061764126608	815	n	2	1 night
2020-06-19T14:55:20.025333Z	44.0253333333333	0.112044214077025	739	n	2	1 night
2020-06-19T14:55:13.016Z	37.016	0.112035412286006	623	n	2	1 night
2020-06-19T14:54:41.314667Z	5.31466666666667	0.112026924177321	89	n	2	1 night
2020-06-19T14:55:14.508Z	38.508	0.111976754256416	647	n	2	1 night
2020-06-19T14:54:46.038667Z	10.0386666666667	0.111947301498253	162	n	2	1 night
2020-06-19T14:55:32.202667Z	56.2026666666667	0.111916367932079	940	n	2	1 night
2020-06-19T14:55:20.566667Z	44.5666666666667	0.111911803411659	748	n	2	1 night
2020-06-19T14:55:17.592Z	41.592	0.111873011140172	699	n	2	1 night
2020-06-19T14:55:07.754667Z	31.7546666666667	0.111768572344134	530	n	2	1 night
2020-06-19T14:54:44.297333Z	8.29733333333333	0.111741382800241	135	n	2	1 night
2020-06-19T14:55:03.328Z	27.328	0.111725446469694	456	n	2	1 night
2020-06-19T14:55:29.350667Z	53.3506666666667	0.111697545165943	886	n	2	1 night
2020-06-19T14:55:26.964Z	50.964	0.111575770033277	849	n	2	1 night
2020-06-19T14:54:47.850667Z	11.8506666666667	0.111398693739189	190	n	2	1 night
2020-06-19T14:55:07.581333Z	31.5813333333333	0.111367277530203	528	n	2	1 night
2020-06-19T14:54:53.365333Z	17.3653333333333	0.111355679810316	282	n	2	1 night
2020-06-19T14:54:39.528Z	3.528	0.111256218548707	60	n	2	1 night
2020-06-19T14:54:59.448Z	23.448	0.111247968226237	388	n	2	1 night
2020-06-19T14:54:50.322667Z	14.3226666666667	0.111232185253535	234	n	2	1 night
2020-06-19T14:55:21.712Z	45.712	0.111222810518485	765	n	2	1 night
2020-06-19T14:55:09.534667Z	33.5346666666667	0.111159348323089	559	n	2	1 night
2020-06-19T14:55:34.642667Z	58.6426666666667	0.111138624907547	983	n	2	1 night
2020-06-19T14:55:34.405333Z	58.4053333333333	0.111111935442719	979	n	2	1 night
2020-06-19T14:54:58.580Z	22.58	0.111109650001044	371	n	2	1 night
2020-06-19T14:55:19.350667Z	43.3506666666667	0.111096389705627	729	n	2	1 night
2020-06-19T14:55:05.449333Z	29.4493333333333	0.111077935972815	491	n	2	1 night
2020-06-19T14:55:30.817333Z	54.8173333333333	0.11101317472796	915	n	2	1 night
2020-06-19T14:55:25.354667Z	49.3546666666667	0.111010634700224	823	n	2	1 night
2020-06-19T14:55:35.436Z	59.436	0.111006358585252	997	n	2	1 night
2020-06-19T14:54:54.810667Z	18.8106666666667	0.110936530624444	308	n	2	1 night
2020-06-19T14:55:28.944Z	52.944	0.110931408467279	879	n	2	1 night
2020-06-19T14:55:19.440Z	43.44	0.110926667659801	730	n	2	1 night
2020-06-19T14:55:18.234667Z	42.2346666666667	0.11088085425038	711	n	2	1 night
2020-06-19T14:55:20.288Z	44.288	0.110824698581768	744	n	2	1 night
2020-06-19T14:55:23.744Z	47.744	0.110744742717071	799	n	2	1 night
2020-06-19T14:55:04.352Z	28.352	0.110719692800719	473	n	2	1 night
2020-06-19T14:54:43.132Z	7.132	0.110647189632036	117	n	2	1 night
2020-06-19T14:55:02.697333Z	26.6973333333333	0.110635427578125	446	n	2	1 night
2020-06-19T14:55:34.680Z	58.68	0.11060679837351	984	n	2	1 night
2020-06-19T14:55:00.532Z	24.532	0.110577260125405	407	n	2	1 night
2020-06-19T14:55:19.220Z	43.22	0.110555742434396	727	n	2	1 night
2020-06-19T14:55:29.604Z	53.604	0.110522053413531	891	n	2	1 night
2020-06-19T14:55:27.821333Z	51.8213333333333	0.110513626719196	862	n	2	1 night
2020-06-19T14:55:32.542667Z	56.5426666666667	0.110499454931034	944	n	2	1 night
2020-06-19T14:55:09.162667Z	33.1626666666667	0.110494047282906	553	n	2	1 night
2020-06-19T14:54:58.852Z	22.852	0.110483077149141	377	n	2	1 night
2020-06-19T14:55:10.269333Z	34.2693333333333	0.11046987256093	574	n	2	1 night
2020-06-19T14:54:49.036Z	13.036	0.110435684528449	212	n	2	1 night
2020-06-19T14:54:41.789333Z	5.78933333333333	0.110412021103553	96	n	2	1 night
2020-06-19T14:54:58.029333Z	22.0293333333333	0.110387850943417	362	n	2	1 night
2020-06-19T14:55:05.218667Z	29.2186666666667	0.110350154926936	488	n	2	1 night
2020-06-19T14:54:46.902667Z	10.9026666666667	0.110281039700232	175	n	2	1 night
2020-06-19T14:55:13.136Z	37.136	0.110268177617323	624	n	2	1 night
2020-06-19T14:54:42.162667Z	6.16266666666667	0.110225156797416	103	n	2	1 night
2020-06-19T14:55:11.181333Z	35.1813333333333	0.110184385336271	589	n	2	1 night
2020-06-19T14:55:27.589333Z	51.5893333333333	0.110155889068763	859	n	2	1 night
2020-06-19T14:54:36.470667Z	0.470666666666667	0.110119806910276	9	n	2	1 night
2020-06-19T14:55:27.010667Z	51.0106666666667	0.110108106069283	850	n	2	1 night
2020-06-19T14:55:12.705333Z	36.7053333333333	0.110082357777682	616	n	2	1 night
2020-06-19T14:55:05.572Z	29.572	0.110051687132891	493	n	2	1 night
2020-06-19T14:54:36.032Z	0.032	0.110045275560767	1	n	2	1 night
2020-06-19T14:55:21.969333Z	45.9693333333333	0.1100334276305	770	n	2	1 night
2020-06-19T14:55:30.386667Z	54.3866666666667	0.109983783274605	907	n	2	1 night
2020-06-19T14:54:39.194667Z	3.19466666666667	0.109973430776505	53	n	2	1 night
2020-06-19T14:55:20.826667Z	44.8266666666667	0.109953181997466	752	n	2	1 night
2020-06-19T14:55:22.573333Z	46.5733333333333	0.109946580211959	779	n	2	1 night
2020-06-19T14:55:19.169333Z	43.1693333333333	0.109921967822969	726	n	2	1 night
2020-06-19T14:54:58.309333Z	22.3093333333333	0.109911277293261	367	n	2	1 night
2020-06-19T14:54:36.386667Z	0.386666666666667	0.109883173093849	7	n	2	1 night
2020-06-19T14:55:01.702667Z	25.7026666666667	0.109879652629316	428	n	2	1 night
2020-06-19T14:55:30.178667Z	54.1786666666667	0.109857482216166	902	n	2	1 night
2020-06-19T14:55:31.873333Z	55.8733333333333	0.10979172783347	934	n	2	1 night
2020-06-19T14:54:49.260Z	13.26	0.109785707255771	216	n	2	1 night
2020-06-19T14:55:20.244Z	44.244	0.109754600374597	743	n	2	1 night
2020-06-19T14:55:00.853333Z	24.8533333333333	0.109717020407251	412	n	2	1 night
2020-06-19T14:54:43.925333Z	7.92533333333333	0.109704773912301	129	n	2	1 night
2020-06-19T14:54:48.829333Z	12.8293333333333	0.109659242444474	208	n	2	1 night
2020-06-19T14:55:23.197333Z	47.1973333333333	0.1096349027209	789	n	2	1 night
2020-06-19T14:55:09.572Z	33.572	0.109625969530918	560	n	2	1 night
2020-06-19T14:54:48.033333Z	12.0333333333333	0.109558984735627	193	n	2	1 night
2020-06-19T14:55:02.001333Z	26.0013333333333	0.109557933400404	434	n	2	1 night
2020-06-19T14:54:48.084Z	12.084	0.109531850765566	194	n	2	1 night
2020-06-19T14:54:56.716Z	20.716	0.109465663719627	340	n	2	1 night
2020-06-19T14:55:19.530667Z	43.5306666666667	0.109452785699215	732	n	2	1 night
2020-06-19T14:54:41.645333Z	5.64533333333333	0.109411758389111	94	n	2	1 night
2020-06-19T14:55:33.196Z	57.196	0.109361093374991	955	n	2	1 night
2020-06-19T14:55:30.061333Z	54.0613333333333	0.109350100246839	899	n	2	1 night
2020-06-19T14:54:44.898667Z	8.89866666666667	0.109323346983484	145	n	2	1 night
2020-06-19T14:55:05.848Z	29.848	0.109311749905221	498	n	2	1 night
2020-06-19T14:54:52.733333Z	16.7333333333333	0.109286950419898	270	n	2	1 night
2020-06-19T14:55:33.821333Z	57.8213333333333	0.109268322410999	967	n	2	1 night
2020-06-19T14:55:09.244Z	33.244	0.109265836467168	555	n	2	1 night
2020-06-19T14:54:38.321333Z	2.32133333333333	0.109227051386386	40	n	2	1 night
2020-06-19T14:55:01.826667Z	25.8266666666667	0.109215982325576	430	n	2	1 night
2020-06-19T14:55:25.814667Z	49.8146666666667	0.109205513105418	831	n	2	1 night
2020-06-19T14:55:23.697333Z	47.6973333333333	0.109084052394272	798	n	2	1 night
2020-06-19T14:54:36.161333Z	0.161333333333333	0.109058092479809	3	n	2	1 night
2020-06-19T14:54:48.921333Z	12.9213333333333	0.108987813895729	210	n	2	1 night
2020-06-19T14:55:26.550667Z	50.5506666666667	0.108973137629125	843	n	2	1 night
2020-06-19T14:54:57.742667Z	21.7426666666667	0.108970048878308	357	n	2	1 night
2020-06-19T14:55:13.604Z	37.604	0.108901412242271	632	n	2	1 night
2020-06-19T14:55:10.086667Z	34.0866666666667	0.108893371022751	571	n	2	1 night
2020-06-19T14:55:01.156Z	25.156	0.108891129895542	417	n	2	1 night
2020-06-19T14:55:34.138667Z	58.1386666666667	0.108879138010218	973	n	2	1 night
2020-06-19T14:55:26.021333Z	50.0213333333333	0.108863134457456	835	n	2	1 night
2020-06-19T14:55:29.074667Z	53.0746666666667	0.108838500495537	882	n	2	1 night
2020-06-19T14:55:06.937333Z	30.9373333333333	0.10883306972813	517	n	2	1 night
2020-06-19T14:54:54.612Z	18.612	0.108814700812016	304	n	2	1 night
2020-06-19T14:55:27.514667Z	51.5146666666667	0.108796474381876	858	n	2	1 night
2020-06-19T14:55:02.924Z	26.924	0.108713845045595	450	n	2	1 night
2020-06-19T14:55:08.064Z	32.064	0.108677230458945	535	n	2	1 night
2020-06-19T14:55:03.457333Z	27.4573333333333	0.108647663240339	458	n	2	1 night
2020-06-19T14:54:40.849333Z	4.84933333333333	0.108631108985006	81	n	2	1 night
2020-06-19T14:55:23.244Z	47.244	0.108623115897584	790	n	2	1 night
2020-06-19T14:55:13.418667Z	37.4186666666667	0.108619767362936	629	n	2	1 night
2020-06-19T14:54:48.386667Z	12.3866666666667	0.108612738326959	199	n	2	1 night
2020-06-19T14:55:34.468Z	58.468	0.108601890208806	980	n	2	1 night
2020-06-19T14:55:00.286667Z	24.2866666666667	0.108582283102102	404	n	2	1 night
2020-06-19T14:54:54.908Z	18.908	0.108510860498249	309	n	2	1 night
2020-06-19T14:54:42.121333Z	6.12133333333333	0.10850406038116	102	n	2	1 night
2020-06-19T14:54:57.936Z	21.936	0.108419637962265	360	n	2	1 night
2020-06-19T14:54:38.604Z	2.604	0.108390462308964	44	n	2	1 night
2020-06-19T14:55:04.173333Z	28.1733333333333	0.10838791766771	469	n	2	1 night
2020-06-19T14:55:22.734667Z	46.7346666666667	0.108360339421504	783	n	2	1 night
2020-06-19T14:55:18.716Z	42.716	0.108357962960521	719	n	2	1 night
2020-06-19T14:55:07.961333Z	31.9613333333333	0.108337584363568	534	n	2	1 night
2020-06-19T14:55:09.910667Z	33.9106666666667	0.108211469582296	567	n	2	1 night
2020-06-19T14:54:46.088Z	10.088	0.108178873087048	163	n	2	1 night
2020-06-19T14:55:05.132Z	29.132	0.108075421237986	487	n	2	1 night
2020-06-19T14:54:39.596Z	3.596	0.108032369707734	61	n	2	1 night
2020-06-19T14:55:17.486667Z	41.4866666666667	0.108023137390808	698	n	2	1 night
2020-06-19T14:54:48.478667Z	12.4786666666667	0.108010169103475	201	n	2	1 night
2020-06-19T14:55:18.321333Z	42.3213333333333	0.10796662990699	713	n	2	1 night
2020-06-19T14:55:04.949333Z	28.9493333333333	0.10795352578647	483	n	2	1 night
2020-06-19T14:54:52.194667Z	16.1946666666667	0.107938614624402	260	n	2	1 night
2020-06-19T14:54:36.082667Z	0.082666666666667	0.107919948781141	2	n	2	1 night
2020-06-19T14:54:53.966667Z	17.9666666666667	0.107823467252254	292	n	2	1 night
2020-06-19T14:55:16.278667Z	40.2786666666667	0.107773666664673	677	n	2	1 night
2020-06-19T14:55:08.837333Z	32.8373333333333	0.107737349505998	547	n	2	1 night
2020-06-19T14:55:14.712Z	38.712	0.107696184357001	652	n	2	1 night
2020-06-19T14:54:49.662667Z	13.6626666666667	0.107681388254002	222	n	2	1 night
2020-06-19T14:54:56.013333Z	20.0133333333333	0.107607211045449	328	n	2	1 night
2020-06-19T14:55:05.709333Z	29.7093333333333	0.10759626588257	496	n	2	1 night
2020-06-19T14:55:13.470667Z	37.4706666666667	0.107567057625015	630	n	2	1 night
2020-06-19T14:55:33.538667Z	57.5386666666667	0.107470347486809	962	n	2	1 night
2020-06-19T14:54:37.690667Z	1.69066666666667	0.107466815115929	31	n	2	1 night
2020-06-19T14:55:23.126667Z	47.1266666666667	0.10742040557903	788	n	2	1 night
2020-06-19T14:55:30.010667Z	54.0106666666667	0.107409479423093	898	n	2	1 night
2020-06-19T14:55:10.449333Z	34.4493333333333	0.107405173825887	577	n	2	1 night
2020-06-19T14:54:55.365333Z	19.3653333333333	0.107389159193782	317	n	2	1 night
2020-06-19T14:55:04.553333Z	28.5533333333333	0.107368729202408	476	n	2	1 night
2020-06-19T14:54:36.437333Z	0.437333333333333	0.107356226164252	8	n	2	1 night
2020-06-19T14:55:30.136Z	54.136	0.107313500030228	901	n	2	1 night
2020-06-19T14:54:48.684Z	12.684	0.107287476017085	206	n	2	1 night
2020-06-19T14:55:32.016Z	56.016	0.107267587958326	936	n	2	1 night
2020-06-19T14:55:02.450667Z	26.4506666666667	0.107241414683576	441	n	2	1 night
2020-06-19T14:55:06.248Z	30.248	0.107231391180594	506	n	2	1 night
2020-06-19T14:55:19.102667Z	43.1026666666667	0.107229309886784	725	n	2	1 night
2020-06-19T14:55:27.766667Z	51.7666666666667	0.107178308489929	861	n	2	1 night
2020-06-19T14:55:31.305333Z	55.3053333333333	0.107100030304223	924	n	2	1 night
2020-06-19T14:55:35.561333Z	59.5613333333333	0.107087213849283	999	n	2	1 night
2020-06-19T14:54:55.130667Z	19.1306666666667	0.107049121359569	313	n	2	1 night
2020-06-19T14:55:02.632Z	26.632	0.107010053835806	445	n	2	1 night
2020-06-19T14:55:35.729333Z	59.7293333333333	0.106986897037968	1002	n	2	1 night
2020-06-19T14:55:10.741333Z	34.7413333333333	0.106968536156055	582	n	2	1 night
2020-06-19T14:55:21.417333Z	45.4173333333333	0.106950823380358	762	n	2	1 night
2020-06-19T14:55:16.242667Z	40.2426666666667	0.106926212329506	676	n	2	1 night
2020-06-19T14:55:15.548Z	39.548	0.10691869120777	665	n	2	1 night
2020-06-19T14:54:38.032Z	2.032	0.106880589631972	35	n	2	1 night
2020-06-19T14:55:22.342667Z	46.3426666666667	0.106880183373592	775	n	2	1 night
2020-06-19T14:54:36.892Z	0.892	0.106841205243541	16	n	2	1 night
2020-06-19T14:55:06.414667Z	30.4146666666667	0.106836528523254	509	n	2	1 night
2020-06-19T14:55:07.278667Z	31.2786666666667	0.106784887875142	522	n	2	1 night
2020-06-19T14:55:19Z	43	0.106772323053298	723	n	2	1 night
2020-06-19T14:55:35.400Z	59.4	0.106746532637887	996	n	2	1 night
2020-06-19T14:55:27.864Z	51.864	0.106703673717028	863	n	2	1 night
2020-06-19T14:55:03.798667Z	27.7986666666667	0.106696462853114	463	n	2	1 night
2020-06-19T14:55:23.509333Z	47.5093333333333	0.106693220642431	795	n	2	1 night
2020-06-19T14:55:18.826667Z	42.8266666666667	0.106688835811033	720	n	2	1 night
2020-06-19T14:55:25.456Z	49.456	0.106687396546285	825	n	2	1 night
2020-06-19T14:55:17.865333Z	41.8653333333333	0.106679408717027	704	n	2	1 night
2020-06-19T14:54:49.084Z	13.084	0.106667676668619	213	n	2	1 night
2020-06-19T14:55:06.805333Z	30.8053333333333	0.106622850417139	514	n	2	1 night
2020-06-19T14:55:13.744Z	37.744	0.106592663479188	635	n	2	1 night
2020-06-19T14:54:40.882667Z	4.88266666666667	0.106584648004451	82	n	2	1 night
2020-06-19T14:55:28.637333Z	52.6373333333333	0.106532700667167	873	n	2	1 night
2020-06-19T14:55:31.158667Z	55.1586666666667	0.106409570530655	921	n	2	1 night
2020-06-19T14:55:04.853333Z	28.8533333333333	0.106408228874053	481	n	2	1 night
2020-06-19T14:54:54.720Z	18.72	0.106401671469056	306	n	2	1 night
2020-06-19T14:55:10.341333Z	34.3413333333333	0.106397898973907	575	n	2	1 night
2020-06-19T14:54:58.405333Z	22.4053333333333	0.106381909663865	368	n	2	1 night
2020-06-19T14:55:31.680Z	55.68	0.106378124820614	930	n	2	1 night
2020-06-19T14:54:54.521333Z	18.5213333333333	0.106347509678279	302	n	2	1 night
2020-06-19T14:54:38.998667Z	2.99866666666667	0.10634087100795	50	n	2	1 night
2020-06-19T14:55:08.994667Z	32.9946666666667	0.106302041880066	550	n	2	1 night
2020-06-19T14:55:23.869333Z	47.8693333333333	0.106281262551216	800	n	2	1 night
2020-06-19T14:55:11.605333Z	35.6053333333333	0.106235083116218	598	n	2	1 night
2020-06-19T14:55:04.306667Z	28.3066666666667	0.10619880831404	472	n	2	1 night
2020-06-19T14:54:48.253333Z	12.2533333333333	0.106178224370148	197	n	2	1 night
2020-06-19T14:55:14.636Z	38.636	0.106175118537175	650	n	2	1 night
2020-06-19T14:54:57.120Z	21.12	0.10616097623754	347	n	2	1 night
2020-06-19T14:54:37.529333Z	1.52933333333333	0.106110405073437	28	n	2	1 night
2020-06-19T14:54:49.932Z	13.932	0.106067526374734	227	n	2	1 night
2020-06-19T14:55:18.861333Z	42.8613333333333	0.106065423849493	721	n	2	1 night
2020-06-19T14:55:11.937333Z	35.9373333333333	0.106033553071005	604	n	2	1 night
2020-06-19T14:54:43.298667Z	7.29866666666667	0.105992426508831	119	n	2	1 night
2020-06-19T14:54:39.708Z	3.708	0.10599193542908	63	n	2	1 night
2020-06-19T14:55:13.230667Z	37.2306666666667	0.105943074716509	626	n	2	1 night
2020-06-19T14:55:11.321333Z	35.3213333333333	0.105936201288843	592	n	2	1 night
2020-06-19T14:55:08.734667Z	32.7346666666667	0.105868262408143	545	n	2	1 night
2020-06-19T14:55:22.194667Z	46.1946666666667	0.10585790404711	773	n	2	1 night
2020-06-19T14:55:30.478667Z	54.4786666666667	0.105855204861211	909	n	2	1 night
2020-06-19T14:54:55.322667Z	19.3226666666667	0.105839064631728	316	n	2	1 night
2020-06-19T14:54:46.872Z	10.872	0.105823393388766	174	n	2	1 night
2020-06-19T14:55:35.018667Z	59.0186666666667	0.105812891588085	989	n	2	1 night
2020-06-19T14:55:11.532Z	35.532	0.105785965037953	596	n	2	1 night
2020-06-19T14:55:25.544Z	49.544	0.105769680342556	826	n	2	1 night
2020-06-19T14:55:09.606667Z	33.6066666666667	0.105751345062789	561	n	2	1 night
2020-06-19T14:55:30.438667Z	54.4386666666667	0.105736147725726	908	n	2	1 night
2020-06-19T14:54:43.538667Z	7.53866666666667	0.105657719039246	123	n	2	1 night
2020-06-19T14:55:06.197333Z	30.1973333333333	0.105583096838147	505	n	2	1 night
2020-06-19T14:55:07.493333Z	31.4933333333333	0.105565196469073	527	n	2	1 night
2020-06-19T14:55:21.370667Z	45.3706666666667	0.105549470554242	761	n	2	1 night
2020-06-19T14:55:15.730667Z	39.7306666666667	0.105522380175114	667	n	2	1 night
2020-06-19T14:55:08.782667Z	32.7826666666667	0.105506114477484	546	n	2	1 night
2020-06-19T14:54:44.816Z	8.816	0.105493905067977	144	n	2	1 night
2020-06-19T14:54:54.054667Z	18.0546666666667	0.105478136838693	294	n	2	1 night
2020-06-19T14:55:16.420Z	40.42	0.105454151511877	680	n	2	1 night
2020-06-19T14:54:56.333333Z	20.3333333333333	0.105425462627675	334	n	2	1 night
2020-06-19T14:54:54.449333Z	18.4493333333333	0.105407535667167	300	n	2	1 night
2020-06-19T14:55:35.189333Z	59.1893333333333	0.105308601030634	992	n	2	1 night
2020-06-19T14:55:03.660Z	27.66	0.105301978677362	461	n	2	1 night
2020-06-19T14:54:50.389333Z	14.3893333333333	0.105299168738596	235	n	2	1 night
2020-06-19T14:54:40.705333Z	4.70533333333333	0.105294211132211	79	n	2	1 night
2020-06-19T14:54:59.530667Z	23.5306666666667	0.10528205068712	389	n	2	1 night
2020-06-19T14:55:06.066667Z	30.0666666666667	0.105278168687855	502	n	2	1 night
2020-06-19T14:55:15.044Z	39.044	0.105276157755135	656	n	2	1 night
2020-06-19T14:54:36.572Z	0.572	0.105218969278656	11	n	2	1 night
2020-06-19T14:54:48.518667Z	12.5186666666667	0.10516495073366	202	n	2	1 night
2020-06-19T14:55:14.121333Z	38.1213333333333	0.10511847853762	640	n	2	1 night
2020-06-19T14:55:20.413333Z	44.4133333333333	0.105118464275225	746	n	2	1 night
2020-06-19T14:55:01.069333Z	25.0693333333333	0.105085876080209	415	n	2	1 night
2020-06-19T14:54:39.412Z	3.412	0.105081402196813	58	n	2	1 night
2020-06-19T14:55:34.229333Z	58.2293333333333	0.104995325543157	975	n	2	1 night
2020-06-19T14:55:12.962667Z	36.9626666666667	0.104963420465285	622	n	2	1 night
2020-06-19T14:54:58.157333Z	22.1573333333333	0.104892317138031	365	n	2	1 night
2020-06-19T14:54:56.121333Z	20.1213333333333	0.104884346101931	330	n	2	1 night
2020-06-19T14:55:14.976Z	38.976	0.104847307995169	655	n	2	1 night
2020-06-19T14:54:39.069333Z	3.06933333333333	0.10484385433189	51	n	2	1 night
2020-06-19T14:55:30.766667Z	54.7666666666667	0.104805048814861	914	n	2	1 night
2020-06-19T14:54:54.225333Z	18.2253333333333	0.104728671450756	296	n	2	1 night
2020-06-19T14:54:50.597333Z	14.5973333333333	0.104719629494066	239	n	2	1 night
2020-06-19T14:55:19.609333Z	43.6093333333333	0.104713730657504	733	n	2	1 night
2020-06-19T14:54:36.937333Z	0.937333333333333	0.104691985503691	17	n	2	1 night
2020-06-19T14:54:45.970667Z	9.97066666666667	0.104691035496442	161	n	2	1 night
2020-06-19T14:55:34.604Z	58.604	0.104675246172309	982	n	2	1 night
2020-06-19T14:55:28.434667Z	52.4346666666667	0.104622577711544	869	n	2	1 night
2020-06-19T14:55:02.254667Z	26.2546666666667	0.104609019953677	438	n	2	1 night
2020-06-19T14:55:35.962667Z	59.9626666666667	0.104596322006026	1007	n	2	1 night
2020-06-19T14:55:02.849333Z	26.8493333333333	0.104555161105708	449	n	2	1 night
2020-06-19T14:54:56.601333Z	20.6013333333333	0.104538202545506	338	n	2	1 night
2020-06-19T14:54:58.808Z	22.808	0.104528113242085	376	n	2	1 night
2020-06-19T14:54:41.052Z	5.052	0.104494457834859	85	n	2	1 night
2020-06-19T14:55:01.117333Z	25.1173333333333	0.10449231156213	416	n	2	1 night
2020-06-19T14:54:47.749333Z	11.7493333333333	0.104482305086826	188	n	2	1 night
2020-06-19T14:55:31.522667Z	55.5226666666667	0.104481686875276	927	n	2	1 night
2020-06-19T14:55:00.120Z	24.12	0.104441384284137	401	n	2	1 night
2020-06-19T14:55:11.853333Z	35.8533333333333	0.104438983370539	602	n	2	1 night
2020-06-19T14:54:39.961333Z	3.96133333333333	0.104438115850329	67	n	2	1 night
2020-06-19T14:55:26.509333Z	50.5093333333333	0.104404886152106	842	n	2	1 night
2020-06-19T14:54:39.262667Z	3.26266666666667	0.104384484379405	55	n	2	1 night
2020-06-19T14:54:45.468Z	9.468	0.104374625521489	153	n	2	1 night
2020-06-19T14:55:15.866667Z	39.8666666666667	0.104354837000047	670	n	2	1 night
2020-06-19T14:54:57.693333Z	21.6933333333333	0.104353577490263	356	n	2	1 night
2020-06-19T14:55:29.834667Z	53.8346666666667	0.104292632310583	895	n	2	1 night
2020-06-19T14:54:38.173333Z	2.17333333333333	0.104251691478245	37	n	2	1 night
2020-06-19T14:55:01.644Z	25.644	0.104247482192645	427	n	2	1 night
2020-06-19T14:54:43.052Z	7.052	0.104243230453421	115	n	2	1 night
2020-06-19T14:55:22.665333Z	46.6653333333333	0.104231149082151	781	n	2	1 night
2020-06-19T14:54:37.753333Z	1.75333333333333	0.104224624793641	32	n	2	1 night
2020-06-19T14:54:42.058667Z	6.05866666666667	0.104194654556232	101	n	2	1 night
2020-06-19T14:54:53.530667Z	17.5306666666667	0.104179681440137	284	n	2	1 night
2020-06-19T14:54:42.410667Z	6.41066666666667	0.104161540982472	107	n	2	1 night
2020-06-19T14:55:00.946667Z	24.9466666666667	0.104107826845073	413	n	2	1 night
2020-06-19T14:55:30.228Z	54.228	0.104090181855469	903	n	2	1 night
2020-06-19T14:54:44.768Z	8.768	0.104077446824592	143	n	2	1 night
2020-06-19T14:54:56.420Z	20.42	0.104066963981408	335	n	2	1 night
2020-06-19T14:55:20.716Z	44.716	0.103979484024122	750	n	2	1 night
2020-06-19T14:55:01.285333Z	25.2853333333333	0.103961646418496	420	n	2	1 night
2020-06-19T14:55:15.309333Z	39.3093333333333	0.103947148334666	660	n	2	1 night
2020-06-19T14:55:28.401333Z	52.4013333333333	0.103925549716385	868	n	2	1 night
2020-06-19T14:54:47.266667Z	11.2666666666667	0.103912007409051	180	n	2	1 night
2020-06-19T14:54:36.540Z	0.54	0.103910321453051	10	n	2	1 night
2020-06-19T14:55:35.901333Z	59.9013333333333	0.103902799097864	1006	n	2	1 night
2020-06-19T14:55:31.728Z	55.728	0.103863659478027	931	n	2	1 night
2020-06-19T14:55:09.385333Z	33.3853333333333	0.103856617441305	556	n	2	1 night
2020-06-19T14:54:42.237333Z	6.23733333333333	0.103841956599625	104	n	2	1 night
2020-06-19T14:55:06.133333Z	30.1333333333333	0.103827796659092	504	n	2	1 night
2020-06-19T14:55:33.500Z	57.5	0.103817162421907	961	n	2	1 night
2020-06-19T14:55:18.597333Z	42.5973333333333	0.103739234364016	717	n	2	1 night
2020-06-19T14:55:16.872Z	40.872	0.103677869472797	687	n	2	1 night
2020-06-19T14:54:42.708Z	6.708	0.103675775842551	110	n	2	1 night
2020-06-19T14:54:57.813333Z	21.8133333333333	0.103659553508946	358	n	2	1 night
2020-06-19T14:55:16.952Z	40.952	0.103654052161305	689	n	2	1 night
2020-06-19T14:55:18.004Z	42.004	0.103620382895689	706	n	2	1 night
2020-06-19T14:55:10.521333Z	34.5213333333333	0.10361096476389	579	n	2	1 night
2020-06-19T14:55:18.052Z	42.052	0.103609591242446	707	n	2	1 night
2020-06-19T14:54:43.794667Z	7.79466666666667	0.103606619013163	127	n	2	1 night
2020-06-19T14:55:08.698667Z	32.6986666666667	0.103572122374314	544	n	2	1 night
2020-06-19T14:54:53.666667Z	17.6666666666667	0.103556243175225	286	n	2	1 night
2020-06-19T14:54:50.566667Z	14.5666666666667	0.103536060435832	238	n	2	1 night
2020-06-19T14:55:25.598667Z	49.5986666666667	0.103533681294361	827	n	2	1 night
2020-06-19T14:54:56.510667Z	20.5106666666667	0.103476614643871	336	n	2	1 night
2020-06-19T14:55:21.876Z	45.876	0.103455528028706	768	n	2	1 night
2020-06-19T14:54:59.154667Z	23.1546666666667	0.103445967995715	383	n	2	1 night
2020-06-19T14:55:01.233333Z	25.2333333333333	0.10342352480406	419	n	2	1 night
2020-06-19T14:55:27.420Z	51.42	0.103412781791162	857	n	2	1 night
2020-06-19T14:55:04.758667Z	28.7586666666667	0.103397005021589	479	n	2	1 night
2020-06-19T14:54:45.832Z	9.832	0.103339402972205	159	n	2	1 night
2020-06-19T14:54:59.874667Z	23.8746666666667	0.103316580813673	396	n	2	1 night
2020-06-19T14:54:36.718667Z	0.718666666666667	0.103306115593394	13	n	2	1 night
2020-06-19T14:54:53.488Z	17.488	0.103297862207692	283	n	2	1 night
2020-06-19T14:55:28.725333Z	52.7253333333333	0.103218389205816	875	n	2	1 night
2020-06-19T14:55:12.553333Z	36.5533333333333	0.10321564620866	613	n	2	1 night
2020-06-19T14:54:40.336Z	4.336	0.103191945574875	74	n	2	1 night
2020-06-19T14:55:08.962667Z	32.9626666666667	0.103176955278335	549	n	2	1 night
2020-06-19T14:54:52.817333Z	16.8173333333333	0.103169743328977	272	n	2	1 night
2020-06-19T14:54:46.625333Z	10.6253333333333	0.103129216555404	170	n	2	1 night
2020-06-19T14:55:02.185333Z	26.1853333333333	0.103107948120677	436	n	2	1 night
2020-06-19T14:54:56.234667Z	20.2346666666667	0.10308985900503	332	n	2	1 night
2020-06-19T14:55:33.636Z	57.636	0.103082310663324	964	n	2	1 night
2020-06-19T14:55:15.958667Z	39.9586666666667	0.103045528100019	672	n	2	1 night
2020-06-19T14:55:15.517333Z	39.5173333333333	0.10301714320205	664	n	2	1 night
2020-06-19T14:54:51.009333Z	15.0093333333333	0.103015360794881	242	n	2	1 night
2020-06-19T14:54:43.212Z	7.212	0.102936254370491	118	n	2	1 night
2020-06-19T14:54:36.292Z	0.292	0.102913507025243	6	n	2	1 night
2020-06-19T14:54:41.962667Z	5.96266666666667	0.102890827454318	99	n	2	1 night
2020-06-19T14:54:52.785333Z	16.7853333333333	0.102883080244987	271	n	2	1 night
2020-06-19T14:54:56.809333Z	20.8093333333333	0.102797603540248	341	n	2	1 night
2020-06-19T14:55:20.078667Z	44.0786666666667	0.102784388116955	740	n	2	1 night
2020-06-19T14:54:45.006667Z	9.00666666666667	0.102756194516047	147	n	2	1 night
2020-06-19T14:55:34.970667Z	58.9706666666667	0.102750834509662	988	n	2	1 night
2020-06-19T14:55:07.890667Z	31.8906666666667	0.102742907813576	533	n	2	1 night
2020-06-19T14:54:56.845333Z	20.8453333333333	0.102739835733635	342	n	2	1 night
2020-06-19T14:54:37.125333Z	1.12533333333333	0.102701718207124	21	n	2	1 night
2020-06-19T14:55:34.522667Z	58.5226666666667	0.102699061183769	981	n	2	1 night
2020-06-19T14:54:50.190667Z	14.1906666666667	0.102653205938146	231	n	2	1 night
2020-06-19T14:55:00.706667Z	24.7066666666667	0.102596853270701	409	n	2	1 night
2020-06-19T14:54:58.621333Z	22.6213333333333	0.102559261464828	372	n	2	1 night
2020-06-19T14:55:05.965333Z	29.9653333333333	0.102552530850516	500	n	2	1 night
2020-06-19T14:55:12.834667Z	36.8346666666667	0.102551626050425	619	n	2	1 night
2020-06-19T14:55:06.348Z	30.348	0.10255054467347	508	n	2	1 night
2020-06-19T14:54:38.286667Z	2.28666666666667	0.102518385199224	39	n	2	1 night
2020-06-19T14:54:53.896Z	17.896	0.102505111438606	291	n	2	1 night
2020-06-19T14:54:59.672Z	23.672	0.102504424339436	392	n	2	1 night
2020-06-19T14:55:04.802667Z	28.8026666666667	0.102493422405364	480	n	2	1 night
2020-06-19T14:54:45.685333Z	9.68533333333333	0.102493078173517	156	n	2	1 night
2020-06-19T14:55:12.902667Z	36.9026666666667	0.102467858012212	621	n	2	1 night
2020-06-19T14:55:23.317333Z	47.3173333333333	0.102456620933818	791	n	2	1 night
2020-06-19T14:55:30.338667Z	54.3386666666667	0.102425304594974	906	n	2	1 night
2020-06-19T14:55:24.286667Z	48.2866666666667	0.102418341588043	806	n	2	1 night
2020-06-19T14:55:04.013333Z	28.0133333333333	0.102412540139885	466	n	2	1 night
2020-06-19T14:55:29.553333Z	53.5533333333333	0.10235929791145	890	n	2	1 night
2020-06-19T14:55:31.376Z	55.376	0.102347994978176	925	n	2	1 night
2020-06-19T14:55:30.101333Z	54.1013333333333	0.102322965968725	900	n	2	1 night
2020-06-19T14:54:51.165333Z	15.1653333333333	0.102306414887054	245	n	2	1 night
2020-06-19T14:55:10.850667Z	34.8506666666667	0.102295481867179	584	n	2	1 night
2020-06-19T14:55:04.248Z	28.248	0.102232995458529	471	n	2	1 night
2020-06-19T14:55:07.426667Z	31.4266666666667	0.102218753295583	525	n	2	1 night
2020-06-19T14:55:04.613333Z	28.6133333333333	0.1022107868254	477	n	2	1 night
2020-06-19T14:55:12.414667Z	36.4146666666667	0.102147350454581	611	n	2	1 night
2020-06-19T14:55:30.261333Z	54.2613333333333	0.102127259862002	904	n	2	1 night
2020-06-19T14:55:16.049333Z	40.0493333333333	0.102118577029586	673	n	2	1 night
2020-06-19T14:55:28.780Z	52.78	0.101993727767269	876	n	2	1 night
2020-06-19T14:55:20.994667Z	44.9946666666667	0.101981056952135	755	n	2	1 night
2020-06-19T14:55:29.384Z	53.384	0.101954562342472	887	n	2	1 night
2020-06-19T14:54:42.372Z	6.372	0.101942685885193	106	n	2	1 night
2020-06-19T14:55:28.984Z	52.984	0.101939431359242	880	n	2	1 night
2020-06-19T14:54:45.313333Z	9.31333333333333	0.101928859822002	151	n	2	1 night
2020-06-19T14:55:15.773333Z	39.7733333333333	0.101827409654343	668	n	2	1 night
2020-06-19T14:54:55.876Z	19.876	0.101749081129423	325	n	2	1 night
2020-06-19T14:54:55.778667Z	19.7786666666667	0.10173307614721	323	n	2	1 night
2020-06-19T14:54:55.094667Z	19.0946666666667	0.101732471039316	312	n	2	1 night
2020-06-19T14:55:11.098667Z	35.0986666666667	0.101721367102284	588	n	2	1 night
2020-06-19T14:54:48.429333Z	12.4293333333333	0.101717188895846	200	n	2	1 night
2020-06-19T14:54:45.044Z	9.044	0.10163407230109	148	n	2	1 night
2020-06-19T14:54:47.170667Z	11.1706666666667	0.101629059678733	179	n	2	1 night
2020-06-19T14:54:48.998667Z	12.9986666666667	0.101609313332224	211	n	2	1 night
2020-06-19T14:54:44.517333Z	8.51733333333333	0.101591730453977	138	n	2	1 night
2020-06-19T14:54:54.780Z	18.78	0.101510452199972	307	n	2	1 night
2020-06-19T14:54:57.493333Z	21.4933333333333	0.10134960555341	352	n	2	1 night
2020-06-19T14:54:47.973333Z	11.9733333333333	0.101318970015085	192	n	2	1 night
2020-06-19T14:55:29.188Z	53.188	0.101259651899446	884	n	2	1 night
2020-06-19T14:55:30.877333Z	54.8773333333333	0.101257858218822	916	n	2	1 night
2020-06-19T14:55:14.549333Z	38.5493333333333	0.101235303421104	648	n	2	1 night
2020-06-19T14:54:54.484Z	18.484	0.101231697264728	301	n	2	1 night
2020-06-19T14:55:14.580Z	38.58	0.101217515707345	649	n	2	1 night
2020-06-19T14:55:32.106667Z	56.1066666666667	0.101147731865749	938	n	2	1 night
2020-06-19T14:55:07.232Z	31.232	0.101130619424474	521	n	2	1 night
2020-06-19T14:55:33.874667Z	57.8746666666667	0.10112194411242	968	n	2	1 night
2020-06-19T14:55:30.537333Z	54.5373333333333	0.101090693212659	910	n	2	1 night
2020-06-19T14:54:40.406667Z	4.40666666666667	0.100990461766631	75	n	2	1 night
2020-06-19T14:54:57.050667Z	21.0506666666667	0.100988424001963	346	n	2	1 night
2020-06-19T14:55:24.976Z	48.976	0.100911130521021	817	n	2	1 night
2020-06-19T14:54:37.312Z	1.312	0.100869501466493	24	n	2	1 night
2020-06-19T14:55:33.689333Z	57.6893333333333	0.100816132516667	965	n	2	1 night
2020-06-19T14:55:14.357333Z	38.3573333333333	0.100803118970365	644	n	2	1 night
2020-06-19T14:55:35.132Z	59.132	0.100778261270778	991	n	2	1 night
2020-06-19T14:55:30.640Z	54.64	0.100769024965074	912	n	2	1 night
2020-06-19T14:55:28.909333Z	52.9093333333333	0.100645391491799	878	n	2	1 night
2020-06-19T14:55:04.053333Z	28.0533333333333	0.100559764248671	467	n	2	1 night
2020-06-19T14:55:27.966667Z	51.9666666666667	0.100549390413561	864	n	2	1 night
2020-06-19T14:54:59.954667Z	23.9546666666667	0.100480983815663	398	n	2	1 night
2020-06-19T14:54:50.534667Z	14.5346666666667	0.100463208154359	237	n	2	1 night
2020-06-19T14:55:32.645333Z	56.6453333333333	0.100411287999238	946	n	2	1 night
2020-06-19T14:55:14.673333Z	38.6733333333333	0.100403384076944	651	n	2	1 night
2020-06-19T14:55:26.453333Z	50.4533333333333	0.100400711831606	841	n	2	1 night
2020-06-19T14:54:46.394667Z	10.3946666666667	0.100391597628599	167	n	2	1 night
2020-06-19T14:54:50.278667Z	14.2786666666667	0.100377748202448	233	n	2	1 night
2020-06-19T14:54:55.828Z	19.828	0.100335657961644	324	n	2	1 night
2020-06-19T14:55:11.417333Z	35.4173333333333	0.100321781790861	593	n	2	1 night
2020-06-19T14:55:25.248Z	49.248	0.100259262723294	821	n	2	1 night
2020-06-19T14:55:11.788Z	35.788	0.1002487309518	601	n	2	1 night
2020-06-19T14:55:35.353333Z	59.3533333333333	0.100213237692809	995	n	2	1 night
2020-06-19T14:55:20.908Z	44.908	0.100184694361773	753	n	2	1 night
2020-06-19T14:54:53.086667Z	17.0866666666667	0.100149872400318	277	n	2	1 night
2020-06-19T14:55:14.013333Z	38.0133333333333	0.100148196622608	639	n	2	1 night
2020-06-19T14:54:37.629333Z	1.62933333333333	0.100134330672335	30	n	2	1 night
2020-06-19T14:55:18.185333Z	42.1853333333333	0.1000425405909	710	n	2	1 night
2020-06-19T14:55:10.056Z	34.056	0.100035983363186	570	n	2	1 night
2020-06-19T14:55:28.606667Z	52.6066666666667	0.099967255329688	872	n	2	1 night
2020-06-19T14:55:16.561333Z	40.5613333333333	0.099885374798375	683	n	2	1 night
2020-06-19T14:54:49.422667Z	13.4226666666667	0.099765360862474	219	n	2	1 night
2020-06-19T14:55:30.596Z	54.596	0.099741541784014	911	n	2	1 night
2020-06-19T14:55:01.466667Z	25.4666666666667	0.099723440039934	423	n	2	1 night
2020-06-19T14:55:21.797333Z	45.7973333333333	0.09971940504848	767	n	2	1 night
2020-06-19T14:54:49.761333Z	13.7613333333333	0.099680992480704	224	n	2	1 night
2020-06-19T14:55:18.284Z	42.284	0.099678243967424	712	n	2	1 night
2020-06-19T14:55:06.653333Z	30.6533333333333	0.099655053415164	512	n	2	1 night
2020-06-19T14:55:31.837333Z	55.8373333333333	0.099645232005481	933	n	2	1 night
2020-06-19T14:55:27.208Z	51.208	0.09961270532509	853	n	2	1 night
2020-06-19T14:54:56.993333Z	20.9933333333333	0.099607700466046	345	n	2	1 night
2020-06-19T14:55:02.546667Z	26.5466666666667	0.0995840747719	443	n	2	1 night
2020-06-19T14:54:59.208Z	23.208	0.099580231818764	384	n	2	1 night
2020-06-19T14:55:13.894667Z	37.8946666666667	0.099552481374564	637	n	2	1 night
2020-06-19T14:55:05.365333Z	29.3653333333333	0.099502326793095	490	n	2	1 night
2020-06-19T14:55:03.094667Z	27.0946666666667	0.099489424067721	453	n	2	1 night
2020-06-19T14:55:26.320Z	50.32	0.099431844086195	840	n	2	1 night
2020-06-19T14:54:58.724Z	22.724	0.099417794975669	374	n	2	1 night
2020-06-19T14:54:50.224Z	14.224	0.099407589450919	232	n	2	1 night
2020-06-19T14:54:59.601333Z	23.6013333333333	0.099278058162818	390	n	2	1 night
2020-06-19T14:55:26.278667Z	50.2786666666667	0.099257224188245	839	n	2	1 night
2020-06-19T14:55:00.612Z	24.612	0.099202551194557	408	n	2	1 night
2020-06-19T14:55:32.953333Z	56.9533333333333	0.099179659032801	951	n	2	1 night
2020-06-19T14:55:28.468Z	52.468	0.099178151205237	870	n	2	1 night
2020-06-19T14:55:32.792Z	56.792	0.099137262485869	948	n	2	1 night
2020-06-19T14:55:16.120Z	40.12	0.099111306439941	675	n	2	1 night
2020-06-19T14:55:16.912Z	40.912	0.099065670081918	688	n	2	1 night
2020-06-19T14:55:01.201333Z	25.2013333333333	0.099038963812371	418	n	2	1 night
2020-06-19T14:54:37.212Z	1.212	0.099027232294802	23	n	2	1 night
2020-06-19T14:55:32.850667Z	56.8506666666667	0.099000656176041	949	n	2	1 night
2020-06-19T14:54:51.274667Z	15.2746666666667	0.098986142569625	247	n	2	1 night
2020-06-19T14:54:58.460Z	22.46	0.098850611713462	369	n	2	1 night
2020-06-19T14:55:10.013333Z	34.0133333333333	0.098819774933156	569	n	2	1 night
2020-06-19T14:54:43.762667Z	7.76266666666667	0.098789268476772	126	n	2	1 night
2020-06-19T14:55:09.873333Z	33.8733333333333	0.098787580882467	566	n	2	1 night
2020-06-19T14:55:04.996Z	28.996	0.098777045044602	484	n	2	1 night
2020-06-19T14:54:41.552Z	5.552	0.098735908790749	92	n	2	1 night
2020-06-19T14:54:39.101333Z	3.10133333333333	0.098717948834544	52	n	2	1 night
2020-06-19T14:55:05.662667Z	29.6626666666667	0.098632424864351	495	n	2	1 night
2020-06-19T14:55:04.109333Z	28.1093333333333	0.098604191330662	468	n	2	1 night
2020-06-19T14:55:27.096Z	51.096	0.098591869611005	851	n	2	1 night
2020-06-19T14:55:17.802667Z	41.8026666666667	0.098552440862982	703	n	2	1 night
2020-06-19T14:55:23.568Z	47.568	0.098552380085097	796	n	2	1 night
2020-06-19T14:55:22.245333Z	46.2453333333333	0.098550717616714	774	n	2	1 night
2020-06-19T14:55:17.377333Z	41.3773333333333	0.098546801617786	696	n	2	1 night
2020-06-19T14:55:15.468Z	39.468	0.098519374122089	663	n	2	1 night
2020-06-19T14:54:58.914667Z	22.9146666666667	0.098510887673149	378	n	2	1 night
2020-06-19T14:55:09.833333Z	33.8333333333333	0.098414286585708	565	n	2	1 night
2020-06-19T14:54:47.374667Z	11.3746666666667	0.098370922717325	182	n	2	1 night
2020-06-19T14:55:14.252Z	38.252	0.098335734352618	642	n	2	1 night
2020-06-19T14:54:58.662667Z	22.6626666666667	0.098326693197811	373	n	2	1 night
2020-06-19T14:54:53.244Z	17.244	0.098296271843738	280	n	2	1 night
2020-06-19T14:54:47.930667Z	11.9306666666667	0.098264411916515	191	n	2	1 night
2020-06-19T14:55:29.134667Z	53.1346666666667	0.098208062415617	883	n	2	1 night
2020-06-19T14:55:35.598667Z	59.5986666666667	0.098187654086757	1000	n	2	1 night
2020-06-19T14:54:40.033333Z	4.03333333333333	0.098176850369838	68	n	2	1 night
2020-06-19T14:55:32.596Z	56.596	0.098165535257609	945	n	2	1 night
2020-06-19T14:55:24.624Z	48.624	0.098151583061077	812	n	2	1 night
2020-06-19T14:55:13.636Z	37.636	0.09806661548319	633	n	2	1 night
2020-06-19T14:54:46.329333Z	10.3293333333333	0.098040862825503	166	n	2	1 night
2020-06-19T14:55:13.945333Z	37.9453333333333	0.098031196994349	638	n	2	1 night
2020-06-19T14:54:47.481333Z	11.4813333333333	0.097999152608147	184	n	2	1 night
2020-06-19T14:55:03.046667Z	27.0466666666667	0.097986490004586	452	n	2	1 night
2020-06-19T14:54:58.064Z	22.064	0.09797978129436	363	n	2	1 night
2020-06-19T14:55:09.465333Z	33.4653333333333	0.097917670009188	558	n	2	1 night
2020-06-19T14:55:24.677333Z	48.6773333333333	0.097905071742532	813	n	2	1 night
2020-06-19T14:55:14.754667Z	38.7546666666667	0.097885987652894	653	n	2	1 night
2020-06-19T14:55:11.890667Z	35.8906666666667	0.097776181847738	603	n	2	1 night
2020-06-19T14:55:35.770667Z	59.7706666666667	0.09765132388145	1003	n	2	1 night
2020-06-19T14:55:14.293333Z	38.2933333333333	0.097521756952338	643	n	2	1 night
2020-06-19T14:55:26.121333Z	50.1213333333333	0.097492797104815	837	n	2	1 night
2020-06-19T14:55:11.498667Z	35.4986666666667	0.09746341528646	595	n	2	1 night
2020-06-19T14:55:24.020Z	48.02	0.097440306342532	802	n	2	1 night
2020-06-19T14:54:56.565333Z	20.5653333333333	0.097426941043444	337	n	2	1 night
2020-06-19T14:54:48.554667Z	12.5546666666667	0.09741777007835	203	n	2	1 night
2020-06-19T14:54:39.792Z	3.792	0.09740732577089	64	n	2	1 night
2020-06-19T14:54:52.697333Z	16.6973333333333	0.097363625878616	269	n	2	1 night
2020-06-19T14:55:17.770667Z	41.7706666666667	0.097359992009104	702	n	2	1 night
2020-06-19T14:54:38.569333Z	2.56933333333333	0.097343445492866	43	n	2	1 night
2020-06-19T14:55:14.212Z	38.212	0.097277778353379	641	n	2	1 night
2020-06-19T14:55:34.049333Z	58.0493333333333	0.097261710073432	972	n	2	1 night
2020-06-19T14:55:04.918667Z	28.9186666666667	0.097213952113503	482	n	2	1 night
2020-06-19T14:55:33.348Z	57.348	0.097193639782781	958	n	2	1 night
2020-06-19T14:54:45.220Z	9.22	0.097127465515638	150	n	2	1 night
2020-06-19T14:55:07.034667Z	31.0346666666667	0.097122286940086	518	n	2	1 night
2020-06-19T14:54:48.600Z	12.6	0.097116398387031	204	n	2	1 night
2020-06-19T14:55:16.317333Z	40.3173333333333	0.097107156034226	678	n	2	1 night
2020-06-19T14:54:40.974667Z	4.97466666666667	0.097098594394178	83	n	2	1 night
2020-06-19T14:55:24.334667Z	48.3346666666667	0.097066715921335	807	n	2	1 night
2020-06-19T14:54:42.601333Z	6.60133333333333	0.097055768457119	109	n	2	1 night
2020-06-19T14:54:53.708Z	17.708	0.097034841279997	287	n	2	1 night
2020-06-19T14:55:11.701333Z	35.7013333333333	0.097021743080822	599	n	2	1 night
2020-06-19T14:54:41.013333Z	5.01333333333333	0.097009996948249	84	n	2	1 night
2020-06-19T14:55:12.109333Z	36.1093333333333	0.096956908928304	607	n	2	1 night
2020-06-19T14:55:35.805333Z	59.8053333333333	0.096950640135443	1004	n	2	1 night
2020-06-19T14:55:33.312Z	57.312	0.096872725837265	957	n	2	1 night
2020-06-19T14:54:49.877333Z	13.8773333333333	0.096840530668459	226	n	2	1 night
2020-06-19T14:54:55.048Z	19.048	0.096820668598997	311	n	2	1 night
2020-06-19T14:55:17.284Z	41.284	0.096808339352724	694	n	2	1 night
2020-06-19T14:55:21.073333Z	45.0733333333333	0.096795596580727	756	n	2	1 night
2020-06-19T14:55:06.304Z	30.304	0.096767247841928	507	n	2	1 night
2020-06-19T14:54:44.665333Z	8.66533333333333	0.096733825633034	141	n	2	1 night
2020-06-19T14:55:32.890667Z	56.8906666666667	0.096727282382829	950	n	2	1 night
2020-06-19T14:54:59.641333Z	23.6413333333333	0.096582346835338	391	n	2	1 night
2020-06-19T14:55:29.672Z	53.672	0.096536044215642	892	n	2	1 night
2020-06-19T14:55:22.418667Z	46.4186666666667	0.096515123855772	776	n	2	1 night
2020-06-19T14:54:57.445333Z	21.4453333333333	0.096378318501676	351	n	2	1 night
2020-06-19T14:55:29.730667Z	53.7306666666667	0.096311177347625	893	n	2	1 night
2020-06-19T14:55:11.745333Z	35.7453333333333	0.096284100492394	600	n	2	1 night
2020-06-19T14:54:44.452Z	8.452	0.096254022190204	137	n	2	1 night
2020-06-19T14:55:18.922667Z	42.9226666666667	0.096216778981629	722	n	2	1 night
2020-06-19T14:55:24.373333Z	48.3733333333333	0.096185242985138	808	n	2	1 night
2020-06-19T14:55:10.796Z	34.796	0.096176920616997	583	n	2	1 night
2020-06-19T14:54:46.737333Z	10.7373333333333	0.096088967053722	172	n	2	1 night
2020-06-19T14:54:54.560Z	18.56	0.095985588749157	303	n	2	1 night
2020-06-19T14:54:59.245333Z	23.2453333333333	0.095983774230246	385	n	2	1 night
2020-06-19T14:54:47.308Z	11.308	0.095981995828802	181	n	2	1 night
2020-06-19T14:54:37.364Z	1.364	0.095937187183018	25	n	2	1 night
2020-06-19T14:55:23.054667Z	47.0546666666667	0.095935895767636	787	n	2	1 night
2020-06-19T14:55:24.050667Z	48.0506666666667	0.095927512491398	803	n	2	1 night
2020-06-19T14:54:42.880Z	6.88	0.09590514123341	113	n	2	1 night
2020-06-19T14:55:22.153333Z	46.1533333333333	0.095845794049883	772	n	2	1 night
2020-06-19T14:55:05.333333Z	29.3333333333333	0.09583357081994	489	n	2	1 night
2020-06-19T14:54:38.468Z	2.468	0.095623889345584	42	n	2	1 night
2020-06-19T14:55:31.253333Z	55.2533333333333	0.095617425625855	923	n	2	1 night
2020-06-19T14:54:42.490667Z	6.49066666666667	0.095593750052174	108	n	2	1 night
2020-06-19T14:54:45.733333Z	9.73333333333333	0.09554360433118	157	n	2	1 night
2020-06-19T14:55:20.477333Z	44.4773333333333	0.095524218667703	747	n	2	1 night
2020-06-19T14:55:03.536Z	27.536	0.095478079957602	459	n	2	1 night
2020-06-19T14:54:46.798667Z	10.7986666666667	0.095463581121744	173	n	2	1 night
2020-06-19T14:55:32.141333Z	56.1413333333333	0.095437696796256	939	n	2	1 night
2020-06-19T14:55:11.053333Z	35.0533333333333	0.095432043821587	587	n	2	1 night
2020-06-19T14:55:16.085333Z	40.0853333333333	0.095418689976126	674	n	2	1 night
2020-06-19T14:55:31.206667Z	55.2066666666667	0.095391621974481	922	n	2	1 night
2020-06-19T14:54:47.424Z	11.424	0.095319143144153	183	n	2	1 night
2020-06-19T14:55:01.500Z	25.5	0.095315001395681	424	n	2	1 night
2020-06-19T14:55:20.134667Z	44.1346666666667	0.09530581436347	741	n	2	1 night
2020-06-19T14:55:20.193333Z	44.1933333333333	0.095285272725452	742	n	2	1 night
2020-06-19T14:54:43.380Z	7.38	0.095274922164441	120	n	2	1 night
2020-06-19T14:55:17.317333Z	41.3173333333333	0.095271821529656	695	n	2	1 night
2020-06-19T14:55:11.990667Z	35.9906666666667	0.095266534108511	605	n	2	1 night
2020-06-19T14:54:45.789333Z	9.78933333333333	0.095209752537624	158	n	2	1 night
2020-06-19T14:55:19.769333Z	43.7693333333333	0.095193740849031	736	n	2	1 night
2020-06-19T14:55:03.860Z	27.86	0.095174894223492	464	n	2	1 night
2020-06-19T14:55:29.228Z	53.228	0.095132135627691	885	n	2	1 night
2020-06-19T14:55:15.918667Z	39.9186666666667	0.095108220633056	671	n	2	1 night
2020-06-19T14:54:38.945333Z	2.94533333333333	0.095055217673892	49	n	2	1 night
2020-06-19T14:54:47.081333Z	11.0813333333333	0.094934038621492	177	n	2	1 night
2020-06-19T14:55:12.748Z	36.748	0.09485980825938	617	n	2	1 night
2020-06-19T14:55:26.077333Z	50.0773333333333	0.094859122828913	836	n	2	1 night
2020-06-19T14:55:24.742667Z	48.7426666666667	0.094832212920227	814	n	2	1 night
2020-06-19T14:54:47.636Z	11.636	0.094821587663793	186	n	2	1 night
2020-06-19T14:55:30.704Z	54.704	0.094814609358206	913	n	2	1 night
2020-06-19T14:54:53.618667Z	17.6186666666667	0.0947489941373	285	n	2	1 night
2020-06-19T14:55:23.429333Z	47.4293333333333	0.094710119904296	793	n	2	1 night
2020-06-19T14:54:54.417333Z	18.4173333333333	0.094701781600335	299	n	2	1 night
2020-06-19T14:55:28.685333Z	52.6853333333333	0.094651348891508	874	n	2	1 night
2020-06-19T14:55:12.074667Z	36.0746666666667	0.094531159118984	606	n	2	1 night
2020-06-19T14:55:25.409333Z	49.4093333333333	0.094417722825032	824	n	2	1 night
2020-06-19T14:55:21.232Z	45.232	0.094413305315459	759	n	2	1 night
2020-06-19T14:54:56.170667Z	20.1706666666667	0.094404284848632	331	n	2	1 night
2020-06-19T14:55:04.217333Z	28.2173333333333	0.094310436453589	470	n	2	1 night
2020-06-19T14:54:36.996Z	0.996	0.094285011863446	18	n	2	1 night
2020-06-19T14:55:18.565333Z	42.5653333333333	0.094095906562071	716	n	2	1 night
2020-06-19T14:55:00.389333Z	24.3893333333333	0.094075141009042	405	n	2	1 night
2020-06-19T14:54:38.898667Z	2.89866666666667	0.094012283513421	48	n	2	1 night
2020-06-19T14:54:42.296Z	6.296	0.093919328043087	105	n	2	1 night
2020-06-19T14:55:10.397333Z	34.3973333333333	0.093913703130923	576	n	2	1 night
2020-06-19T14:54:38.652Z	2.652	0.093709584160896	45	n	2	1 night
2020-06-19T14:55:15.129333Z	39.1293333333333	0.093526077844782	657	n	2	1 night
2020-06-19T14:55:35.520Z	59.52	0.093502976752938	998	n	2	1 night
2020-06-19T14:55:12.365333Z	36.3653333333333	0.093465375364904	610	n	2	1 night
2020-06-19T14:55:03.597333Z	27.5973333333333	0.093417464909211	460	n	2	1 night
2020-06-19T14:55:11.466667Z	35.4666666666667	0.093325931502331	594	n	2	1 night
2020-06-19T14:55:25.160Z	49.16	0.093307530688513	820	n	2	1 night
2020-06-19T14:55:05.886667Z	29.8866666666667	0.093267082478546	499	n	2	1 night
2020-06-19T14:55:22.822667Z	46.8226666666667	0.09324181963101	784	n	2	1 night
2020-06-19T14:55:33.453333Z	57.4533333333333	0.093200477353459	960	n	2	1 night
2020-06-19T14:54:41.994667Z	5.99466666666667	0.093164973607437	100	n	2	1 night
2020-06-19T14:55:23.377333Z	47.3773333333333	0.093117380894687	792	n	2	1 night
2020-06-19T14:55:08.165333Z	32.1653333333333	0.093089638228362	536	n	2	1 night
2020-06-19T14:54:37.574667Z	1.57466666666667	0.09300332834072	29	n	2	1 night
2020-06-19T14:55:22.497333Z	46.4973333333333	0.092971956767158	777	n	2	1 night
2020-06-19T14:55:07.105333Z	31.1053333333333	0.092804252575858	519	n	2	1 night
2020-06-19T14:55:01.012Z	25.012	0.092703488093977	414	n	2	1 night
2020-06-19T14:54:44.217333Z	8.21733333333333	0.092546086461691	133	n	2	1 night
2020-06-19T14:55:18.097333Z	42.0973333333333	0.092537292702295	708	n	2	1 night
2020-06-19T14:54:41.716Z	5.716	0.092447715287032	95	n	2	1 night
2020-06-19T14:54:52.857333Z	16.8573333333333	0.092405935113943	273	n	2	1 night
2020-06-19T14:54:48.636Z	12.636	0.092396222335333	205	n	2	1 night
2020-06-19T14:55:22.905333Z	46.9053333333333	0.092309430594975	785	n	2	1 night
2020-06-19T14:55:22.529333Z	46.5293333333333	0.092285235711086	778	n	2	1 night
2020-06-19T14:54:37.041333Z	1.04133333333333	0.092050582862362	19	n	2	1 night
2020-06-19T14:54:58.498667Z	22.4986666666667	0.092043198560287	370	n	2	1 night
2020-06-19T14:55:07.200Z	31.2	0.092011707132236	520	n	2	1 night
2020-06-19T14:55:06.705333Z	30.7053333333333	0.091995650549797	513	n	2	1 night
2020-06-19T14:55:21.133333Z	45.1333333333333	0.091881286538042	757	n	2	1 night
2020-06-19T14:55:01.868Z	25.868	0.091711398828436	431	n	2	1 night
2020-06-19T14:55:33.048Z	57.048	0.091628757095683	952	n	2	1 night
2020-06-19T14:54:51.834667Z	15.8346666666667	0.091621134379705	255	n	2	1 night
2020-06-19T14:54:57.657333Z	21.6573333333333	0.091570887627506	355	n	2	1 night
2020-06-19T14:54:55.426667Z	19.4266666666667	0.091494685128357	318	n	2	1 night
2020-06-19T14:54:52.972Z	16.972	0.091470535270872	275	n	2	1 night
2020-06-19T14:55:33.917333Z	57.9173333333333	0.091446475021711	969	n	2	1 night
2020-06-19T14:54:45.922667Z	9.92266666666667	0.091275100387815	160	n	2	1 night
2020-06-19T14:55:33.949333Z	57.9493333333333	0.09127026768341	970	n	2	1 night
2020-06-19T14:55:20.772Z	44.772	0.091242853107031	751	n	2	1 night
2020-06-19T14:55:18.136Z	42.136	0.091210552111564	709	n	2	1 night
2020-06-19T14:54:37.090667Z	1.09066666666667	0.091136787819516	20	n	2	1 night
2020-06-19T14:55:02.385333Z	26.3853333333333	0.091116901526556	440	n	2	1 night
2020-06-19T14:55:35.842667Z	59.8426666666667	0.091066832507284	1005	n	2	1 night
2020-06-19T14:55:08.932Z	32.932	0.090971805070287	548	n	2	1 night
2020-06-19T14:55:09.424Z	33.424	0.090841151949474	557	n	2	1 night
2020-06-19T14:54:56.640Z	20.64	0.090831949773197	339	n	2	1 night
2020-06-19T14:55:00.246667Z	24.2466666666667	0.090819148220462	403	n	2	1 night
2020-06-19T14:55:17.420Z	41.42	0.090808631013719	697	n	2	1 night
2020-06-19T14:55:12.333333Z	36.3333333333333	0.09078292095282	609	n	2	1 night
2020-06-19T14:54:58.764Z	22.764	0.090753558753509	375	n	2	1 night
2020-06-19T14:54:59.922667Z	23.9226666666667	0.09074339634996	397	n	2	1 night
2020-06-19T14:54:59.745333Z	23.7453333333333	0.090718325306452	394	n	2	1 night
2020-06-19T14:55:33.082667Z	57.0826666666667	0.090682972435101	953	n	2	1 night
2020-06-19T14:55:14.457333Z	38.4573333333333	0.090675446311184	646	n	2	1 night
2020-06-19T14:55:35.297333Z	59.2973333333333	0.090403599245066	994	n	2	1 night
2020-06-19T14:55:02.773333Z	26.7733333333333	0.090377380423405	447	n	2	1 night
2020-06-19T14:55:07.798667Z	31.7986666666667	0.090306065640967	531	n	2	1 night
2020-06-19T14:55:20.666667Z	44.6666666666667	0.090120739336175	749	n	2	1 night
2020-06-19T14:55:22.700Z	46.7	0.090108181154554	782	n	2	1 night
2020-06-19T14:55:34.350667Z	58.3506666666667	0.090095529278452	978	n	2	1 night
2020-06-19T14:55:08.464Z	32.464	0.089794067483468	541	n	2	1 night
2020-06-19T14:54:52.653333Z	16.6533333333333	0.089782937567372	268	n	2	1 night
2020-06-19T14:54:58.977333Z	22.9773333333333	0.089780666528725	379	n	2	1 night
2020-06-19T14:55:18.414667Z	42.4146666666667	0.089676485884566	714	n	2	1 night
2020-06-19T14:54:46.661333Z	10.6613333333333	0.089481982012703	171	n	2	1 night
2020-06-19T14:55:12.653333Z	36.6533333333333	0.089434095767949	615	n	2	1 night
2020-06-19T14:55:27.245333Z	51.2453333333333	0.089330072300591	854	n	2	1 night
2020-06-19T14:55:29.769333Z	53.7693333333333	0.089254191174295	894	n	2	1 night
2020-06-19T14:54:44.252Z	8.252	0.089248093118445	134	n	2	1 night
2020-06-19T14:54:38.212Z	2.212	0.089137421235816	38	n	2	1 night
2020-06-19T14:55:09.742667Z	33.7426666666667	0.089110982174253	563	n	2	1 night
2020-06-19T14:55:33.409333Z	57.4093333333333	0.08910328238308	959	n	2	1 night
2020-06-19T14:54:37.165333Z	1.16533333333333	0.088863046821385	22	n	2	1 night
2020-06-19T14:55:03.693333Z	27.6933333333333	0.088772434717217	462	n	2	1 night
2020-06-19T14:54:44.568Z	8.568	0.088694087390081	139	n	2	1 night
2020-06-19T14:55:33.582667Z	57.5826666666667	0.08867129052742	963	n	2	1 night
2020-06-19T14:55:33.738667Z	57.7386666666667	0.08854700100803	966	n	2	1 night
2020-06-19T14:55:00.792Z	24.792	0.088351321314356	411	n	2	1 night
2020-06-19T14:54:43.082667Z	7.08266666666667	0.088182526991445	116	n	2	1 night
2020-06-19T14:54:44.048Z	8.048	0.088140118383479	131	n	2	1 night
2020-06-19T14:55:25.680Z	49.68	0.088133950547889	829	n	2	1 night
2020-06-19T14:55:35.248Z	59.248	0.088041120997294	993	n	2	1 night
2020-06-19T14:54:41.148Z	5.148	0.087884649534904	87	n	2	1 night
2020-06-19T14:54:51.108Z	15.108	0.087785027778539	244	n	2	1 night
2020-06-19T14:55:11.216Z	35.216	0.087691499769938	590	n	2	1 night
2020-06-19T14:55:33.269333Z	57.2693333333333	0.087672491095456	956	n	2	1 night
2020-06-19T14:55:00.758667Z	24.7586666666667	0.087658325280645	410	n	2	1 night
2020-06-19T14:55:30.980Z	54.98	0.087578678671036	917	n	2	1 night
2020-06-19T14:54:47.008Z	11.008	0.087225926119566	176	n	2	1 night
2020-06-19T14:55:13.169333Z	37.1693333333333	0.087210087761202	625	n	2	1 night
2020-06-19T14:55:09.698667Z	33.6986666666667	0.087151009525578	562	n	2	1 night
2020-06-19T14:54:55.558667Z	19.5586666666667	0.08692989820852	320	n	2	1 night
2020-06-19T14:54:53.858667Z	17.8586666666667	0.086813782417429	290	n	2	1 night
2020-06-19T14:55:24.493333Z	48.4933333333333	0.086673869204	810	n	2	1 night
2020-06-19T14:55:27.284Z	51.284	0.086669421779905	855	n	2	1 night
2020-06-19T14:54:44.626667Z	8.62666666666667	0.08659330190711	140	n	2	1 night
2020-06-19T14:54:53.010667Z	17.0106666666667	0.086466450249485	276	n	2	1 night
2020-06-19T14:54:43.469333Z	7.46933333333333	0.086061873563837	122	n	2	1 night
2020-06-19T14:55:08.401333Z	32.4013333333333	0.086032446713691	540	n	2	1 night
2020-06-19T14:54:39.925333Z	3.92533333333333	0.085961267565284	66	n	2	1 night
2020-06-19T14:55:15.277333Z	39.2773333333333	0.085798838240465	659	n	2	1 night
2020-06-19T14:55:21.749333Z	45.7493333333333	0.085650247803739	766	n	2	1 night
2020-06-19T14:55:00.194667Z	24.1946666666667	0.085319786484554	402	n	2	1 night
2020-06-19T14:55:17.110667Z	41.1106666666667	0.084828903171322	692	n	2	1 night
2020-06-19T14:54:49.804Z	13.804	0.084725745146876	225	n	2	1 night
2020-06-19T14:55:25.721333Z	49.7213333333333	0.084506642893083	830	n	2	1 night
2020-06-19T14:54:59.810667Z	23.8106666666667	0.084326024547255	395	n	2	1 night
2020-06-19T14:55:34.736Z	58.736	0.083809963557833	985	n	2	1 night
2020-06-19T14:54:41.084Z	5.084	0.083774813120708	86	n	2	1 night
2020-06-19T14:54:59.020Z	23.02	0.08376418865748	380	n	2	1 night
2020-06-19T14:55:27.129333Z	51.1293333333333	0.083023931832037	852	n	2	1 night
2020-06-19T14:55:05.614667Z	29.6146666666667	0.082107141685678	494	n	2	1 night
2020-06-19T14:55:17.017333Z	41.0173333333333	0.081653202482076	690	n	2	1 night
2020-06-19T14:54:58.233333Z	22.2333333333333	0.080301362109894	366	n	2	1 night
2020-06-19T14:54:43.421333Z	7.42133333333333	0.080254810437482	121	n	2	1 night
2020-06-19T14:55:15.368Z	39.368	0.079852253027498	661	n	2	1 night
2020-06-19T14:55:24.541333Z	48.5413333333333	0.079642574861818	811	n	2	1 night
2020-06-19T14:55:11.257333Z	35.2573333333333	0.07891789287821	591	n	2	1 night
2020-06-19T14:55:19.289333Z	43.2893333333333	0.078866849102269	728	n	2	1 night
2020-06-19T14:55:14.396Z	38.396	0.074959636454487	645	n	2	1 night
2020-06-22T08:17:56.093787Z	22.0937868480726	0.611577485042337	100	y	1	3 day
2020-06-22T08:17:56.407256Z	22.4072562358277	0.491458012925686	101	y	1	3 day
2020-06-22T08:17:56.836825Z	22.8368253968254	0.457492757048953	102	y	1	3 day
2020-06-22T08:17:55.281088Z	21.2810884353742	0.452357001382589	97	y	1	3 day
2020-06-22T08:17:58.647982Z	24.6479818594104	0.437381845338951	107	y	1	3 day
2020-06-22T08:17:55.048889Z	21.0488888888889	0.436057376993694	96	y	1	3 day
2020-06-22T08:17:55.478458Z	21.4784580498866	0.433799445162768	98	y	1	3 day
2020-06-22T08:17:57.486984Z	23.4869841269841	0.432791367990188	104	y	1	3 day
2020-06-22T08:17:55.757097Z	21.7570975056689	0.427959237475366	99	y	1	3 day
2020-06-22T08:17:58.171973Z	24.1719727891157	0.427729483245339	106	y	1	3 day
2020-06-22T08:17:57.127075Z	23.127074829932	0.410979160237611	103	y	1	3 day
2020-06-22T08:17:54.654150Z	20.654149659864	0.392889134742354	94	y	1	3 day
2020-06-22T08:17:57.835284Z	23.835283446712	0.389564760344835	105	y	1	3 day
2020-06-22T08:18:00.192109Z	26.1921088435374	0.385445132912671	111	y	1	3 day
2020-06-22T08:17:59.692880Z	25.6928798185941	0.378524547831714	110	y	1	3 day
2020-06-22T08:17:59.274921Z	25.2749206349206	0.375703640675002	109	y	1	3 day
2020-06-22T08:18:01.399546Z	27.3995464852608	0.36317809679252	115	y	1	3 day
2020-06-22T08:17:54.398730Z	20.3987301587302	0.354702886332197	93	y	1	3 day
2020-06-22T08:19:18.733605Z	104.733605442177	0.347048620629421	431	y	1	3 day
2020-06-22T08:18:15.923628Z	41.9236281179138	0.345054284507333	175	y	1	3 day
2020-06-22T08:17:53.051973Z	19.0519727891156	0.341516958023079	86	y	1	3 day
2020-06-22T08:17:53.597642Z	19.597641723356	0.33950732288405	89	y	1	3 day
2020-06-22T08:17:53.783401Z	19.7834013605442	0.337733142863895	90	y	1	3 day
2020-06-22T08:18:11.256417Z	37.2564172335601	0.335538277145069	156	y	1	3 day
2020-06-22T08:18:07.390295Z	33.3902947845805	0.332692992485519	140	y	1	3 day
2020-06-22T08:18:30.215510Z	56.2155102040816	0.330516408814431	232	y	1	3 day
2020-06-22T08:17:52.866213Z	18.8662131519274	0.323564903963115	85	y	1	3 day
2020-06-22T08:18:48.071655Z	74.0716553287982	0.323506598146704	305	y	1	3 day
2020-06-22T08:19:19.105125Z	105.105124716553	0.322367150501648	432	y	1	3 day
2020-06-22T08:18:13.137233Z	39.1372335600907	0.321948486764724	162	y	1	3 day
2020-06-22T08:18:14.007982Z	40.0079818594104	0.321446230456197	166	y	1	3 day
2020-06-22T08:19:32.305669Z	118.30566893424	0.318592835269933	490	y	1	3 day
[truncated: 38,303 more rows]
